# Supplementary material for: Long Non-Coding RNA and mRNA Expression Analysis in Liver of Mice With Clonorchis sinensis Infection
Source: Front Cell Infect Microbiol. 2022 Jan 19;11:754224. doi: 10.3389/fcimb.2021.754224 (PMC8807509; doi:10.3389/fcimb.2021.754224)
Supplement: Supplementary Table 1 — The expression profile of differentially expressed miRNAs in the liver of control and infected groups. [file Table_1.xls]

## Sheet: up-regulated miRNA
# Fold Change cut-off: 2.0 # P-value cut-off: 0.05 # Condition pairs: Infected_vs_control # MiRNA microarray analysis using an Agilent Mouse miRNA, Release 21.0 (8*60K, design ID: 070155). The microarray contains 1902 probes for 1881 mouse miRNA and 21 quality control probe. # Column A: systematic_name, it represents miRNA name. # Column B: P-value, the p-values calculated from t-test. # Column C…
Infected group_vs_Control group 2.0 fold up regulated mRNAs
	P-value	Fold Change and Regulation		Annotations									Raw Intensities						Normalized Intensities
													control group			infected group			control group			infected group
systematic_name	p-value	FCAbsolute	regulation	type	mirbase accession No	seqname	GeneSymbol	chrom	strand	txStart	txEnd	Sequence	2015m01(raw)	2015m03(raw)	2015m04(raw)	2015mc01(raw)	2015mc03(raw)	2015mc04(raw)	2015m01(normalized)	2015m03(normalized)	2015m04(normalized)	2015mc01(normalized)	2015mc03(normalized)	2015mc04(normalized)
mmu-miR-135a-1-3p	0.0184379	11.4484	up	miRNA	MIMAT0004531	sulfotransferase family 3A, member 1	Sult3a1	chr9	-	106056519	106056531	CGCCACGGCTCCA	7.82467	4.038	1.49801	0.1	0.1	1.22316	2.00939	0.957416	-0.0578635	-3.22807	-3.25538	-1.15882
mmu-miR-6385	0.0111363	23.0032	up	miRNA	MIMAT0025131	zinc finger protein 663	Zfp663					CTTCCTCTCTGTCATCC	13.2268	8.232	2.52233	0.1	0.1	2.26665	2.82588	2.58016	0.811734	-3.22807	-3.25538	-0.870064
mmu-miR-6418-5p	2.2655e-07	41.7409	up	miRNA	MIMAT0025173	chloride intracellular channel 3	Clic3					GCATCTCTTCCCTTCC	8.80564	5.9048	3.16942	0.1	0.1	0.1	2.26129	2.03518	2.06217	-3.22807	-3.25538	-3.30808

## Sheet: down-regulated miRNA
# Fold Change cut-off: 2.0 # P-value cut-off: 0.05 # Condition pairs: Infected_vs_control # MiRNA microarray analysis using an Agilent Mouse miRNA, Release 21.0 (8*60K, design ID: 070155). The microarray contains 1902 probes for 1881 mouse miRNA and 21 quality control probe. # Column A: systematic_name, it represents miRNA name. # Column B: P-value, the p-values calculated from t-test. # Column C…
# Fold Change cut-off: 2.0 # P-value cut-off: 0.05 # Condition pairs: Infected_vs_control # Column A: systematic_name, it represents miRNA name. # Column B: P-value, the p-values calculated from t-test. # Column C: FCAbsolute, the absolute fold change between two groups. # Column D: Regulation, it depicts which group has greater or lower intensity values wrt other group. # Column E ~ M: Annotatio…
	P-value	Fold Change and Regulation		Annotations									Raw Intensities						Normalized Intensities
													control group			infected group			control group			infected group
systematic_name	p-value	FCAbsolute	regulation	type	mirbase accession No	seqname	GeneSymbol	chrom	strand	txStart	txEnd	Sequence	2015m01(raw)	2015m03(raw)	2015m04(raw)	2015mc01(raw)	2015mc03(raw)	2015mc04(raw)	2015m01(normalized)	2015m03(normalized)	2015m04(normalized)	2015mc01(normalized)	2015mc03(normalized)	2015mc04(normalized)
mmu-miR-1198-5p	0.0460642	8.83969	down	miRNA	MIMAT0005859	flavin containing monooxygenase 3	Fmo3	chrX	-	7384277	7384289	CCAAGCCAGCCAGG	6.06719	3.45615	0.1	2.56825	3.58427	3.82182	-0.0578635	0.0907594	-3.26915	1.96722	2.26129	1.96722
mmu-miR-320-3p	0.00296339	29.8885	down	miRNA	MIMAT0000666	cholinergic receptor, nicotinic, alpha polypeptide 4	Chrna4	chr14	-	70843374	70843385	TCGCCCTCTCAAC	2.89541	2.84523	0.1	3.10211	6.71795	6.22628	-2.51265	-0.870064	-3.26915	2.15032	3.05607	2.8463
mmu-miR-3620-5p	0.00020291	2.90321	down	miRNA	MIMAT0029878	methyltransferase like 5	Mettl5					TGCTTCCCAGCCCA	11.1796	6.80317	4.37374	11.2392	11.8924	12.5786	2.60787	2.26129	2.40014	3.97811	3.84524	4.05889
mmu-miR-712-5p	0.00226733	6.26143	down	miRNA	MIMAT0003502							GGTACCGCCCGGG	4.25064	1.77673	2.37	2.4946	2.97834	4.09913	-0.854131	-1.15882	0.0907594	1.89406	2.00939	2.11384
mmu-miR-7226-5p	0.0140067	5.06754	down	miRNA	MIMAT0028420							CCCTTCACACAATCAAC	4.04104	4.20788	1.92701	3.93048	3.21625	4.89934	-0.888051	0.996037	0.0272285	2.55926	2.11384	2.48597
mmu-miR-7671-3p	0.0374719	2.24764	down	miRNA	MIMAT0029849							GTGGTTCTCCGCCT	8.63188	7.04278	7.56905	7.45645	10.0952	14.9968	2.23388	2.32319	3.14261	3.41388	3.56728	4.22377
