# Supplementary material for: Long Non-Coding RNA and mRNA Expression Analysis in Liver of Mice With Clonorchis sinensis Infection
Source: Front Cell Infect Microbiol. 2022 Jan 19;11:754224. doi: 10.3389/fcimb.2021.754224 (PMC8807509; doi:10.3389/fcimb.2021.754224)
Supplement: Supplementary Table 2 — The expression profile of differentially expressed lncRNAs in the liver of control and infected groups. [file Table_2.xls]

## Sheet: up-regulated lncRNA
# Fold Change cut-off: 2.0 # P-value cut-off: 0.05 # Condition pairs: Infected_vs_control # Column A: ProbeName, it represents probe name. # Column B: P-value, the p-values calculated from t-test. # Column C: FCAbsolute, the absolute fold change between two groups. # Column D: Regulation, it depicts infected group has greater or lower intensity values control group. # Column E ~ L: Annotations to…
Infected group_vs_Control group 2.0 fold up regulated lncRNAs
	P-value	Fold Change and Regulation		Annotations								Raw Intensities						Normalized Intensities
												control group			infected group			control group			infected group
ProbeName	p-value	FCAbsolute	regulation	type	seqname	GeneSymbol	chrom	strand	txStart	txEnd	Sequence	2015m01(raw)	2015m03(raw)	2015m04(raw)	2015mc01(raw)	2015mc03(raw)	2015mc04(raw)	2015m01(normalized)	2015m03(normalized)	2015m04(normalized)	2015mc01(normalized)	2015mc03(normalized)	2015mc04(normalized)
A_30_P01028354	0.0383726	4.00483	up	lncRNA			chr6	-	66233883	66233942	AGTAGACTACTTTGTGCAGTGGAAAGACAAAGGGGTATATATGGTAAGGCAGACTCTAAA	25.3008	7.62255	21.9483	73.2083	53.5318	49.659	4.54673	2.65284	4.54557	6.26301	5.86734	5.62002
A_30_P01032756	0.00118495	2.68229	up	lncRNA			chr3	-	30125036	30125095	ACTTACCTATATGAAAAGGCTAGAAACTTAAATGTCCTGGGTGGGCAGAGCCACAACACC	113.556	139.994	109.948	359.122	310.196	258.356	6.74654	6.93143	6.90133	8.50961	8.37334	7.96674
A_30_P01029457	0.00271686	3.06938	up	lncRNA			chr4	+	101077430	101077489	TCTTAGGTTTTGTTTCTCCAAAGGAAGCCTAGAAGCTTTGGAATCAGCCATGCTAGGCAG	38.6084	40.8633	53.0471	119.709	132.747	118.641	5.15755	5.14996	5.83516	6.95669	7.1738	6.86603
A_30_P01029835	0.00702289	3.44631	up	lncRNA			chr7	-	67114753	67114812	GATTAATGAATTTGGCCATTAAAACTACAGGAATTTTAGTCAACATTCCTCTCATATTTG	56.8941	53.8223	30.9895	216.232	120.594	118.379	5.72802	5.55316	5.06315	7.80194	7.03414	6.8634
A_30_P01020173	0.0119552	2.25477	up	lncRNA			chr16	-	38058622	38058681	TCCCAGGCCAGAGTTATTCGTACTTGGGGCTTCAAGTCCGAACATTCCTGGAGCTATGTG	24.5962	40.8846	32.6274	59.2086	78.6417	61.1442	4.50232	5.15071	5.13592	5.96377	6.42609	5.91802
A_30_P01022642	0.00223285	8.49955	up	lncRNA			chr1	-	73664783	73664842	TAAAGCAAAGGTGGGAACAAAAGTCATATGGAGACCACGTGCTAGACATCAGTCCCAGAA	5.39704	5.73065	2.98878	61.3939	23.2086	30.7305	2.30814	2.27512	1.78859	6.01731	4.67591	4.94079
A_30_P01024265	0.0300451	2.1712	up	lncRNA			chr9	+	88610391	88610450	GGAAGTAAAGCAATTTCTTCAGGTGACGTTAACCTCACCATGTCCATGTGATTGCTCTGG	62.2187	35.0399	46.2229	70.7498	100.182	112.327	5.86201	4.92593	5.63638	6.21623	6.76746	6.79611
A_30_P01025576	0.00485709	2.29567	up	lncRNA			chr2	+	175594070	175594129	GGAGATGACTCTTTATAACTGCTTTACCTAATTAGTGATATTCAGAGGATTTTTCTCCAC	53.1124	39.4945	38.5309	109.897	85.7136	81.0679	5.62864	5.0998	5.3806	6.83783	6.5392	6.32876
A_30_P01017829	0.00562205	3.06745	up	lncRNA			chrX	+	34383187	34383246	TGGAAGTAAAGGGCCCTAATTTAATCTGATTGAGCTGAACACCTGACTGTCTGTGGTGTG	16.2307	20.3806	18.1547	64.2796	32.8426	60.1561	3.8949	4.13992	4.26502	6.08207	5.17147	5.89743
A_30_P01033268	0.000293	2.15374	up	lncRNA			chr4	+	44246883	44246942	TGAGCGCTGGGCTCCGGGCCGTGGCTCCCGGGCGGCGTCTAGGGGGATCCTCAGCAGCCG	129.314	148.845	125.108	258.39	246.518	326.072	6.93608	7.02331	7.08942	8.04521	8.03624	8.2879
A_30_P01029199	0.00396069	2.51379	up	lncRNA			chr6	-	66233551	66233610	TTGTGACAATCAGGAGATTAATAGTTTGTCGGATGATGTTGTCCTTGGGCCATGTGGCTG	22.246	14.619	16.5987	37.6938	42.1285	39.0592	4.35547	3.64584	4.13484	5.31797	5.52485	5.28291
A_30_P01029596	0.0433302	2.21558	up	lncRNA			chr14	-	14661044	14661103	ACTCTGATGGCTGTTTTCTTTGTTGGATTGGTTTCCTGGATGTGTTTTCTACTCTGGAGA	31.8708	16.6017	15.4602	40.1058	28.8761	56.165	4.87411	3.84229	4.03177	5.399	4.99312	5.79909
A_30_P01024994	0.0344175	2.15586	up	lncRNA			chr8	+	108158348	108158407	CTTCCCTTTCCCTGCATCACTTCTGATAGTTCATAAAAATGCTTGGGAATAATAGCATCC	70.0925	137.745	101.829	147.403	221.523	250.978	6.03598	6.91182	6.78713	7.24536	7.89359	7.92079
A_30_P01024788	0.048547	3.79802	up	lncRNA			chr3	-	79070035	79070094	GTTGACTGGTAGAATCTGGTATGGACAAAGCAGCAAACCAGGTCTTAAAATTAATTTTTT	24.1916	12.1689	47.059	80.5431	64.496	108.916	4.47766	3.36758	5.66448	6.39357	6.14162	6.75027
A_30_P01021285	0.0353531	5.0395	up	lncRNA			chr14	+	21040495	21040554	GTCTGGTGACTGACTGTCTTGGTGGGTTTAAAGAAAACAGAGAGGGCTGAAGCACCCGGG	11.1078	53.0602	42.5775	162.209	128.207	119.831	3.33184	5.53267	5.5237	7.38639	7.12266	6.879
A_30_P01019123	0.0191903	2.72047	up	lncRNA			chr17	+	95174242	95174301	AAGAGGAAAATGCTAAAGCCGACAGAGAGTACGAAGAATTCATGTCTGAAGATCTGGAAA	45.6062	87.366	30.2064	124.916	101.966	150.114	5.40753	6.24862	5.02415	7.01713	6.79269	7.20204
A_30_P01018279	0.022809	2.21424	up	lncRNA			chr15	+	99783023	99783082	TCTTCCTCACTGAATCATCTCGATGCCCACTGATACAAGACACTAATGAGGGAAACAGTG	59.4503	38.7174	60.358	126.664	97.1977	96.1048	5.79259	5.06862	6.02395	7.03514	6.72139	6.56906
A_30_P01022779	0.000254	3.4149	up	lncRNA			chr9	+	56391584	56391643	AACGAAGGAACACCCAAGAACACACAAAAGCAGATGAAGGCCATCCTTCAAGAAGATCCA	138.594	135.896	112.347	504.12	360.28	410.806	7.03738	6.8922	6.93388	9.00102	8.56745	8.61052
A_30_P01024405	0.035471	3.17559	up	lncRNA			chr8	-	72668910	72668969	CCACACTACGGAAGTACACGCTGCTGTCCACCAAGCTCTTCACAGCACTGAAACAGAAGG	918.977	2385.67	2904.13	6166.14	5369.2	7765.1	9.89498	11.173	11.6333	12.5607	12.3601	12.7815
A_30_P01026302	0.0216239	2.2931	up	lncRNA			chr7	-	16618691	16618750	GGCAGGCAGAGGCAGCTATGAGGCTGGAAAAACCCCTCTTTTGGCTCTAGGTTCTCTGAG	87.5684	155.626	79.9117	293.943	159.6	231.886	6.36899	7.09103	6.43121	8.23405	7.43085	7.81821
A_30_P01026237	0.0142927	4.25485	up	lncRNA			chr9	+	121851028	121851087	CCTAAGTGCAGTCTTTTCTGTAGTCATGCATATTTCTTTAGATGTAATGCTTTTTAGCTC	98.8742	37.3686	62.7062	305.432	254.026	191.588	6.54413	5.01821	6.07901	8.2847	8.08604	7.53793
A_30_P01021139	0.00115345	2.20017	up	lncRNA			chr8	+	40250540	40250599	TGTAAAAGAATTGCTAGTACTGTACAAGGATAGAGCATATGCATGAAATATGTCGTGTGG	228.462	200.737	194.05	442.39	371.141	520.276	7.77316	7.45879	7.7298	8.81686	8.61479	8.94295
A_30_P01033437	0.0273015	3.51101	up	lncRNA			chr6	-	66234013	66234072	TAGTCAAAGAACATGTGGTGGTTTGTGTGATGAGCTGACCCATTAATAAATAGCCTTAAG	28.0328	9.95843	22.877	62.0172	52.3389	61.2517	4.69015	3.06037	4.60775	6.03329	5.83841	5.92222
A_30_P01028065	0.00224507	2.29949	up	lncRNA			chr8	+	40130744	40130803	TTTTGACCTTCAACGAATTGGATTTGCAGCTGAGCAGCTAGCAAAATGGATTGCCGACAG	284.721	249.783	260.643	542.986	519.038	755.174	8.11167	7.7832	8.16161	9.10391	9.08565	9.47086
A_30_P01028938	0.0294859	2.28022	up	lncRNA			chr5	-	37062967	37063026	TCAGGGAATGTTAGGCTACTAATCATCCATTCATATGTTCACAGATCAGAGCATAGCCTA	76.9023	133.248	154.336	272.91	221.684	261.811	6.1793	6.86134	7.39734	8.12287	7.89518	7.98746
A_30_P01017632	0.0232914	2.079	up	lncRNA			chr17	+	95174346	95174405	CTTAAGGCTCCCGACAAATGAAGATAATCTTTCATAGACATAACATAGTATTTTATCCCC	33.0315	62.0624	29.3336	78.7598	59.7855	87.6601	4.92939	5.75597	4.97726	6.36441	6.03105	6.43483
A_30_P01022520	0.0378158	3.36733	up	lncRNA			chr10	+	126820653	126820712	ATTCAGTTGATGGGAGGTAATGGTCCTCTGTCTGTGTAGATAACAGTTGAGTTTAAAACT	10.4464	32.6873	29.2778	53.4642	70.165	75.8073	3.24182	4.83022	4.975	5.81578	6.25871	6.22736
A_30_P01031334	0.0290985	2.26477	up	lncRNA			chr12	-	5371053	5371112	ATGTTTGAAGAAGTCACGTTTCGCTCTATATCGTCTTCATCTCTCTTGTGACAGGGAGGG	34.1315	53.6655	23.0191	70.933	52.2634	99.7466	4.97402	5.54933	4.61776	6.21891	5.83614	6.62415
A_30_P01027646	0.0349787	2.25804	up	lncRNA			chr16	+	22722512	22722571	GATTCCCTGGGGTCTGGGAGCATCTTAAGCCGGTCTTGTGCATCATACTCAATGATTCTG	20.6409	33.7946	26.9518	61.1368	70.5433	37.4173	4.24971	4.87613	4.8498	6.01229	6.26553	5.22303
A_30_P01021628	0.00617445	2.88476	up	lncRNA			chr11	-	60731875	60731934	AGCTTTAAAAATGACCGAGAGACACACACACACACACACCAATGTTTCTAATCAGAAAAC	77.9896	87.3824	39.385	160.771	190.816	171.586	6.19855	6.2491	5.41225	7.37366	7.68593	7.38567
A_30_P01020518	0.0290326	2.11605	up	lncRNA			chr9	+	78116774	78116833	ATGTGAAGAAGTTTCTACAGCCTGGCAGCCAGAGAAAGCCTCCCATGGATGCAAAACAAA	4941.09	8617.46	7925.38	13085.3	21770.3	16492.1	12.3639	13.1092	13.0747	13.6175	14.3427	13.8317
A_30_P01023358	0.000688	2.10459	up	lncRNA			chr1	+	121054891	121054950	AACCTGCCAAATATGACATAAAAGATGTGATGAAGCAGGCACCTGAGGACCCATAAAGGG	11.9955	14.65	13.2742	23.5214	25.0421	25.8408	3.44372	3.6496	3.80358	4.6295	4.78182	4.70619
A_30_P01032405	0.0451184	2.9702	up	lncRNA			chr1	+	138622450	138622509	TTGCTTGGGTATACCGAGGGACTTTGGGCTGTCCATATTTGTCTACAAAAATCTATTGTG	23.2762	10.0578	21.2292	61.5048	46.2422	32.5575	4.42178	3.07592	4.49225	6.01972	5.66187	5.02003
A_30_P01026765	0.00777671	2.12702	up	lncRNA			chr8	-	72668970	72669029	GGCCTTGGGCACTGGTGTTCATGTGGTCCCGGATACTGATGGCCTGTTTGAGCAGGCCTT	75.7384	103.619	59.1365	187.143	141.397	134.255	6.15272	6.49803	5.99146	7.5995	7.26583	7.04339
A_30_P01022554	0.0349707	2.24277	up	lncRNA			chr9	-	57965134	57965193	TACAGTGTGGCCTTCCATGTGCACAGGGACCCTAGGTCCTCTGTCTCAGACTGTCAACTG	11.2455	9.81757	16.0776	18.1603	25.2783	30.2043	3.34723	3.0403	4.09018	4.25912	4.79824	4.91621
A_30_P01026541	0.0269643	2.60179	up	lncRNA			chr5	+	109154771	109154830	TTCTTTGGCCACTTATTGTTGGCTTTGTTCCCATTGTGCAGAGGTGACAGAGACCCATAT	10.8336	10.5443	18.1175	33.9614	31.9027	23.0301	3.29299	3.14429	4.2615	5.16235	5.13247	4.54249
A_30_P01017823	0.0275353	2.16625	up	lncRNA			chr10	+	81846530	81846589	CTTTGAACAGGAACCAGAAGTCAGGTAGAACATAAGAGAATGAGACCCTCAGAGAAGGAG	44.7362	28.9678	21.7554	77.5773	46.8194	59.8494	5.38167	4.65654	4.53107	6.34206	5.68182	5.89101
A_30_P01031952	0.031253	2.8067	up	lncRNA			chr8	+	126278294	126278353	ATCTCTTGTGTAGATCTGTATCAAGTGCAGACCAGTGTATGCGTCAGCTCCCGAAAAGGA	67.838	28.5625	58.2452	122.836	134.784	119.268	5.98573	4.63587	5.97185	6.99133	7.1962	6.87253
A_30_P01029965	0.00511512	2.1376	up	lncRNA			chr10	+	78969682	78969741	ACTGTTTCACCCTCTGTGGGGTCAAGAAAATCTTCCTGACACCTGTGGCAATGACCTCCA	24.1015	27.3153	22.8619	43.0809	38.9297	66.1197	4.47302	4.56953	4.60684	5.502	5.40753	6.02783
A_30_P01028116	0.00270654	3.40099	up	lncRNA			chr17	-	15107351	15107410	GAGCCACTGAAGAAATTTCAAGCACATTTGGTAGAAACTAAAATCCAGCAGATATTAAAG	10.695	19.5321	9.50423	39.835	37.3233	37.5682	3.27726	4.08099	3.30946	5.39027	5.34424	5.23108
A_30_P01021777	0.00320161	2.10879	up	lncRNA			chr4	+	105047134	105047193	AATACTTCCCACCAAAGGGTCAGCAGGATTGCAGTCTGTAAAGAGTGAGCAGATAGAAAG	23.1509	30.4205	29.7464	52.7803	51.2912	54.8019	4.41242	4.72593	4.99963	5.7968	5.80909	5.76133
A_30_P01023003	0.0106477	2.71276	up	lncRNA			chr3	-	127111828	127111887	TCGGTTCCTGGGCTGCTGTCTCATACACATCAGCAGGCAGGGAAGCTGGGGACTCCGACT	20.103	33.3738	35.7709	63.8373	68.794	82.5185	4.20875	4.85747	5.26711	6.07283	6.22893	6.35084
A_30_P01022383	0.00128049	2.31346	up	lncRNA			chr8	+	40134502	40134561	TTGCTTTATCTAAGGAGGAACAACTTGGAGTTTATCTATAACAAGACTGGTTGGGCCATG	339.088	324.254	319.159	705.403	636.258	946.403	8.38338	8.16991	8.44388	9.48319	9.36208	9.78206
A_30_P01028991	0.00391935	2.46049	up	lncRNA			chr10	+	81863542	81863601	TAAAACAACATATGAGGATGCTGATGCTACATGCCAGAATCCCATCACTCTTAGAAAAAA	96.5818	64.2659	65.1849	187.062	156.551	166.659	6.51155	5.80838	6.13416	7.59925	7.40519	7.34649
A_30_P01030223	0.00721642	16.7531	up	lncRNA			chr2	+	119703963	119704022	TGTGCTCACGGTTTTGACGGTGATGTTGTTGCCATCACAAGTAATGATACAGTCTGGCTT	28.1785	14.7043	6.37163	412.748	100.908	222.207	4.69713	3.65545	2.69951	8.7216	6.77771	7.75186
A_30_P01029275	0.015043	3.67857	up	lncRNA			chr3	-	40976389	40976448	ACCATCTCCATCCCACGGATAAGGAAATGCAACCTCTGCAGGATTAAATATCCTCCTCAG	6.12391	11.6399	8.69338	45.9593	22.2418	20.2813	2.45066	3.29887	3.17289	5.59188	4.61189	4.35609
A_30_P01017737	0.0193131	2.02621	up	lncRNA			chr8	-	126277564	126277623	CTAAGTTCTCCTGGTGCTATGCCTGTGTATGGAGAACACAGTATGATGTGGTCTGGCTTC	62.1675	66.5697	46.7563	155.271	88.5492	92.3005	5.86088	5.85778	5.65431	7.32841	6.58696	6.51396
A_30_P01020491	0.00631982	2.93525	up	lncRNA			chr17	+	56803816	56803875	CCTTTCCCTTCCCCTCCACGTGTGTCCACGTTAGCTTTTGTCCCAATAAATTGTTAACCG	785.571	1512.26	1371.32	3660.04	3774.86	3637.56	9.64511	10.4732	10.5597	11.8053	11.8546	11.6786
A_30_P01029664	0.0214547	2.17963	up	lncRNA			chr17	-	22422499	22422558	CCTTCTTTTGTCTCCACATGAGTCTGCTTGCATATGAGTACTTTAAATTATATGAAAGTG	73.3779	107.264	53.7113	195.815	148.578	119.856	6.10603	6.55028	5.85276	7.6698	7.33211	6.87941
A_30_P01022085	0.00956506	2.85619	up	lncRNA			chr8	-	126277381	126277440	AAATGGGCCTGAATACTATTTTGAAGGCTGTGTTTTCACTTGGACCTTGATGGTCCCTGG	70.7978	74.3515	45.4619	247.61	129.141	139.004	6.05004	6.01539	5.61041	7.99037	7.13415	7.0936
A_30_P01023533	0.0115485	2.96554	up	lncRNA			chr8	-	126277310	126277369	GCCTGCTAACAAGGTCACCCATATCATTTGATCCACGCTATACTGAAGCAGTCCTTACCC	90.5609	106.221	69.6958	391.145	197.018	188.364	6.41473	6.53293	6.23023	8.63737	7.73201	7.51339
A_30_P01023287	0.0132474	3.25069	up	lncRNA			chr5	+	75186791	75186850	GGCATGGGTACAGATGTGGGCATGGGTACAGATGTGGGCATGGGTACAGATCTAGACATG	20.5405	16.8041	20.4198	34.2138	62.2405	84.2215	4.24151	3.86098	4.4377	5.17295	6.09133	6.37815
A_30_P01019114	0.0307702	3.56045	up	lncRNA			chrX	-	150160313	150160372	AACTTCCAGGAGCAAGACACCAGCAAAAGCAGGGCAGCATTGGAAAGAACCTTCATGGTC	13.3433	6.53747	2.8327	17.5842	20.6424	22.5967	3.60289	2.431	1.71153	4.21417	4.5084	4.51904
A_30_P01022798	0.0227816	2.23696	up	lncRNA			chr8	-	91548496	91548555	CAGTAGGTTATTTGCTTATTGTTTTTGGCGTGTAGCGAATGTCAAGAAAGAGATGTATAA	12.0261	20.6283	8.55383	26.268	20.8477	30.5707	3.44737	4.15929	3.15123	4.78926	4.51987	4.93338
A_30_P01029055	0.031719	2.77415	up	lncRNA			chr8	+	126278399	126278458	GTCAATACAAATCCACCACAGACGGTGTGTCTACTCTCGGAGCAAAACAGCCACCACACG	109.276	58.5575	124.059	258.951	275.654	200.429	6.68839	5.67154	7.07591	8.05072	8.19431	7.60693
A_30_P01021547	0.00298807	2.90928	up	lncRNA			chr4	+	82158450	82158509	TCCTTTGAAAGCCACATACCATCGCACTGCACTAAATAAAAGTCTGTACTGAACCCTGGG	26.5235	42.6417	34.8274	102.743	90.1831	80.4765	4.61119	5.21603	5.22657	6.74536	6.61127	6.31913
A_30_P01019069	0.0157195	2.03331	up	lncRNA			chr4	+	155564366	155564425	AGCGCTTGGTGACTCAGGAGACCTTGGCATCCCTGCTTTATACTCCCCGTGTAAGTGAGA	136.2	146.879	100.719	236.196	312.55	193.032	7.01247	7.00401	6.77115	7.92918	8.38252	7.54743
A_30_P01022780	0.00579714	2.56663	up	lncRNA			chr8	-	126277442	126277501	GAAAATTAAAAGGCACACACACAAATAACTCTAGGAGGAAGCCAGGGTTTTTCCTCGGGA	48.4053	58.8435	34.9121	148.733	92.5302	96.3227	5.49315	5.67902	5.23081	7.25971	6.64897	6.57393
A_30_P01033412	0.00620518	2.41961	up	lncRNA			chr19	-	14911534	14911593	CTTTGATTATGGGTGGATTCACTTGTACAGAATAAAAGCATCCAACTCATTCCTGAAATA	13.3349	16.1058	10.2556	27.2116	35.3512	22.7415	3.60176	3.79665	3.41717	4.84373	5.27015	4.52602
A_30_P01028355	0.00846123	2.19504	up	lncRNA			chr16	+	23535113	23535172	GGCCTGTATCTTCATGTTGTCAATTGCTGGCATTCATGATAAAATAGCTCCACGAATGAA	169.225	147.6	157.023	413.718	318.983	270.932	7.33735	7.01073	7.42134	8.72594	8.4078	8.03843
A_30_P01026769	0.0032466	5.46139	up	lncRNA			chr3	+	45085934	45085993	ATTTTTATTCCAGGTGTGTCTTTAGACCCCAGTGTGACTCGAAAGGTTGGCACAGACATC	39.2953	59.3852	76.7489	362.957	219.307	299.834	5.18366	5.69156	6.36358	8.52319	7.8808	8.18261
A_30_P01020778	0.00102921	3.07701	up	lncRNA			chr15	+	79784119	79784178	TGTTCTCTCTCCTTGGGGAAATGTCAGTTGCAAAGCTTGGGAGTCACGGGGCGTGTGCTG	80.302	107.373	77.5255	199.139	287.135	282.087	6.24368	6.55122	6.37916	7.69088	8.25445	8.09333
A_30_P01033171	0.00267848	2.0808	up	lncRNA			chr17	-	22423349	22423408	CAACACTTGAAGCTCTACACTAGAGAATTATTACATATGCGAGGAAGTTGGAAAAACATT	54.8661	66.7751	40.0681	111.167	100.613	92.5668	5.67658	5.86246	5.43746	6.8548	6.77431	6.51879
A_30_P01023224	0.00646645	3.76582	up	lncRNA			chr9	-	30529999	30530058	GTCTCTCAGTGAAGGTGGTGGTTTCATCACCAGCAGCAGCAGCTAGTCTTTGCTCCTCCA	8.07095	14.7234	7.53218	43.0997	31.9383	23.6811	2.86024	3.65727	2.96156	5.50318	5.13486	4.57991
A_30_P01032637	0.0423266	2.01956	up	lncRNA			chr11	+	69193391	69193450	ACAGTCCCTCTAACAGTGTCAAGTGACAGGAGTCAGTGAGTAGAAAGGACAGTTATAAGG	24.0028	14.6496	15.2963	28.78	23.7514	47.0276	4.46817	3.64932	4.01677	4.92478	4.70766	5.54394
A_30_P01017750	0.00307191	5.2137	up	lncRNA			chr7	-	67114885	67114944	AATATTTGTTATAAGAGCAGCTGATTATGGGTTAAGATGATAGTATTACAGTTATGTGTC	32.7201	35.4472	14.705	156.753	96.8947	122.075	4.91543	4.94354	3.95805	7.33984	6.71787	6.90623
A_30_P01027087	0.0145913	5.63011	up	lncRNA			chr3	-	79070095	79070154	ACTGTCACTGACATCATGAGAGCATTAGTGTGAGTAGGAATTACAGTAGAGTCCTTCAGT	10.4964	10.9889	29.6483	69.4091	64.8764	97.7656	3.24936	3.21207	4.99387	6.18992	6.14898	6.5959
A_30_P01022288	0.0381151	2.93041	up	lncRNA			chr10	-	116846943	116847002	TTAGACCTAAAGACGCTAGCACGAAACCTCATTCCAGAGATAAGAAGAGAGGAAAGGGAG	50.6283	19.3036	41.3305	111.01	73.6895	96.2101	5.56006	4.0631	5.47973	6.85319	6.33206	6.57095
A_30_P01021081	0.00121552	7.29089	up	lncRNA			chr2	+	119703894	119703953	TTTTCTGCCATCAGCTGTAGTTTCATCAAACTTCTCTCCCAGGGTACAAGAGAACAGGGT	42.4332	22.5203	21.2617	224.218	141.893	195.526	5.3004	4.29353	4.4939	7.85061	7.27063	7.56487
A_30_P01031106	0.00217078	3.97996	up	lncRNA			chr15	+	84748583	84748642	GTTTTTGAATAAGAACAAGTCTGTTGCCACCATGAACAAACAGTGCAGCTCCCAGGATCC	20.3235	14.2371	20.3105	52.8012	67.5084	76.6232	4.22374	3.6116	4.4298	5.79755	6.20193	6.24392
A_30_P01028865	0.0120634	5.58268	up	lncRNA			chr3	+	145314998	145315057	TCCTTGTTTTTCACGCAATCTGTCTATCATGATTTAAAATAAAGTTGCAGTGGATGATCC	4.55427	12.2147	2.77674	37.8701	27.0728	21.2049	2.15194	3.37391	1.67396	5.32338	4.89631	4.423
A_30_P01030102	0.00528804	4.01365	up	lncRNA			chr13	-	112727917	112727976	AAGCAGCAGCAGGAAGATCTGTTCTAGTCTCACTTGCTACGTTAGACAATTGATGGCTGT	7.15727	8.85685	13.1746	29.6269	29.8135	41.0952	2.67239	2.88414	3.79232	4.96516	5.04192	5.35651
A_30_P01021528	0.0328287	2.06993	up	lncRNA			chr9	+	121847161	121847220	CAAGATTCCTAGAGAGACTCACAGAGGATTGGCCGGTCGGTGAGATGATGTATTTCCGGG	23.2535	13.6704	14.918	41.4765	26.1906	27.541	4.42042	3.54447	3.97867	5.44667	4.8497	4.79594
A_30_P01026481	0.0134952	2.29152	up	lncRNA			chr10	+	81863549	81863608	ACATATGAGGATGCTGATGCTACATGCCAGAATCCCATCACTCTTAGAAAAAAGAAAAAA	112.545	62.4754	65.72	172.183	150.018	175.136	6.73274	5.76654	6.14584	7.47589	7.34483	7.4133
A_30_P01022077	0.0345181	2.07531	up	lncRNA			chr14	-	115443139	115443198	TACATGCTTGCTTGACTTGGATTGGATGAGGACATAACTTCTTATGCCAGAAGGAGCACT	10.1737	19.3142	7.76089	20.5122	18.6986	24.3632	3.19841	4.06372	3.00305	4.43454	4.37045	4.62016
A_30_P01025178	0.00454559	2.17573	up	lncRNA			chr4	+	155607428	155607487	ATGAGTGTGTGTCTGCAAATCCTCGAATGCCCAGGCAGTTGGAAGGGTCCAGCTGGCTCA	185.625	253.08	244.918	537.369	415.807	490.43	7.4806	7.80147	8.06984	9.08942	8.77036	8.85663
A_30_P01019681	0.00825383	4.2529	up	lncRNA			chr13	-	98514087	98514146	TTGTATGCACATACCAAAGTGACCAGTCTTCCCCTGAGCCAGAAAGCTAGTTTAATCCTG	68.4778	142.519	153.55	547.983	396.534	466.504	5.99833	6.95721	7.38835	9.11399	8.70269	8.79256
A_30_P01018140	0.0228348	4.00366	up	lncRNA			chr9	-	58311508	58311567	AGTTTGGGGGCAATCTCTGTTTTCTATGTCTTCTTTCTGTTTGGTAAGTTTCCTTCTCTC	25.66	44.5767	57.5976	224.708	157.302	94.0658	4.56614	5.28191	5.95416	7.85481	7.41118	6.54018
A_30_P01029071	0.0108458	2.11455	up	lncRNA			chr9	+	14484433	14484492	ACTACTCAGACAAGTACTTCGACGAGCACTACGAGTACCGAGTATCAGCATGTCATGTTA	605.769	459.552	486.271	1164.3	1268.04	917.558	9.25236	8.69607	9.05502	10.1782	10.3274	9.73893
A_30_P01030058	0.0122917	2.17058	up	lncRNA			chr6	-	35211142	35211201	GGTCCTTCTTAATCTCTTCAAGTTTTTTAGCCAGGTTTGGCATCTTTAAAGAGGAAAAAA	25.899	40.9334	36.5665	55.7341	73.4809	73.5703	4.5783	5.15219	5.30136	5.87391	6.32716	6.18502
A_30_P01020602	0.0246317	2.56575	up	lncRNA			chr7	+	48858845	48858904	GAGGTTGACCGTCTACCTTAACAGCAAAAGTATTTTACAATACAGAGAGCTCATGTTTTG	17.922	8.03716	8.8978	22.7297	23.396	27.5068	4.04126	2.73403	3.20746	4.58009	4.68644	4.79436
A_30_P01032968	0.0107599	2.26647	up	lncRNA			chr14	-	26842200	26842259	AGCATGCCCTGCTCCAGGTCCCCAGACATCTCCCGGCAGATGCTCTTCTCAATGTCTCGG	816.234	1050.86	1190.83	2993	1962.68	2369.54	9.70786	9.93448	10.368	11.5273	10.9432	11.0812
A_30_P01026441	0.00560897	3.20482	up	lncRNA			chr14	+	77086851	77086910	CAGCCTTCGGATCTGCTGAGTCCTTTTATAATAAATAAAACCAAACACGACAAAACACTA	69.9254	55.323	82.379	258.883	183.951	179.129	6.03168	5.59113	6.4704	8.04967	7.63669	7.44758
A_30_P01019990	0.00538868	4.4782	up	lncRNA			chr7	-	67115008	67115067	CTTGAGTGGTAACATTTTAGAAATATACCAGGTACTGTTAGGGCAATATTGTGTGAAGAT	39.3359	34.0274	18.1417	175.57	88.328	107.756	5.18518	4.88704	4.26387	7.50726	6.58197	6.73561
A_30_P01021461	0.00520586	13.7502	up	lncRNA			chr2	+	119704077	119704136	CTCCTCAAAGCCGTGGCTTTCCATCAGGCACCACTTCCCTTTGAGATCCTTAAGGTTGGC	83.4467	54.8064	47.114	1730.45	346.921	851.341	6.30223	5.57826	5.66702	10.7433	8.51262	9.63572
A_30_P01022455	0.00160218	2.33731	up	lncRNA			chr9	+	27155884	27155943	TTACAACTGAGAAGAGGTTGCTGTCAAAGACTGCTTCTTTGGGATGTTGTAGGGCCAAGA	14.5049	16.0751	16.5446	28.3592	33.1387	37.8437	3.73283	3.79403	4.12963	4.9062	5.18284	5.24198
A_30_P01018593	0.00379769	2.02452	up	lncRNA			chr9	+	14484650	14484709	GGACAACAAAAATGAAGTGCAGCTGGGATCATCTAACCTTTTTCAAATTTAATGTATGTG	1185.68	1180.78	1027.31	2446.74	2824.64	2066.34	10.2662	10.1062	10.1515	11.242	11.4441	10.8906
A_30_P01021698	0.0172242	3.01948	up	lncRNA			chr3	-	79069973	79070032	TTGGTTGTTTGGGCTAATACTTACCTCGATTAGTTTAGGCTTCCTTTACAGTTAACATAG	22.248	28.2265	45.124	81.0998	68.7638	107.487	4.35583	4.6209	5.60168	6.40218	6.22836	6.73079
A_30_P01028345	0.00406983	2.60403	up	lncRNA			chr16	+	23535053	23535112	ACAAAGCCAATATCTCTTCAGAAAATATACTGAAGACATCAAGATCTTTCTGTGGCTGGT	39.8389	43.9483	45.2788	126.029	104.014	83.1466	5.20581	5.25753	5.60598	7.02821	6.81998	6.36337
A_30_P01027464	0.0368827	2.87304	up	lncRNA			chr17	-	15104550	15104609	GGCAGATGGAATATTGGCAGCAGTCAAAGAATTTGCATACCATCGTTATAAATTCATTAT	8.31833	20.5733	5.67701	26.8124	23.629	24.5848	2.90238	4.15397	2.5305	4.82118	4.70022	4.63319
A_30_P01019228	0.0129129	2.36774	up	lncRNA			chr6	-	40699079	40699138	CTTATCCACCATCTCATCATATAAGCTGGCGATTTCAGAATCATTCTCATATCCATAGCG	70.0132	94.694	116.176	227.337	181.434	203.186	6.03398	6.36515	6.98472	7.8724	7.61653	7.62544
A_30_P01025573	0.00116269	2.3282	up	lncRNA			chr8	+	40159979	40160038	TGTATAGTCTTTGCTATGACGTCTGGCCAGATGTGGAATCATATCCGTGGACCTCCATAT	387.263	342.466	327.572	745.14	721.181	1013.88	8.58614	8.25398	8.48491	9.56027	9.54235	9.88005
A_30_P01024808	0.0149073	2.94325	up	lncRNA			chr8	-	126277504	126277563	CAAGAGCCTAAAATCTAACCAGAAACAAATGGGAGCCTCAATAAATAATTTAAGAACGTC	17.4166	18.0147	15.2089	74.223	37.2273	32.4407	3.99708	3.96225	4.00714	6.28279	5.34035	5.01556
A_30_P01025316	0.00484539	2.12021	up	lncRNA			chr4	-	21684971	21685030	AGCAAAACCAGTGTTAACAAGCAGCCCCAATTTTAAACAATAACTGAGCTTCTGGTTTGA	863.068	863.09	933.036	2396.94	1789.36	1762.43	9.79351	9.64301	10.0027	11.2094	10.8115	10.671
A_30_P01029585	0.0412361	2.21532	up	lncRNA			chr18	-	75518300	75518359	TGGCAGGTTCGCACTCTGAAAATATTTGATGAGACTCAGTATATGCTAAATAAACACTGG	286.409	132.593	210.617	437.11	419.248	433.395	8.12038	6.85401	7.84878	8.80115	8.78165	8.6829
A_30_P01018310	0.00512384	2.01805	up	lncRNA			chr13	-	112351371	112351430	CAGAAACACACATCCACCTCCCTACTCAAGTTCACTGGATAGCTGAATGTAGGGTGGAGT	48.2799	38.629	27.5464	67.9757	68.4733	69.5556	5.49035	5.06581	4.88769	6.16097	6.22187	6.09989
A_30_P01030413	0.0218808	3.31043	up	lncRNA			chr6	+	83406275	83406334	GCACCGACCTGCCCGCCGCCTCCGGGGCGGAGCGCACAAAGGGGCAAAGTTTCCCAGCCT	139.808	247.299	349.35	571.412	769.351	929.423	7.05029	7.76877	8.576	9.1837	9.63654	9.75587
A_55_P1963134	0.00656017	44.2722	up	lncRNA	XR_376099	Gm6135		133452500	chr3	133452441	-	409.343	53.3448	95.8732	11666.7	4742.14	3641.68	8.67031	5.54121	6.70048	13.4478	12.1882	11.681
A_55_P2391534	0.0294354	5.76514	up	lncRNA	NR_110448	4930459C07Rik	Mm.410819	95711342	chr10	95711283	+	18.5093	27.9709	25.3352	350.336	76.9569	72.6737	4.08824	4.60651	4.7587	8.47421	6.3957	6.16561
A_52_P660047	0.00141287	5.14829	up	lncRNA	NR_045798	1810034E14Rik	Mm.443331	64368524	chr13	64368465	+	56.3709	32.2893	42.055	180.873	233.104	201.401	5.71299	4.81255	5.50429	7.54989	7.96037	7.61186
A_55_P1962861	0.00665466	4.81939	up	lncRNA	NR_002866	Dio3os	Mm.442720	111514980	chr12	111514921	-	68.809	41.9351	23.9986	137.442	193.036	233.676	6.00692	5.1899	4.67791	7.1527	7.70186	7.82672
A_55_P2161465	0.00061	3.10929	up	lncRNA	NR_033536	Gm10516	Mm.474908	193974884	chr1	193974825	+	32.8494	38.5909	26.2976	88.8194	105.7	80.8235	4.92164	5.06438	4.81255	6.53818	6.84416	6.32598
A_55_P2326260	0.0400909	2.73826	up	lncRNA	NR_045194	4930525G20Rik	Mm.444711	67897591	chr13	67897532	-	352.976	286.838	467.423	562.318	1211.63	1436.56	8.44477	7.99097	9.00071	9.16053	10.2583	10.3774
A_51_P390954	0.00370064	2.71352	up	lncRNA	NR_033509	Gm9961	Mm.227592	11930686	chr16	11930627	+	14.2685	11.6691	13.5403	40.3042	26.9607	29.1506	3.70765	3.3036	3.83171	5.40477	4.8892	4.8695
A_55_P2415472	0.0161302	2.64685	up	lncRNA	NR_040298	4931408D14Rik	Mm.251476	37333005	chr19	37332946	-	496.029	381.934	526.358	953.03	1061.99	1925.52	8.95047	8.4261	9.15577	9.8887	10.0661	10.7903
A_55_P2095859	0.023381	2.59707	up	lncRNA	NR_037604	Rdh18-ps	Mm.384871	127283621	chr10	127283562	+	53.5726	105.079	34.772	132.5	128.649	159.684	5.64296	6.51879	5.22426	7.10121	7.12919	7.28627
A_55_P2040497	0.0241991	2.57359	up	lncRNA	NR_033523	Gm11517	Mm.390396	96659422	chr11	96659363	-	14.1736	22.6571	11.6764	54.322	31.1709	26.8191	3.69747	4.30212	3.60858	5.83933	5.10162	4.75856
A_55_P2169276	0.0140664	2.4897	up	lncRNA	NR_045290	4732491K20Rik	Mm.188855	12518083	chr17	12518024	+	33.9221	44.7241	38.6941	108.358	104.263	62.6109	4.96818	5.28679	5.3872	6.81516	6.8238	5.95114
A_55_P2045876	0.00999699	2.4338	up	lncRNA	NR_045434	2900008C10Rik	Mm.490017	11711639	chrX	11711580	-	390.334	418.478	339.029	1319.54	873.1	708.905	8.59796	8.56615	8.53041	10.3513	9.80122	9.39166
A_55_P2035986	0.00998004	2.43287	up	lncRNA	NR_033736	E330020D12Rik	Mm.31556	155252016	chr1	155251957	-	33.642	27.9502	15.2019	52.7574	52.8353	55.1243	4.95644	4.60581	4.00617	5.79569	5.8501	5.77062
A_52_P62617	0.0171302	2.38556	up	lncRNA	NR_045687	Gm9895	Mm.103412	29143758	chr19	29143699	+	81.4266	61.9559	101.17	209.048	150.273	179.853	6.26317	5.75404	6.7763	7.75502	7.3478	7.45367
A_55_P2170519	0.00441252	2.31854	up	lncRNA	NR_029437	4933406I18Rik	Mm.235682	121459052	chr7	121458993	-	57.3554	61.2929	55.9274	160.415	116.712	103.248	5.7412	5.73684	5.91315	7.36933	6.98811	6.67341
A_55_P2021345	0.0136089	2.10687	up	lncRNA	XR_386965	LOC102636349		73492386	chrX	73492327	-	134.077	205.77	188.38	370.818	383.46	299.398	6.9866	7.4939	7.69088	8.55419	8.6619	8.1806
A_55_P1961188	0.0033054	2.06179	up	lncRNA	NR_023357	Gm6981	Mm.422775	51810463	chr9	51810404	-	30139.6	41730.3	42994.3	82612.8	79453.6	98065.9	15.0399	15.419	15.4948	16.2716	16.2739	16.54
A_55_P2009329	0.0196821	2.03502	up	lncRNA	NR_033633	Gm8709	Mm.482728	26393983	chr10	26393924	-	1468.61	2248.89	2513.54	3887.1	4227.06	5400.79	10.5752	11.0753	11.4346	11.8815	12.0215	12.2571

## Sheet: down-regulated lncRNA
# Fold Change cut-off: 2.0 # P-value cut-off: 0.05 # Condition pairs: Infected_vs_control # Column A: ProbeName, it represents probe name. # Column B: P-value, the p-values calculated from t-test. # Column C: FCAbsolute, the absolute fold change between two groups. # Column D: Regulation, it depicts infected group has greater or lower intensity values control group. # Column E ~ L: Annotations to…
Infected group_vs_Control group 2.0 fold down regulated lncRNAs
	P-value	Fold Change and Regulation		Annotations								Raw Intensities						Normalized Intensities
												control group			infected group			control group			infected group
ProbeName	p-value	FCAbsolute	regulation	type	seqname	GeneSymbol	chrom	strand	txStart	txEnd	Sequence	2015m01(raw)	2015m03(raw)	2015m04(raw)	2015mc01(raw)	2015mc03(raw)	2015mc04(raw)	2015m01(normalized)	2015m03(normalized)	2015m04(normalized)	2015mc01(normalized)	2015mc03(normalized)	2015mc04(normalized)
A_30_P01028193	0.000849	5.68709	down	lncRNA			chr14	+	47982421	47982480	CCATTAGAGCTGACTCCAAGCCATCAGTCCCAACGAGGAATGGTGAATTGGCTTCATCTA	30.8536	49.3798	35.9922	4.22338	6.78568	6.51295	4.8268	5.42718	5.27457	2.25425	2.96251	2.78873
A_30_P01021140	0.00820597	2.52473	down	lncRNA			chr8	-	91536898	91536957	TTAAGTTTCAGGAAGAAACCACACATCTCTAGAGCTCTTCCATCCAGGCCCAGATATTCC	49.8711	91.1997	61.3347	19.0187	25.983	26.0666	5.53626	6.30955	6.04506	4.32759	4.8381	4.71681
A_30_P01023723	0.00185478	2.63429	down	lncRNA			chr12	+	72115826	72115885	AACCCTTTCATCTAAGAAACTGTCGTTCCTTCCTGAAGCATTAATACTTTCTTCGAAAAA	242.218	181.762	220.075	73.0669	71.7779	82.0372	7.86201	7.31788	7.90738	6.26099	6.29002	6.34401
A_30_P01020233	0.00533244	3.31683	down	lncRNA			chr18	-	47694201	47694260	AATGCTGTGTTCAGTTTCCATCCGCTGATCTCCGCGGCCCTTTCCACAGGAAGGCCTGAT	193.78	397.245	290.329	69.3924	88.6615	83.8149	7.53654	8.48803	8.31588	6.18914	6.58792	6.37398
A_30_P01019706	0.03946	2.10587	down	lncRNA			chr13	-	112350877	112350936	AGGAAAAAGGGAAAATGAAAGCTGGAGAATGGATTCCATGCTTTAGAGCACGGCTTTGGG	19.7144	39.1591	32.2862	14.8033	12.8289	9.99167	4.18066	5.08607	5.11858	3.96282	3.83255	3.36668
A_30_P01029975	0.0112137	7.02376	down	lncRNA			chr8	-	41736582	41736641	ATGGCGGACAGATCCAAAATGACTCAATGGTAACACTGCACAACAGCTACAGCTTCCAAA	67.9722	68.6278	80.781	5.60367	6.00515	22.4523	5.98927	5.89957	6.44504	2.59101	2.79601	4.51013
A_30_P01027977	0.0338206	18.6258	down	lncRNA			chr2	+	33501079	33501138	ATTGTATGGGAGGAGAGCTGCTACTTAGACATAGGAGACTCTCTTCCTCTTTCTGTTCCT	389.681	1773.7	1368.34	10.7899	77.1763	161.438	8.59449	10.722	10.5571	3.51522	6.40072	7.29997
A_30_P01020880	0.00881753	2.30423	down	lncRNA			chr14	-	55679071	55679130	CTTGGTAAACATCTGCCTTGGGATAATTAGAAGTGTTGTGTTATGCATTCTAGTCTGACT	35.527	51.3969	43.5296	12.8449	18.6196	19.8194	5.03256	5.48333	5.55442	3.76878	4.36496	4.32372
A_30_P01020820	0.000678	2.539	down	lncRNA			chr7	-	140016375	140016434	AGAGCCTGGAATTACAGAACTTCACCATCACACCCAGGTCAAACCTATGCACTTTCATTT	74.1467	103.093	75.4777	26.4692	29.0604	34.6786	6.12138	6.49133	6.34006	4.80149	5.00463	5.11387
A_30_P01025600	0.0481417	5.51104	down	lncRNA			chr14	+	99728669	99728728	TCTAGAAAGTCTACACTCCAGGCCCCAGATGAGCTTGGTCATTCCTTTATATGCCTAATA	133.561	713.318	559.903	37.0257	67.0337	105.298	6.98098	9.3488	9.24056	5.29054	6.19139	6.70143
A_30_P01029813	0.0333653	2.80605	down	lncRNA			chr5	-	75395916	75395975	AGACTGCAGCAAAATGCCATCGCTGCCCACAGTATAGTTAGTATTTTAGACTCCATTGCA	274.817	784.63	559.067	145.046	154.284	217.629	8.05755	9.50167	9.2363	7.22433	7.38457	7.721
A_30_P01026474	0.000953	7.26141	down	lncRNA			chr5	+	77271441	77271500	TTCTTTGAAGGGTGGATACTGGCCTGTTGCCTTCAGTGATACCTGCTCTGTAACATTTAC	482.723	934.13	765.473	74.0207	91.3672	121.464	8.91403	9.76136	9.71255	6.27829	6.63112	6.89777
A_30_P01031935	0.00204151	7.57261	down	lncRNA			chr6	+	37654659	37654718	CATTTCTATTGTTTGACTTACACCATACTTCCCTTTCCTTGTACTAAGGACATTCCCAAC	309.108	727.284	529.998	46.566	60.9697	82.1334	8.2394	9.37931	9.16544	5.61453	6.06197	6.34527
A_30_P01026471	0.0117384	2.18008	down	lncRNA			chrX	+	102265027	102265086	ATGGATGGATGTCTAGACAGGTGTGTGGATTTATGCCCTTAGAATTCCAGTGCTAGATGC	93.9606	90.2985	114.504	33.3764	42.8815	51.2184	6.46937	6.29487	6.96139	5.13708	5.55229	5.66312
A_30_P01033292	0.0426155	2.18472	down	lncRNA			chr1	+	63313366	63313425	CAAAAACATAATGCATACTGCTGCTTTCAGCAAGAGAGAGACCTGTTAGGCAGAAAGGCG	72.8721	94.1674	45.9779	38.7106	30.4489	19.2462	6.09656	6.35641	5.62937	5.35063	5.06809	4.28129
A_30_P01026461	0.00220722	3.7767	down	lncRNA			chr6	-	50352384	50352443	TTTAGTACGGAATCTTTTAGCCAGCGAGGTGAGTTTCCTCGTTCCTGTGAAATGGACTTC	115.521	174.081	157.332	29.2836	32.2489	48.9836	6.77616	7.25153	7.42443	4.94786	5.14856	5.60433
A_30_P01031231	0.00281723	6.75598	down	lncRNA			chr16	+	11008566	11008625	TTTCCCTTCCTTTCCAAGAACAGGCGTCAGGACTTGAGGACTACAGGGGACGCTCAGCAG	243.475	564.664	487.396	44.855	58.5482	69.6801	7.87119	8.99916	9.05847	5.55613	6.00254	6.10166
A_30_P01026336	0.0227911	6.65613	down	lncRNA			chr6	-	126505213	126505272	TGAGGAGCCAAGAGCATCCCCAAGACTGAGTAAGTAAAGCAATGGAGGACCCCAGGGCTC	28.8518	138.831	109.764	7.62152	12.1259	11.5231	4.72919	6.92073	6.89939	3.01901	3.75738	3.56887
A_30_P01027798	0.0434158	3.99909	down	lncRNA			chrX	-	98674892	98674951	AACTGTCTATCCACATATGTTTGAAAACTCCATCCATGGGAAGGAGCCCGGCATCAGTTT	47.5213	191.514	164.544	20.367	26.3857	33.572	5.46738	7.39597	7.48883	4.42278	4.86366	5.06673
A_30_P01027549	0.0164753	2.2044	down	lncRNA			chr15	+	74321126	74321185	TACCAGCCATGGGGCTCTGCTCTATGACCATGAAAAACCACAGGAATTGCAGAGAAAAAA	75.7938	154.49	96.5793	40.4993	38.9799	52.6059	6.15377	7.08223	6.71058	5.41294	5.40876	5.70373
A_30_P01028618	0.0246263	2.92258	down	lncRNA			chr12	+	89460895	89460954	TTCTAAAACACATGTCTGGGGTGATCCATTTGTATGCCACCATCATCCAACTACAGTGGC	172.092	407.877	316.16	65.0933	96.5374	119.043	7.36491	8.52779	8.43204	6.10011	6.71249	6.87042
A_30_P01026492	0.00699999	6.36793	down	lncRNA			chr14	+	20898063	20898122	TTGTATGTTGCTCATAGCCATGGCTCAGAGAACACATTTTCATGCCTCCAGTAGCAAGCT	57.9782	145.179	102.896	8.2219	16.392	18.4652	5.75855	6.98693	6.80205	3.12863	4.18482	4.22161
A_30_P01025038	0.00354129	3.57324	down	lncRNA			chr4	-	116792016	116792075	ATTTTTGGGAGCTTGGAGAGTCTTCAGATTGCTTTAAAGCACCCATCCTTTTCCTTGAGG	301.564	359.776	177.04	58.2835	62.0412	97.3934	8.20024	8.32701	7.59967	5.93838	6.08696	6.58989
A_30_P01031652	0.0195248	2.59068	down	lncRNA			chr3	+	100327784	100327843	CTCATTGACCTCTTTCACTGCTGGTTTTTGCTGTTGCTGCTGTTGGCTTTGTTTTCTGTC	729.343	1756.23	1170.47	384.803	451.995	523.792	9.52592	10.7039	10.3448	8.61293	8.88918	8.95246
A_30_P01027489	0.00586466	3.36497	down	lncRNA			chr14	+	22317752	22317811	ATTTCTGTCTGCATGTGACAGGGCTGCTGCTGCTGCTAAGATAAGAACTGAGATTATTGG	5548.4	10841.6	5892.85	2061.37	2045.38	2988.25	12.5339	13.4786	12.6464	10.9985	11.004	11.4047
A_30_P01026878	0.00416571	2.47271	down	lncRNA			chr7	+	82924473	82924532	CTATCTTTCTCTGTCCTGTAGTCATGTCTCCATGTAGGTAGGACACAGTCAACCTCATCT	182.858	179.72	141.04	46.5191	66.7989	79.7465	7.45786	7.3017	7.26433	5.61294	6.1875	6.30517
A_30_P01019205	0.0251001	4.2752	down	lncRNA			chr2	-	27395677	27395736	CCCTGTTTTGTTTCCGGGGAATCTGCTTTGCCCAAGAACGTTCACAACTTCCGGTGTTCC	21.4157	29.9639	35.5287	3.47	10.7641	5.80849	4.30212	4.70555	5.25493	1.7472	3.59355	2.63387
A_30_P01023296	0.0185606	2.75353	down	lncRNA			chr9	-	118313095	118313154	AACAGATTTATCCAAAGGATATCAGTGTACCAGTCCACATTCGCTGCCGCAGTATCTAAA	19.7595	35.1712	34.8389	7.24442	8.65039	12.8649	4.18383	4.93277	5.22723	2.94934	3.29684	3.71381
A_30_P01030729	0.00746599	2.81782	down	lncRNA			chr9	-	30793595	30793654	ATTTTCTTGCCTGCTGCTTCCAGGAATGTGTGTGCTGCACAGGAGGGTTTTATTTTACTC	129.669	261.565	188.146	52.7509	63.669	68.5761	6.94017	7.85127	7.68801	5.79518	6.12315	6.07738
A_30_P01023324	0.00871429	2.8365	down	lncRNA			chr10	-	60481945	60482004	TCAACCTAGGGTCAAGACCTTCCAGGTTTGGGGAATGAAGGGGCTCTGGCCTGGATGCTA	115.776	232.392	177.166	47.6317	61.8841	56.7791	6.77906	7.676	7.60146	5.64762	6.08242	5.81414
A_30_P01019944	0.000799	3.99215	down	lncRNA			chr2	-	176874791	176874850	GAAAACATAATGACTGCCTCTAATAATGCTTTCTGCTTTTCATTGTGCTCCTCAAAACAT	168.981	113.987	104.151	26.6059	29.5073	31.2187	7.33457	6.63455	6.82268	4.81048	5.02657	4.96326
A_30_P01025918	0.00730929	3.98997	down	lncRNA			chr9	-	39987167	39987226	AGCTGTAACACATGGACTTCTGCCATATTCCCTCCTAGGGATTTTCCATCCTATAGTGTG	42.051	88.6599	71.8074	10.768	17.328	16.4833	5.28692	6.26791	6.26916	3.51196	4.26088	4.06202
A_30_P01027458	0.0318672	3.10465	down	lncRNA			chr2	+	143992480	143992539	ATAGAGCTCTTTGAAGAGAGAGTTTGGGAAGAAGAGGAACCCAAAGCCAAGTGAAAGACC	129.942	65.828	43.4661	29.6119	19.881	15.8902	6.94301	5.84215	5.55126	4.96475	4.45696	4.0114
A_30_P01031610	0.0212173	2.00897	down	lncRNA			chr2	+	128126804	128126863	CCAAAATTAAATAAACATGACTGTGTAAAGAGAGAGGAATGGGCAGAAAGGCCAAGGGCT	35.1517	55.8856	23.8694	16.3897	15.3462	16.5537	5.01671	5.60537	4.66929	4.11494	4.08995	4.06712
A_30_P01032630	0.00890391	13.9911	down	lncRNA			chr15	-	5973310	5973369	GTTGACCTCCAGGCTCCGTAATTCCTATGAAAGTATTTGTTATACAAATTGTATCAATGT	493.434	1838.23	1785.88	42.1487	98.0273	133.424	8.94338	10.7738	10.9397	5.46862	6.73306	7.03582
A_30_P01020059	0.00286562	15.1624	down	lncRNA			chr17	+	14698372	14698431	TCAAGAGAAGTGCTCATCATCCCTTCTACATACAATCAGGCAGAGTCACACTGCAATCTG	304.051	831.575	641.89	20.2002	34.25	57.8961	8.21588	9.58985	9.44706	4.41087	5.23095	5.84368
A_30_P01030010	0.0492004	7.00806	down	lncRNA			chr8	-	108103667	108103726	TATAGTTATTCCCCTGTCCTAGACCTTCCAGAACTGATGGGAAACTCTGACCAAATCCAC	66.9782	268.808	470.833	15.2075	25.6169	49.9404	5.96555	7.89828	9.01237	4.00436	4.81615	5.62864
A_30_P01020438	0.00220445	4.40523	down	lncRNA			chr5	+	37064189	37064248	TCCACAACAACTGTACAGACAGGGCGCATGAACTTAGGTTGCTGACATTCTTAAAATGCA	21.4669	25.128	15.7525	3.66812	3.84555	6.1095	4.30681	4.44989	4.06034	1.84325	1.85478	2.70135
A_30_P01030318	0.00177444	2.55364	down	lncRNA			chr17	+	15373324	15373383	ACAGATAGTCAATGTGGCCTACAGAGAGAGCAGTGCAGAAGTAGTTTGAGCTGTTCCATT	35.0462	49.3756	27.6503	13.4248	13.0586	11.701	5.01274	5.42686	4.89437	3.83171	3.8562	3.5884
A_30_P01021684	0.0124542	2.15923	down	lncRNA			chr1	+	134246403	134246462	AACTTTCTACAGCAAAGTATTCGGGAAATTCAAGGAAAAAAAGTGTATGCATATATACAC	36.8107	31.889	20.5992	10.0593	14.5482	11.5194	5.08607	4.79594	4.45002	3.41667	4.01546	3.56834
A_30_P01032374	0.0187283	9.81724	down	lncRNA			chr15	+	75875773	75875832	AGTCATGGGACCTGAGCCTCACAGAAGCTATGCTCAAGAACATGGAGGCAGAGCAGCAGC	34.5464	136.734	131.228	3.93461	10.5703	11.6991	4.9911	6.90105	7.15328	2.00052	3.57097	3.58798
A_30_P01025657	0.0244224	2.07022	down	lncRNA			chr13	+	73479856	73479915	CCTCACTTGGGAGAGGAGAGGAGCAAGCAGAGAATTTTTATAGAAGAAGCCCACTCTTCC	742.262	602.663	404.861	352.905	238.935	229.744	9.54896	9.0932	8.79415	8.48294	8.00035	7.80368
A_30_P01032802	0.00701749	3.20835	down	lncRNA			chr11	+	69112051	69112110	GCTGTGTGAAGCACAGCTACACCGGATTCCATCCATCTCCTCAGAAGCCTGCTCAAGCAC	73.3964	143.14	121.052	25.876	30.2907	37.7965	6.10635	6.96372	7.04128	4.76425	5.06048	5.24113
A_30_P01025368	0.00235234	3.88427	down	lncRNA			chr4	-	116791956	116792015	ATAGAAAGCTTTTGTTCATGCAGGCTGTCTTCTGGACATGTGTTCTGCGAGGCAAGCATA	652.942	776.045	369.512	126.441	131.134	178.421	9.36014	9.48647	8.65767	7.03239	7.15637	7.44259
A_30_P01033615	0.00787286	2.97127	down	lncRNA			chr17	+	56691240	56691299	AGCACCACAATTCCCCTGTGCTGTTGCAAGCTATCACAGGCCTGGAGCCTCCTCATGTCA	220.592	396.878	310.3	73.0586	94.0943	127.091	7.71836	8.48744	8.4078	6.26084	6.67253	6.96699
A_30_P01018452	0.00293093	11.8381	down	lncRNA			chr14	-	44291919	44291978	TCATGTTAAAGTTCATGGAATAACCACCATCATCCATGTATCCTCCACGTGAAGGGGGTC	215.676	522.428	534.967	21.5097	43.3759	31.5518	7.68503	8.8846	9.17516	4.50218	5.56876	4.97775
A_30_P01018907	0.000324	7.61466	down	lncRNA			chr8	-	41736642	41736701	TAGAGTTGTCTCTTCAAAGGAGAATGTGGGACCAATGTCTTGGGAGTCTATGCTATCCAC	80.1748	70.2015	85.3592	8.42787	7.33129	12.5393	6.24101	5.934	6.52728	3.16475	3.07393	3.67726
A_30_P01017962	0.00164993	9.14657	down	lncRNA			chr14	+	77036562	77036621	AATTTCTTTCCATCTTCAAGCATCCCCGTGTAATGCACCATGCAGTTCTGGCTGTGCTTT	234.091	566.811	416.693	29.627	43.3789	46.8491	7.80837	9.00574	8.83981	4.96523	5.56937	5.53963
A_30_P01019095	0.00293222	12.7498	down	lncRNA			chr6	+	39219770	39219829	AAGTTGACATCCAAATAAATCCAGGACTACCACTCAATTCCCTTGTCCCAGGAGAGGCTT	248.338	616.819	425.213	17.2383	30.1639	50.7798	7.90475	9.13067	8.87002	4.18066	5.05496	5.65261
A_30_P01025322	0.0267445	2.21554	down	lncRNA			chr10	-	95177111	95177170	TACAGCTTGATGAATGGGATGCTCTTCTCTGTCTGATGGGGAGAAACAAGTGAAGCTTCA	61.9976	120.096	91.5587	28.0214	36.3924	47.5159	5.85684	6.70967	6.63375	4.88956	5.30735	5.56037
A_30_P01024882	0.0131591	2.17833	down	lncRNA			chr12	-	12786341	12786400	GGGGGATACAGAGTCAAAGACAATTTTTCAGAGTCCTTCCTTGGATAGAGTTTCCATCTC	39.0722	32.6439	28.1634	10.7349	18.0883	12.9846	5.17581	4.82847	4.92068	3.50806	4.32124	3.72599
A_30_P01030520	0.014242	2.04328	down	lncRNA			chr15	-	102033638	102033697	TTAAAGCTTGGTGAGGTCTGTTTTTCCGGTGCCTGCTGCTGTGGGGTGCAGACCTGCAGA	1193.89	1393.75	1250.82	446.86	717.043	826.932	10.2753	10.3487	10.4322	8.83429	9.5326	9.59663
A_30_P01025584	0.0105332	6.00384	down	lncRNA			chr1	-	74103947	74104006	CTTGATCCTTGTCCTCTGGTTATTGTAACCCTAGTCTGGGTCCATGTTTTTAGAAAACTG	466.837	1361.73	999.533	121.366	96.1926	237.235	8.86106	10.3152	10.1103	6.97328	6.70796	7.84769
A_30_P01021840	0.0271305	2.02097	down	lncRNA			chr15	+	100908733	100908792	TCCCTGGCCTGCGACGCGTACCTCGGCATCCCGGCCGGGTCCTAGGTGAGTGTGCGCGGC	88.9083	193.688	110.496	58.6785	54.7894	56.5948	6.38964	7.41217	6.90871	5.94831	5.90719	5.80989
A_30_P01030045	0.0171307	3.71548	down	lncRNA			chr9	+	82999629	82999688	GTGATTTAGAGCCACACTTTCCTTCAGGAGTCATGATGGCGACTGTCCTGGTTAGTTTTA	294.835	177.976	264.276	41.4743	50.4484	106.349	8.1666	7.283	8.18139	5.44631	5.78719	6.71685
A_30_P01022033	0.0240053	2.50095	down	lncRNA			chr7	-	99881250	99881309	ATACTACCTTGTTGATCCTAAGCATATAGGATACAGGGCTTTCTATGGTTATTTCCCTTC	31.7479	17.4099	24.3156	9.29997	5.66567	10.8958	4.86825	3.91543	4.69767	3.30413	2.7212	3.48859
A_30_P01018582	0.0157087	4.13862	down	lncRNA			chr12	-	52966753	52966812	GCTCCCTGTTCACACTATGTTGTTCAGACTCCAGAAACAGAGACTTGATCTCACTATTGA	71.1983	241.153	107.509	21.989	28.1368	32.6655	6.05741	7.73561	6.86814	4.53384	4.95517	5.0247
A_30_P01029886	0.00541312	2.14261	down	lncRNA			chr1	+	138529459	138529518	CGAGTATTAAGTGGTATCTCCTAAAATTAAGGAACAGGTTTTGAAGAAGCAAAGGGAATA	540.726	722.374	546.772	213.052	271.507	356.329	9.08666	9.37027	9.20584	7.78047	8.17638	8.4078
A_30_P01020800	0.0456273	2.05566	down	lncRNA			chr18	+	47315368	47315427	GCTAATTTGAAGTTGTATCAAATAGATAATTTGTTCGGTGTGTGTGTGTGTGTGTATAGC	83434.5	158839	222226	70701.8	67433.4	78170.3	16.4347	17.1715	17.6801	16.0318	16.0225	16.1131
A_30_P01019566	0.0140396	2.32857	down	lncRNA			chr17	+	34020815	34020874	AAACCTCCTCTGTTCAGAGCAGAGAGACAGAGGGTGGGATGCAACAGTTAGAGCAAGTCT	44.4783	53.2162	25.4847	18.0834	15.4606	12.4135	5.37193	5.53715	4.76825	4.25219	4.10132	3.66549
A_30_P01022386	0.000697	7.36159	down	lncRNA			chr13	-	24613632	24613691	TTATGAGCCAACCACTAATTTCATCCTGTCTCTCCCCTAAATGGAGTTGGAAACCTTCTA	1116.28	2129.61	1780.73	180.403	212.193	281.335	10.1833	10.9934	10.9359	7.54598	7.83763	8.08892
A_30_P01024706	0.00429959	2.07211	down	lncRNA			chr1	-	175666326	175666385	CGAGTTTTGTGAAAAAGTACCAGCTCTTAGAAAACGTGCTGAAATTCTTAAAAAAGAGAG	135.087	137.379	103.964	69.201	44.3154	55.7486	6.9993	6.90763	6.81953	6.18534	5.60026	5.78756
A_30_P01026801	0.00118279	2.18468	down	lncRNA			chr6	-	116116950	116117009	TCCCTATTGGACTATTATAGACATCCTCAGTTTATGGGGGTGAGCATAATGCATACTTTG	24.3932	27.0358	22.3063	8.85134	11.3922	9.63574	4.48923	4.55402	4.56971	3.23531	3.67487	3.32053
A_30_P01028844	0.0105333	2.25867	down	lncRNA			chr7	-	99879382	99879441	AACTTTATGAGCTCCTTGAGAGAGGGGGAAAGCATGTTTGTTTATGTATAGGCGCCAATA	53.2292	61.176	33.1611	24.8282	15.3843	18.1431	5.63288	5.73307	5.15865	4.70625	4.09378	4.19815
A_30_P01022145	0.0112332	4.18313	down	lncRNA			chr3	+	100327366	100327425	AGGCAAACCCTGTCATCTCCAGGTTTCTCTTCATCACTCCCATCCAGTTTTTACCCGTAG	302.076	455.559	729.431	85.6584	129.85	105.267	8.20375	8.68327	9.63833	6.48724	7.1433	6.70105
A_30_P01030177	0.0391884	2.14735	down	lncRNA			chr16	-	59556273	59556332	TTTGCAAGGGATGACATCCATGTGCCTAGCACCTCCAAAAACAGTTTTTCTGATAGCCTT	58.326	39.9023	25.5242	16.7151	20.2592	12.9474	5.76546	5.11564	4.77097	4.14192	4.48133	3.72114
A_30_P01022465	0.0185898	2.11615	down	lncRNA			chr19	+	5843984	5844043	GTTAAAGTGTCCTACACCTTACGCAATCTTCTCGAGGCCAAGTTCGCAGCACAGAACTAC	58.1103	65.373	36.525	28.5746	22.0628	17.3096	5.76054	5.83208	5.29931	4.91543	4.60008	4.13209
A_30_P01021789	0.0458569	2.40326	down	lncRNA			chr4	-	129379697	129379756	TTGAGCCCTTAGCTGTTAGGATGCTTCCAGGCCCGTCTCTGGGCTCAGATGCCGTTTGGT	1268.16	3434.82	2923.33	1021.47	950.004	1144.93	10.3719	11.7352	11.6451	9.99752	9.90998	10.0498
A_30_P01029545	0.00488559	2.61104	down	lncRNA			chr1	-	175666386	175666445	TCAGATTGCTAACATGATGGAAGAGAAATTCAAACCCGATGCTGGATTGGGTGAACTGAT	125.813	150.341	121.975	48.1328	32.8262	64.6526	6.89645	7.04108	7.05069	5.66448	5.17062	5.99925
A_30_P01022880	0.00590946	2.95541	down	lncRNA			chr1	-	138592867	138592926	TGGTACTGATCCTCTTCCTTTTCGGGGCGCAAGCAGCAGAGATTCAAGGCAGTCCGGTAG	28.4519	49.5165	45.838	10.9289	13.0139	12.645	4.71062	5.43201	5.62411	3.53583	3.8507	3.69014
A_30_P01019283	0.00217154	4.13993	down	lncRNA			chr4	+	55628243	55628302	TAAAGTGGTTCTAGTAAGCTTTGTGGGTAAAGTACATAGGTTTCCCAGCCTCCAGTGTGG	333.098	628.211	425.019	84.5084	95.8952	135.869	8.35437	9.15721	8.8682	6.4658	6.70188	7.06328
A_30_P01030939	0.0144641	2.92255	down	lncRNA			chr4	+	101018942	101019001	CCTCTATTAAGGTTCTAGATCTTCATGCAACCATGATACTGGCTGGTATCTCTAACTTCA	30.4062	17.2903	30.7463	6.84834	6.65074	9.59046	4.80687	3.90625	5.05059	2.87225	2.93539	3.31439
A_30_P01019161	0.00226175	3.30061	down	lncRNA			chr10	+	62269533	62269592	TAAAATTAGAAGAGGGCAGACAAGAACTATTAATCCCCATGACTTCCTCACCAGGGATTC	72.5178	127.289	103.997	26.2406	24.9444	31.409	6.08835	6.79533	6.81998	4.7858	4.77736	4.9723
A_30_P01031617	0.00528134	2.00083	down	lncRNA			chr8	-	26454206	26454265	TTTGCTCAGTGAGGTAGCTAGGTGGAGAGAGAAGACCCATGGCTCAGGTCTCTCGGAACC	44.4856	45.8064	33.5551	20.8047	20.0112	15.1097	5.3721	5.3191	5.1745	4.45385	4.46524	3.94482
A_30_P01026177	0.00793331	3.99349	down	lncRNA			chr12	+	12906784	12906843	GGGCCCATGAAAGCCTTTCTCTTCCTTTATTGTGATTTTGAGATGGTTTTCCTTTCTTTC	41.7054	80.3081	68.2725	9.40626	16.677	16.6325	5.27227	6.12633	6.19894	3.32087	4.20875	4.07496
A_30_P01022028	0.017467	4.53947	down	lncRNA			chr13	+	9185412	9185471	ACACTTGAGGTTCAAAGCTACATTCCTATTCCTGCCTCATGAAATACATACCTGCTCGTC	68.6801	222.326	161.601	20.0855	32.4644	31.2035	6.00391	7.60741	7.45997	4.40571	5.15559	4.96242
A_30_P01032275	0.00936742	2.21193	down	lncRNA			chr10	+	114762919	114762978	TGAAAACGAAATTAAGCTCAGCTAAAAACTACACCATCCTTCTCTTCTCCAGTGGAGCCC	147.003	210.848	188.47	65.0329	93.0444	72.3541	7.12671	7.5312	7.69199	6.09789	6.65683	6.15926
A_30_P01018274	0.039455	2.58209	down	lncRNA			chr2	+	151343867	151343926	AGAGAGAGCCATGAGCATACAATGAAGGTCAAGGGACCGGACTCTGCTGGCTCTGCCTCA	913.39	716.665	300.236	231.77	227.694	209.602	9.88541	9.35641	8.36208	7.90207	7.92989	7.66631
A_30_P01027382	0.0106115	2.19011	down	lncRNA			chr7	+	49836231	49836290	CATTGTGCATATTCATAGGGTTTCTCTCCAGCAGGAGTTCTTTCATGCCTGCAATGATAA	194.357	152.391	175.011	66.2336	60.0672	100.269	7.54008	7.06172	7.58541	6.12234	6.03936	6.63251
A_30_P01032946	0.000287	2.35528	down	lncRNA			chr12	+	110850603	110850662	TTGCCATCTGTGAGAGAGAAATGGAAACTGAACCTTCTGAGAGACAATCCCATTCCTGTG	40.5588	48.0544	35.8535	14.9092	17.1257	15.2551	5.23108	5.38406	5.26978	3.97426	4.24544	3.95753
A_30_P01018255	0.026614	2.37659	down	lncRNA			chr3	-	106896686	106896745	ATGAAGATGAGAGAGTAGAGCCACAGCACTGGATAGAGATGGACAATCACTTCTCTCTCA	431.623	378.445	188.841	151.571	130.85	101.49	8.73659	8.41179	7.69362	7.29105	7.15355	6.65071
A_30_P01021370	0.0302283	2.05883	down	lncRNA			chr6	+	125379867	125379926	CTGAGAGAGGAGAGTCTGTTTACAGATATGCCCCTGGTAAGTGGCTAAGCCTACTTTGGG	446.948	346.404	202.074	172.988	135.198	134.46	8.79527	8.26926	7.79069	7.48131	7.20119	7.04725
A_30_P01025521	0.0450699	2.24221	down	lncRNA			chr6	+	92040785	92040844	TGCAAAAATCTTGAAGCATTTATTTCTAATGAGCAAGAGGTGTGTGTGTGTGTGTGTAAT	62212	131935	179767	53970.3	52802.5	57505.3	16.0467	16.9573	17.4248	15.6309	15.6546	15.6485
A_30_P01029520	0.00445919	3.61843	down	lncRNA			chr9	-	58303055	58303114	AAGCAAGCTCTCTTCATTCTGTCTCCACTGTTCAGATCTTTAGGATAGTCCTCAGGTGTG	78.0863	131.45	123.837	23.2423	23.8919	37.3454	6.20122	6.84005	7.0744	4.61202	4.71822	5.21934
A_30_P01026755	0.0347133	3.39814	down	lncRNA			chr3	-	148885497	148885556	CCAACCTGAATTACATGATCCACATGCATGCGCATGTAGGCATTGTGTGTGTTTGTGTGT	28.7812	48.1161	81.5207	9.07342	13.9412	16.3469	4.72593	5.38675	6.45723	3.26936	3.95459	4.05173
A_30_P01018110	0.00929947	3.08206	down	lncRNA			chr10	+	39390771	39390830	GACGGCCTACGGAGGATTCTTGGATCCTCCTGTTGAGCTTTCAGTGTTTGCCCAAACATT	23.6414	29.4586	21.344	4.60992	6.29542	11.2303	4.4452	4.68004	4.49873	2.36447	2.85706	3.53075
A_30_P01023734	0.00655944	3.08919	down	lncRNA			chr11	+	87845083	87845142	AGTGAGAATGGTCATTTTCAGACCTGAGCCTTCTGTGGTCTCAGAGAGCTTAGGGTAGGC	36.6851	71.2515	60.1214	14.0259	15.6315	17.6867	5.08197	5.95416	6.01707	3.88915	4.11863	4.16375
A_30_P01018444	0.0032416	8.32174	down	lncRNA			chr6	-	67172341	67172400	ATTGAATTTGAAGATCCCTCAAATTTGAGATGCTGCTGCTGCTGAAAAGGGAAGTGGAAA	6133.7	18024.2	12758.4	1182.54	1406.4	1923.35	12.6743	14.209	13.7471	10.2024	10.4691	10.7883
A_30_P01027960	0.0160731	2.01576	down	lncRNA			chr8	-	123597832	123597891	TTCACTCCTGCATGCGTTTGATCTGACTCCACCAGAAGGTCCAGTCGCCAACGCCTAGCT	77.9838	123.823	103.532	36.9042	44.3797	57.7185	6.19822	6.74913	6.81236	5.28439	5.60315	5.83818
A_30_P01027172	0.00695383	19.362	down	lncRNA			chr8	-	49866300	49866359	ATATGGTCAAAGATGCTGATGCTGCTGTGATTTGAAAGAGGATATCCTTGAAAGAATCTG	508.708	3050.98	2248.29	57.2176	86.7059	92.8826	8.9914	11.5472	11.2768	5.91121	6.55593	6.52277
A_30_P01024712	0.0087778	2.13542	down	lncRNA			chr1	+	138529338	138529397	GAAGTATAAAGAAATAGCTAAGGAAAGCTGATGATTTAAGACGTTATGCTCCCAAGGAGA	442.165	642.873	401.149	175.176	210.938	291.326	8.77946	9.19344	8.77964	7.50343	7.82908	8.13648
A_30_P01027855	0.00701401	2.36857	down	lncRNA			chr4	-	11051496	11051555	ACTCCTGGCCTCATCTCTCAAGCTTTATACGTAAGTAACAGCTGTGAAGGAGTGGTTGAC	171.89	318.13	227.619	94.9039	92.5673	88.3813	7.36247	8.14205	7.95973	6.63464	6.64983	6.44774
A_30_P01033069	0.0481794	2.41858	down	lncRNA			chr7	+	134651377	134651436	CCCACATACACAGAGAGAGAGACAGAGCATTTTAAAAGGAAGCAGATAAATATCTTTTTT	2644.19	2327.43	953.9	949.567	723.413	692.086	11.4397	11.1344	10.0366	9.88417	9.54592	9.35815
A_30_P01031497	0.0269685	2.4208	down	lncRNA			chr14	-	55675020	55675079	GACTTTACCCAAAGCCAAATTTTCCTTCAGATCTTCCAGGCTGATGGCTAACAACCTCTG	75.5411	153.606	143.169	50.7601	36.0615	50.4892	6.14857	7.0739	7.28214	5.74038	5.29432	5.64346
A_30_P01026224	0.0152994	3.23376	down	lncRNA			chr17	-	56690914	56690973	CCAGGTTAGGTAGGAGGCTCATTCCATCTCTGTGAACTCACTTCAGGAGACCCAAGGTCA	141.258	155.139	59.219	36.139	22.1059	37.0892	7.06273	7.08751	5.99478	5.25207	4.60364	5.20967
A_30_P01027506	0.000998	5.88095	down	lncRNA			chr8	-	41736134	41736193	GTTTTCTTCCTGAATGCCTACTGGTTTCTCTATTAGTGCGATTGTAAGGTGGATGGTGTC	130.39	143.371	167.143	18.4693	19.5765	33.054	6.94852	6.96601	7.51315	4.28282	4.43539	5.04132
A_30_P01019860	0.00133367	3.23472	down	lncRNA			chr8	-	41736461	41736520	AAGGGCAATTACAAGATTCCCCCAGGCTTCAGAAAGCAATATGCAGCTGAGTATACTGAG	92.5772	87.4453	105.512	24.7623	23.475	33.4482	6.44472	6.25001	6.841	4.70318	4.6905	5.06112
A_30_P01018924	0.00904674	5.28677	down	lncRNA			chr10	-	24269353	24269412	TTTACCTCTCATATTCCAGGTTGGTATGCTGAGTTGCTGGTGACTAAGCAAAGCCTGACA	50.5249	174.972	63.6638	14.636	12.2604	15.681	5.55737	7.2611	6.10073	3.94764	3.7714	3.993
A_30_P01019463	0.0254374	2.00916	down	lncRNA			chr1	+	138529143	138529202	TTCTTTCATTGTACAAGAACTATTTGTGGATATGTACTGACAGATAGGCAAGCAAGCACA	208.566	354.132	251.626	93.5707	124.668	164.855	7.63553	8.30341	8.11108	6.61349	7.08443	7.33234
A_30_P01025700	0.015002	13.8253	down	lncRNA			chr13	+	108656891	108656950	TGTCTTTCTCTTTTTCATCTGACTTTAGGTGAGTCTGCTCCACCATACATCCCTGCACAG	300.671	1926	1548.43	48.2838	56.1417	111.612	8.19553	10.8394	10.7325	5.66918	5.94492	6.78558
A_30_P01021606	0.00436802	2.33556	down	lncRNA			chr6	-	50352444	50352503	GGTAGATTATCTTCCATCTTCCCTTGGGTAAAGGTCCCTGGAAGTATATTCATATTTCTT	28.3966	33.7465	36.2045	10.9372	11.6141	15.2546	4.70722	4.87445	5.28439	3.5369	3.70051	3.95735
A_30_P01032248	0.00192109	13.1161	down	lncRNA			chr12	+	111837704	111837763	TATCACAAATTTATGACAAAGTTGTATGTACTCTAGCCGCCACCAGCATCCCTCATCAGG	867.685	2425.65	1269.91	68.3136	109.866	154.458	9.80152	11.1947	10.4558	6.1681	6.9029	7.24128
A_30_P01019537	0.00230783	2.3753	down	lncRNA			chr1	-	175653663	175653722	GCTCTACTAAAAGCAGCTCTTAATTCTAAGAAATGGGGCTTTCTTATATGCTTTACACAT	1024.02	1285.39	891.625	498.018	345.571	538.222	10.0588	10.2298	9.93804	8.98362	8.50797	8.99064
A_30_P01027573	0.024751	2.42793	down	lncRNA			chr1	-	85038432	85038491	GAATGTATGTTAAAGCACTTCAAGACACAGAAAGTGGCCATTTCTAATGCGATAAGAAGT	53.1928	42.7326	54.417	25.7891	19.346	12.7949	5.63105	5.21934	5.87503	4.75979	4.42104	3.70541
A_30_P01028094	0.0036355	2.52276	down	lncRNA			chr10	+	119965574	119965633	GAGTGACTGTATCATTGGTAACTGAAGCAAGTCTCATCTGGACTCCATGCCTTGGACTGT	66.2058	104.514	74.1461	26.7054	24.3261	37.0298	5.94941	6.51079	6.31405	4.81563	4.74551	5.2081
A_30_P01026329	0.0112256	2.00698	down	lncRNA			chr5	-	106125236	106125295	GCGGAAAGGAAGCGGGCCTGGGTGGACCATGTTGGGTAACTTCCTATGATGTAACACGTT	642.533	489.622	403.287	227.858	281.784	228.554	9.33814	8.78579	8.78808	7.87628	8.22384	7.79682
A_30_P01020650	0.0218937	2.41642	down	lncRNA			chr8	+	13200845	13200904	TTTGCAGGATTTTAAATATCCTTCAAGCCTCAGTGCCTGGCAGACTGGACTTTGGACTTC	172.846	237.433	267.293	61.946	110.315	93.0482	7.37179	7.712	8.19927	6.03168	6.90836	6.52441
A_30_P01022076	0.00169157	4.56014	down	lncRNA			chr8	-	94850380	94850439	TTGTAGAACCACCTTCCAGTTGATGTTTCCTTCCGGTCAACACCGCTAATGCAAATTCTC	108.123	185.731	172.833	29.4506	26.0457	37.4122	6.67233	7.3494	7.56621	4.95603	4.84185	5.22281
A_30_P01029986	0.000742	7.02855	down	lncRNA			chr1	-	94611532	94611591	TGGTGAAAGTAACTCTTCCAGCCTCTCCAGCTGATGGGCCAGCTTCATTCTGCCCTGAGG	991.833	1970.43	1052.27	149.535	177.633	226.145	10.0124	10.8751	10.1869	7.26962	7.58588	7.77922
A_30_P01030283	0.00118694	3.10065	down	lncRNA			chr1	-	153699154	153699213	AAGTATTTGCCTGCACCAAAGACCAATTCCCATAGACTTGGTTAGGGTTCCTTTCTGCCT	34.6635	38.3127	36.8675	8.45395	10.2207	13.3685	4.99642	5.05496	5.31094	3.17093	3.52645	3.76723
A_30_P01025596	0.00715443	6.74567	down	lncRNA			chr9	+	118313645	118313704	TCAATGAAGAAAACTAAGCCGTTCTTGCTTGTATCATCCTGTTCTCATGACCCCAGAGGC	109.438	242.813	176.466	14.3689	19.6501	42.5209	6.68988	7.74359	7.5948	3.92325	4.4426	5.40053
A_30_P01024105	0.00346119	5.01751	down	lncRNA			chr3	-	51804716	51804775	CGGGATGTTTTCATTGTACTCATTTAAAAATTTCTCACCAGGGAAGTTGGAACGATGGGA	58.8592	42.0677	24.2463	5.18086	7.08751	8.67597	5.77765	5.19617	4.69417	2.48878	3.0237	3.1746
A_30_P01026185	0.0272529	3.01252	down	lncRNA			chr17	+	6355284	6355343	ATAAAGACACCTTCATGCCGATGCGGCTCCACCATCACATTCTTCCCTGACTGGTTTCCT	291.496	801.914	624.942	169.62	131.851	213.732	8.14731	9.53283	9.40528	7.4524	7.16559	7.69451
A_30_P01019764	0.0157653	2.62699	down	lncRNA			chr1	-	87375744	87375803	TAGCATGTGTGCTAACAAATGGAGATGCAGCTTCTACTGATACAGGATAAAATGGAACTT	18.5748	30.4489	15.2525	5.13583	9.1024	6.58967	4.09319	4.72825	4.01158	2.47658	3.37183	2.80437
A_30_P01033157	0.00394541	3.59408	down	lncRNA			chr14	-	47982483	47982542	GCAGTGTTTTCTTGTGAGGCCAAGTGCTGTCTCCAAATCCTTAGCACATGGAAGTGACAC	25.7257	52.9899	39.2504	9.0886	8.32493	10.665	4.57067	5.53099	5.40852	3.27098	3.24621	3.45612
A_30_P01024457	0.0124435	2.24777	down	lncRNA			chr1	+	138529519	138529578	GAAATGTTACCACAAGATTAGTAGGGAAAATTATCCAAAAGGGTAAAGGGGATCTTTTGA	635.532	1057.59	745.429	270.442	348.581	470.985	9.32302	9.9434	9.6687	8.10734	8.51772	8.80458
A_30_P01027247	0.0188971	2.34346	down	lncRNA			chr9	+	121855322	121855381	GCTGTGTTCTTTCTCTTCCTCCATTGTCTGCAAAATCTCCTATTGTAGCAGGGACACTTA	150.801	313.414	240.454	96.3349	74.3736	101.046	7.16682	8.12103	8.0457	6.65498	6.34897	6.64367
A_30_P01026988	0.00779989	2.77664	down	lncRNA			chr4	-	138657556	138657615	TTTAGGAGAATAAGCTCATCTGGAAGCCATCACCACTTCCTTCAAGTGTGCTGAGAGCAA	30.9888	58.0026	49.2241	15.6954	12.4091	15.4061	4.83416	5.65853	5.73218	4.0477	3.78681	3.97034
A_30_P01022297	0.000756	2.84959	down	lncRNA			chr14	-	55679361	55679420	TACCAAAAATGCCAGTTAACAGATGTCGACAATGGAAGAAAAGTGAGCCGCCATGGTCTG	211.086	219.812	157.124	53.1257	72.9147	65.451	7.65418	7.59247	7.42205	5.80602	6.31475	6.01566
A_30_P01030972	0.0134203	7.62183	down	lncRNA			chr14	+	20899128	20899187	TGCAGAGAGAACTATAGAGTCAAACTGAGCAACCATATCCTCTTCCTAATGAAAAGAAAA	35.5316	103.991	91.455	4.69577	14.2516	7.68485	5.03293	6.50307	6.63208	2.38078	3.98538	3.01151
A_30_P01025922	0.00173558	15.5306	down	lncRNA			chr8	-	74489997	74490056	AAATTTCTCCCTAGACTTCTGAAATAAGCTTCCAAATCCCAGCATTCCCAGTTTATGCCT	636.348	1626.41	1303.47	46.1924	64.3871	111.812	9.32562	10.5829	10.4908	5.5995	6.13836	6.79032
A_30_P01029629	0.0127879	3.24368	down	lncRNA			chr9	+	82999628	82999687	TGTGATTTAGAGCCACACTTTCCTTCAGGAGTCATGATGGCGACTGTCCTGGTTAGTTTT	268.458	177.605	252.711	51.1567	53.9971	104.643	8.02389	7.28032	8.1168	5.75195	5.88229	6.69387
A_30_P01021447	0.00455142	2.14146	down	lncRNA			chr1	-	175655065	175655124	GAATTGAATCTCATTGAAGATGGGTTGCAGCTGAAGTCTGTAAGGCACAGTTACATGCAG	1029.55	1177.21	860.865	539.912	358.889	582.151	10.0653	10.1018	9.89629	9.09572	8.56171	9.11019
A_30_P01025098	0.00293973	2.13298	down	lncRNA			chr9	-	96968562	96968621	AATTGTAAATTACAAGGATCACCAAAACTCTCAATACCTGTCTGCACATACAAGTATCCC	28.6818	31.7735	18.5987	11.7013	10.0326	10.1675	4.72163	4.78904	4.2984	3.63523	3.50352	3.39171
A_30_P01022120	0.0218427	2.43604	down	lncRNA			chr13	-	22114226	22114285	AGAAAGCTTCAGACACAGCTTTCTGTGGAAGTGTGGTCAAACTTAAGAAAAATTAGGTGT	437.234	847.809	447.523	174.212	291.739	214.174	8.75999	9.61899	8.94062	7.48985	8.27869	7.69743
A_30_P01018021	0.0427965	2.57053	down	lncRNA			chr7	+	26224293	26224352	GAAAAGGATTTGTGAGAGATGGCCTAGAGCCAAGGTTTTGTCCGATGTTCTCACACTAAG	53.5375	92.9236	27.0442	17.5805	13.9518	23.6971	5.64177	6.33826	4.85697	4.21378	3.95558	4.58144
A_30_P01028540	0.0336964	2.35052	down	lncRNA			chr2	+	32960437	32960496	AAGAGAGAGATGACTTCGCTTTCCAGAGGAGGGTTTGTGCCAGCTGACTCCCACAGGACC	979.227	918.766	406.594	360.339	292.059	269.83	9.9924	9.7315	8.79852	8.51346	8.27999	8.03004
A_30_P01025630	0.00591176	4.93741	down	lncRNA			chr15	+	79783598	79783657	ATCCCTTTACTTTAGACTATCCTGTTTTCCTTCTCAACAGCTTATGGGGCTCTGGTGTGG	104.542	287.402	197.483	36.3698	29.0801	36.612	6.61914	7.99482	7.75511	5.26215	5.00518	5.19047
A_30_P01022614	0.0348739	2.94287	down	lncRNA			chr4	-	131737613	131737672	CCCAATTTTGCTTCTCTGTCCGGTGTTGCTGTCAACGGTTTCATTTCTTCCTGTACTGAA	61.7789	178.544	145.053	38.5081	29.3006	42.8164	5.85229	7.28705	7.30258	5.34382	5.01615	5.41029
A_30_P01032172	0.00162032	10.3498	down	lncRNA			chr14	+	55679874	55679933	TCAAGAGACTTTGCTGTGCTTCAGACATTCCTTCCTATACATCTCACTAGACCCTTATGC	233.925	508.004	379.847	23.6366	27.9319	51.111	7.80693	8.84345	8.70384	4.63637	4.94272	5.66055
A_30_P01019998	0.00280279	2.21704	down	lncRNA			chr12	-	82109377	82109436	CATTTCTTTCCTTTGTACAGTTTGGTTTTGGAGTACAGGCTGGCCTTGAACTTGAGGTCT	226.776	185.047	223.238	87.4962	84.7128	94.7755	7.76124	7.34256	7.93135	6.51672	6.52195	6.55057
A_30_P01024295	0.00181855	2.35101	down	lncRNA			chr16	+	8783830	8783889	TTTCAAGTGAATTCTGGAAGTTCTGGCTTTCTCCATCATCGGTCCCCAATTCAACCCTCA	119.453	158.316	152.886	58.7776	50.396	59.4597	6.82326	7.11618	7.37929	5.95152	5.78555	5.88181
A_30_P01029632	0.00899912	2.96227	down	lncRNA			chr16	-	59557744	59557803	AGGGCTGAGCTTAGACAACATTTTTCCAAAATTCCAAGAAACTGACAACACACGCGTATA	70.8902	48.9814	28.9547	14.1521	12.0731	16.6258	6.0521	5.41676	4.95983	3.90218	3.75194	4.07444
A_30_P01021352	0.000412	7.99037	down	lncRNA			chr13	-	62770589	62770648	TTAAGGGCAGCAAGCAAGGACAGCACAAAAGTGATGAATTTCTTTATCTTCCTTGTCTGT	106.832	156.021	78.8001	9.54519	13.3796	14.9718	6.65196	7.0951	6.41	3.34024	3.89005	3.93198
A_30_P01020293	0.0046217	5.64198	down	lncRNA			chr17	-	56692020	56692079	TATTTCAGCACGTGCTGTGGGGGCTCTACTCCACAGCTCCAGTGTTGGGTGCTATGTGAC	44.3859	90.0932	68.8747	7.86997	8.14483	16.8993	5.36817	6.29206	6.21188	3.06768	3.21838	4.09743
A_30_P01024620	0.00284071	3.1081	down	lncRNA			chr10	+	18057899	18057958	AGAGATGAGTGGAGTTTTACATATGGATGAGCCGGATATGAATAAACAGGAGATAATTCT	57.5721	46.3529	29.2273	14.4262	11.4189	11.2994	5.74674	5.33548	4.97329	3.92803	3.67871	3.54066
A_30_P01031041	0.00337365	5.98856	down	lncRNA			chr6	+	112559883	112559942	AACACCCATAGAGCAGACTTGTACGGAGTCTTATACTTTGGTGCTTCCTGTTCTGAAACC	100.211	192.166	150.117	14.1146	25.9411	28.3482	6.56187	7.40025	7.3536	3.89823	4.83639	4.83447
A_30_P01032915	0.00665872	5.96369	down	lncRNA			chr6	-	90856116	90856175	TCCAATACTTTGGCTCTGAGCCTTCAGCAGCAGCTAATTTCTTAGCTAAGATATCTGGAG	26.6886	65.58	41.1931	6.87943	4.14008	9.13773	4.62107	5.83672	5.47422	2.87878	2.07905	3.24557
A_30_P01031496	0.00729989	2.53314	down	lncRNA			chr13	-	112351026	112351085	TTCTCAGTGCCATTAGCAACCGGCAAGCTGCCCTTGCACAAATTAATAATGCCCAGTAAT	30.853	51.11	47.6024	13.6727	15.2293	16.0503	4.82657	5.47686	5.68092	3.8562	4.07932	4.02606
A_30_P01028019	0.0262544	2.04008	down	lncRNA			chr3	+	36347321	36347380	GGAAGAAACTTCTACAATTATCTCAAGGAGGAGGAGGAGAAGGTAAAGAGCAGAGTTACA	1654.63	1962.82	953.326	829.678	768.658	631.709	10.7496	10.8678	10.035	9.70187	9.63424	9.23049
A_30_P01023225	0.000487	3.3247	down	lncRNA			chr12	+	110750051	110750110	TTAATTCTAGTCACAGATAGAGCTGTTGGAGAGAGAAAGGAGTGGCCTGAGCATTCTACC	63.6744	96.1964	58.5479	19.9747	16.8807	21.5751	5.89873	6.39206	5.97892	4.39862	4.225	4.44642
A_30_P01021696	0.00199679	5.50388	down	lncRNA			chr8	+	41740667	41740726	AATTGCTTCGTTTTAAAGTGCACTTCTCTGCCGCAGAATGAGACTGGGACAAAGGCTTTC	58.7266	68.8865	84.3119	8.51788	10.3485	16.6473	5.7754	5.90559	6.50625	3.18528	3.54486	4.07575
A_30_P01022628	0.00830879	7.23564	down	lncRNA			chr7	+	66563851	66563910	CTAGTGCATCCTGTTCAGCATCCCTTTCATCACTACTCAAAATTCCTTTTTAGATTAACT	128.147	473.253	318.012	30.7347	28.6733	46.3973	6.92226	8.73559	8.43948	5.02214	4.98453	5.5253
A_30_P01030372	0.0454428	2.60205	down	lncRNA			chr5	-	120278423	120278482	ATATTCTGGTTGAGCTCTTCCTTGAATTTTCAGGGTGAGGAGAGAGAGTGTTCTTCTCGG	95.6247	134.154	51.7211	50.4282	21.4798	26.5108	6.49803	6.87356	5.80181	5.73178	4.56114	4.74154
A_30_P01020392	0.00517709	3.49586	down	lncRNA			chr11	-	76402710	76402769	GATCTGCATTCCCAGCCCCCATCCAAAGGAATTTCTATTGTGACTCAATGACTTTTACAA	693.676	1573.42	1107.17	305.951	285.181	330.532	9.45089	10.5313	10.2669	8.28706	8.24097	8.30408
A_30_P01028906	0.00546918	4.86172	down	lncRNA			chr2	-	180161584	180161643	AATATCTGTTTCTCTTGGGATTCCAGATCCTGTCTTCCATTTGCTTAAAATCAAATGAGG	90.0011	183.284	135.151	16.4785	25.6205	35.5436	6.40599	7.33016	7.19553	4.12184	4.81706	5.14837
A_30_P01017959	0.00409285	11.4347	down	lncRNA			chr10	-	87542451	87542510	TTAGAACTTAGATGCTTTTCTCTCCCCATCATCTCTTCCCTTCCATCTCTATCAAGCAGC	2672.67	9353.14	7421.98	407.944	502.732	716.053	11.4556	13.251	12.981	8.70365	9.03403	9.40385
A_30_P01018251	0.00652047	6.03417	down	lncRNA			chr3	-	45177548	45177607	GAAATTGTCCTGCAACTCTTTGTGAGCAAAACATACCCCATGAGCTGCCTCCAATGATTT	570.508	1393.54	470.229	81.8463	118.318	163.215	9.16544	10.3482	9.01014	6.41531	7.01066	7.31835
A_30_P01029125	0.00287699	15.2454	down	lncRNA			chr5	+	100865435	100865494	GTGATTCACAGGGGCGTGAATACTCAAAACTGCTTACAATTTCTGCTTTCCATCTTTTTT	68.0337	106.677	89.9061	3.69664	3.92965	11.7232	5.9905	6.5395	6.60646	1.85608	1.89814	3.59134
A_30_P01020948	0.0258686	3.26008	down	lncRNA			chr7	+	26224498	26224557	AGTTTGCTGTCACTTAATAAAATGAAGAAGGGCAGGGTAAATAAAAACTTCCTGGACCTC	53.5678	94.7903	30.3743	9.91734	19.6639	16.7747	5.64281	6.36754	5.03155	3.39825	4.44312	4.0858
A_30_P01021637	0.00200605	7.48019	down	lncRNA			chr9	-	34192365	34192424	CATTTGTTGGACCCGTCAACCATCCTGTCTTTCTTCAAACTGGCTAGCCTTAAATTAGGA	166.006	383.299	296.301	27.3016	30.1896	44.7656	7.31019	8.43322	8.3458	4.84872	5.05586	5.4754
A_30_P01030431	0.0083738	4.23102	down	lncRNA			chr16	+	29812833	29812892	ATCTTAAAATCTGGGAAGAAGAGTTCCACACCCATGCAATCATCCCCAGTGAGCACACTT	346.938	615.418	192.33	78.2928	62.4805	96.0184	8.41362	9.12902	7.71795	6.35461	6.09563	6.56732
A_30_P01026160	0.00695705	2.44024	down	lncRNA			chr1	+	138529584	138529643	GTTCTTTGTCGTTCAGTTCAGACTAATTGTGGTACTTTGGTTTGTTATGAACTTTAGTAC	1505.61	2151.18	1515.18	523.759	766.046	943.117	10.6089	11.0087	10.7041	9.05251	9.62979	9.7784
A_30_P01028531	0.00713602	18.9653	down	lncRNA			chr17	-	15116552	15116611	GTCAGTAATTGCTTTCCATCGTACTTCACCATTTTGAGTTACAATGCTATTGATATCACA	260.99	161.414	175.593	3.51932	12.1465	21.5514	7.97941	7.14098	7.58998	1.77085	3.75955	4.44409
A_30_P01026036	0.0104722	3.53502	down	lncRNA			chr17	+	15226876	15226935	TTGGTCTGAGCGCACCTGTATTCCAGCCTGTCCTGAGTATATCTCTCAGCCCACGCTCTG	625.779	418.231	243.14	85.3872	108.472	138.771	9.2972	8.56482	8.06075	6.4823	6.8843	7.09103
A_30_P01022065	0.00251446	3.59527	down	lncRNA			chr13	+	112351360	112351419	TTGTTTTTGTGACTCCACCCTACATTCAGCTATCCAGTGAACTTGAGTAGGGAGGTGGAT	31.9528	52.6257	49.8859	10.3886	11.6376	10.5604	4.87925	5.52026	5.7495	3.46373	3.70412	3.44285
A_30_P01027579	0.00614582	2.65895	down	lncRNA			chr3	-	34497508	34497567	GTCACAAATGGTGTTGAGGCCTCCAGTCCACGACTCTCTTTTTGTTGCTTTTCTTATGTG	39.3683	53.9576	60.3842	19.8357	14.4566	17.4528	5.18638	5.5569	6.02453	4.3864	4.0046	4.14424
A_30_P01020023	0.0183883	2.39311	down	lncRNA			chr7	-	99881430	99881489	CTGCTCTACATAGGAAGCCTTAGACCAGAATCTGACCTATCAGTACTGATACTGCTTAAC	32.441	33.839	26.3882	15.0627	6.76393	14.3755	4.90257	4.87803	4.81745	3.99034	2.9577	3.87336
A_30_P01019498	0.0033717	8.21524	down	lncRNA			chr4	-	155602321	155602380	TAGGCCTGATGGGGACACCGCGGCTAACAGGATCTTCCACTACATCCCTGGGACGGTGAG	70.3157	203.094	163.945	13.6679	13.4286	17.3077	6.04023	7.47606	7.48233	3.85595	3.89593	4.13183
A_30_P01029982	0.00110562	7.92927	down	lncRNA			chr13	+	99876646	99876705	AGCTTCTGGAAAGCCATGTAATCTACTCTCTGTATTAACTGCTCTCCAGGACTCCATCTC	188.969	348.504	305.609	23.5764	33.5587	41.6356	7.50561	8.27999	8.38367	4.63255	5.20216	5.373
A_30_P01022043	0.00585295	14.366	down	lncRNA			chr7	-	50511687	50511746	GGAGATAATACATACCATCCCTGCTTACCCTTCCTATCCTACCTCAGGTCTGTTCAACCA	2390.53	12058.4	7846.66	466.694	353.292	545.854	11.2893	13.625	13.058	8.88962	8.53824	9.01068
A_30_P01018277	0.0050619	2.50872	down	lncRNA			chr7	-	140013613	140013672	TATTGGTGGAATTCTTATCTGGCATGTTGAAGTTCCTTCCTACCTATGGATCTCAGATTC	56.6918	101.485	67.1861	24.5305	23.7348	31.777	5.7216	6.46921	6.17365	4.6896	4.70661	4.9874
A_30_P01031296	0.00434863	2.75593	down	lncRNA			chr17	+	34010899	34010958	TTCTTGGTCCTCTTCCTGACTCTGCTGATGCTGGAGGCTGCTTACAAACTGCTGTGGCCC	450.443	810.357	687.038	211.175	214.324	247.64	8.80655	9.55197	9.5516	7.76877	7.85167	7.90207
A_30_P01028683	0.00939678	2.12577	down	lncRNA			chr3	+	88032797	88032856	TTTTGTCTCAGTTTATCTGCCCTGGCTGAAACCCAAATGATCCTGTCTCCAGCTCCATAA	175.378	288.434	256.942	104.335	95.7055	113.391	7.39232	7.99924	8.14284	6.76336	6.69975	6.80732
A_30_P01031782	0.00873984	3.29387	down	lncRNA			chr12	-	82501023	82501082	CTATCTCTAAATAAGAAGAACTAATCCTTGTCGTCTAGAACTACTTCGTTGCCTCCATAT	30.6415	69.0367	47.0109	10.3907	12.8984	14.9359	4.81936	5.90922	5.66312	3.46414	3.84017	3.92803
A_30_P01032418	0.0052272	2.39828	down	lncRNA			chr14	-	55679178	55679237	GGGTTTTGTTTTGTTTTGGATTTCTTTTTCACTCTGCTTTCTGGGAATGTGACTTATGTA	464.531	426.694	297.824	126.99	186.166	162.95	8.8519	8.5894	8.35123	7.03982	7.65066	7.31605
A_30_P01020441	0.0477279	2.42408	down	lncRNA			chr15	+	8479418	8479477	AGGGATGCATCCACCATTTTGGCCTTTGCTCTTCATCTCTTCCTTCCATGATAGAATGGT	261.877	394.39	379.855	226.037	83.603	126.791	7.98394	8.47802	8.70411	7.86482	6.50391	6.96502
A_30_P01033521	0.00723243	7.35517	down	lncRNA			chr18	-	35213964	35214023	CTGCATCAGAAAGATAAATGCTGGCCTCCAGCTATTTACTGGGGCTCTAAAACTATAAGG	18.0441	54.5286	40.5867	3.27031	5.482	4.95118	4.05139	5.57145	5.45322	1.6529	2.67133	2.11556
A_30_P01027992	6.19e-05	21.9697	down	lncRNA			chr1	-	88396337	88396396	TGCCATTAAGATGATTGAAGGAATCACTAAGATCCTGTCTCAAAAGTCCTAGGTAGAGAC	58.224	94.147	90.6423	3.50631	3.78719	4.37687	5.76334	6.35594	6.62018	1.76408	1.824	1.77907
A_30_P01023251	0.0382917	2.84126	down	lncRNA			chr19	-	5842786	5842845	GAATTTCTGGAATTGGCCAGAAGACAACAGGGTTTGCTTATTTAACCTTTCAAATCAGTC	6773.74	5077.95	3363.4	3227.78	1345.05	1459.06	12.8137	12.2856	11.8546	11.6317	10.4039	10.3987
A_30_P01024552	0.00932972	2.27385	down	lncRNA			chr14	+	77274863	77274922	TCCTAGCTGCATCCACTTCCATTTTATGACTCAATTTACTGTGTTTAAAATTACACCACA	19.7968	19.0287	21.7408	8.79818	8.77042	5.9023	4.18637	4.04065	4.52949	3.22721	3.31674	2.65714
A_30_P01018892	0.0174671	2.16799	down	lncRNA			chr5	+	89002301	89002360	TTTTACATGCACAAGGAGAGAGACAAGCGGGGCGAGCGGTGTGGGAAAGCAGAAGTTGTT	32.6838	44.2976	25.1478	17.7668	13.8396	10.3048	4.91424	5.27299	4.74474	4.22942	3.94247	3.411
A_30_P01020078	0.00193615	2.27835	down	lncRNA			chr1	+	138528275	138528334	TTTTCTGGTGATACATAGTGATAAGATTCCGTTAGTGCAGGACTGCTAGAGCTGTGGTGG	140.744	175.817	116.904	48.1591	65.2121	61.7582	7.05796	7.26751	6.9941	5.66544	6.15633	5.93384
A_30_P01026898	0.00163632	3.41111	down	lncRNA			chr2	-	175898053	175898112	CTGTTTTCTGAAGTTAGAAGTGATTGTTTTCTGTGTTCTGATTTTCCATGCACTCTTTTG	48.5907	50.3668	45.7916	9.39376	12.9937	16.8718	5.49911	5.45262	5.62149	3.31958	3.84901	4.09392
A_30_P01024481	0.000771	12.5684	down	lncRNA			chr9	-	30805315	30805374	ACTTCCATAACTCCCTTCCTAGCATAGCTGATGACATTTGGAAGGCTCTTAGTATTTATG	71.6394	89.8999	98.2907	4.06	8.83038	5.9912	6.06951	6.2889	6.73621	2.13538	3.32661	2.67746
A_30_P01025798	0.0466574	3.05451	down	lncRNA			chr19	-	5842726	5842785	ATTGTGACAAGGGGACAGGGTCTTGCGCTTGCTATGAGATCATTGTGATGCTTGTAGAAA	14740.4	9537.31	6399.58	6399.39	2662.2	2600.29	13.976	13.2834	12.7636	12.6147	11.3608	11.2147
A_30_P01022910	0.0278535	2.23558	down	lncRNA			chr1	-	85304812	85304871	TACTTACCAAAAGGATTGGAATACTCTGAGCTGAACAGTTAAGGCACACTGGTGTCAGGG	181.741	168.05	88.65	79.0289	49.6589	49.7866	7.44831	7.20391	6.58547	6.36828	5.76334	5.62411
A_30_P01017427	0.00403938	3.08144	down	lncRNA			chr5	-	30558668	30558727	TGAAAATCAGTCCCTTCTGATCCATGATGCTTGTGAACCTTGGACTGCCTCGTCAAATTC	81.8424	131.057	97.3045	26.1419	24.8029	42.8709	6.27309	6.83661	6.72185	4.77947	4.76889	5.41238
A_30_P01020974	0.00183054	22.9196	down	lncRNA			chr8	+	114488160	114488219	TAAACTTCCACAAGATCTGCATTCCTCTATTTAATACCCTAAGTAAAACCCTGACTGTTG	177.197	357.685	187.111	10.0429	4.32735	17.7526	7.41039	8.31948	7.67957	3.41421	2.26852	4.17118
A_30_P01022983	0.000169	6.17773	down	lncRNA			chr1	-	138519388	138519447	ACCAGTGAAACCAACCAACTCCTTTAAACCCTCAAACGAAAGAGATAAACGTAGGTAATA	18.0182	25.1897	23.432	3.27877	3.53959	4.72952	4.04894	4.45362	4.64271	1.66018	1.68735	1.9165
A_30_P01032339	2.47e-05	4.80008	down	lncRNA			chr9	+	118079301	118079360	AGTATGCATCAGGCAGCAGATTTTCTGTACCAATGAAGTTACACTTTGCACATTGTTCTA	22.9335	23.5926	20.3399	4.44422	4.08676	4.89972	4.39976	4.35943	4.43241	2.3324	2.01164	2.05839
A_30_P01024535	0.035316	2.07647	down	lncRNA			chr16	-	64786331	64786390	GCATGAGTACTGTTCAAAACCGTGTTCGTTTTGAATTACTTCCAATTTTGAAAAAGGGAT	57.942	54.8021	32.0442	14.1204	25.8351	23.1989	5.75718	5.57805	5.10802	3.89874	4.83052	4.55159
A_30_P01025283	0.0391754	2.45326	down	lncRNA			chr14	-	28234642	28234701	ACAATATACCAGGTCAGAGAGAGGTAGCTCAGGTCATTTAAACCAGTTCCACTCTCTGCA	25.7395	26.7956	18.2209	13.8884	4.53414	8.80876	4.57138	4.54123	4.27028	3.8751	2.42824	3.19544
A_30_P01019157	0.0216038	2.83216	down	lncRNA			chr16	+	22722656	22722715	ACCGTCAGCCAAGCTTTTGTTTGGTGTTCCTTGGTGAGTCTTTCCTCTTCCCTATAAAGA	359.667	412.734	279.073	183.934	67.0763	130.183	8.47348	8.54613	8.25655	7.57581	6.19276	7.00188
A_30_P01024476	0.020813	2.68783	down	lncRNA			chr8	+	129106603	129106662	CCTGCTCTCCAGTGTTTCAGAGGGACTCCTTGTTACCCACGTTCACATAATAACGGAAAA	132.646	93.3355	79.3001	53.1385	24.3123	29.9602	6.97178	6.34401	6.41924	5.80682	4.74446	4.90443
A_30_P01020805	0.0195533	2.20141	down	lncRNA			chr14	-	20894894	20894953	GTTTCATTGGAATTGGGCCACACATACTTTTTCTGTGAGTCATTCTGATGAATAAAAAGA	355.065	212.38	245.637	99.5861	132.081	111.705	8.45446	7.5406	8.07448	6.69801	7.16841	6.78786
A_30_P01019112	0.00211353	3.04775	down	lncRNA			chr14	-	55679276	55679335	CAGCTACACAGACCCACATCCTTTTGTCTCACTTGTTGAAATTCTATGTATAAAAGTATT	505.079	432.27	324.706	108.63	155.731	131.748	8.98036	8.60561	8.47107	6.81953	7.39548	7.0188
A_30_P01026399	0.00445513	2.8268	down	lncRNA			chr17	+	33380662	33380721	AGTTTCTCTGGAGCTGTGGGTAGTTCACATCCATACTTTCTTCCTCTGTCTTCCCTAAAA	154.648	264.361	240.294	65.7944	69.4883	77.368	7.20501	7.86676	8.04379	6.1135	6.24475	6.2598
A_30_P01022384	0.0330908	2.40838	down	lncRNA			chr2	+	145500601	145500660	TTCCTTCCTGCGAAGGTTAGACTTTGGAGAGTAGGGCCAACCCCATCTCCCAGACTGGTG	124.144	294.808	201.634	96.4309	66.6121	67.0698	6.875	8.02983	7.78684	6.65683	6.18195	6.04871
A_30_P01030948	0.0470629	2.32529	down	lncRNA			chr8	+	18918754	18918813	TAGAAGAAAACCGGTTTGTTAACTTCTCAGGAATAGGAGGCCAGCTGCGGGAAGACTTAA	71.2231	30.5641	31.1437	14.2438	19.0391	14.7275	6.05895	4.73358	5.0696	3.91028	4.39273	3.90689
A_30_P01017875	0.0106548	5.94889	down	lncRNA			chr13	-	112728121	112728180	TCTCTCTCTGCATCCCCAGTGTCCCAGCTCAGAAGACAAATTCTAAATATTTGCTTAGCA	1046.66	3682.03	2912.61	317.716	400.938	462.839	10.0864	11.827	11.6391	8.33305	8.72182	8.77978
A_30_P01028486	0.00262099	6.93816	down	lncRNA			chr3	-	84610762	84610821	AAGACCCTAGGTTCTTCTTCAGACGCACCCTTATTACTTCTTCCTCTGTCCTTGAATTGT	581.806	1047.69	840.554	78.0869	97.4233	190.195	9.19294	9.92979	9.86271	6.35084	6.72533	7.5256
A_30_P01027708	0.00321731	3.92944	down	lncRNA			chr8	-	41736521	41736580	AGATGTGGCAGGATCATAGTTAAGTTTAAAAATCCGGGCAGGAAATGACTGCTGTCACCA	45.7826	51.6266	59.7303	9.58469	9.86064	17.6281	5.41316	5.4901	6.00593	3.34761	3.47985	4.15876
A_30_P01019526	0.00546335	2.29145	down	lncRNA			chr7	+	99889410	99889469	TAGCAAAGGATTTCTTTGAGGCCCTTTGCAATTCACGACCGAACGAAAATTCAGTGGTGG	82.2526	56.0509	69.6516	26.2678	27.559	27.9521	6.27796	5.60981	6.22948	4.78904	4.92398	4.81545
A_30_P01033576	0.00338115	4.74359	down	lncRNA			chr4	+	94813832	94813891	TGTTATCGGACTTCGCTGCCTCCTTCTTCACCAACCTATGATCGATCAGCCTAATAAATG	575.716	1220.88	815.977	189.615	120.954	222.415	9.17836	10.1547	9.81736	7.62024	7.0394	7.75286
A_30_P01028656	0.0328473	2.03331	down	lncRNA			chr14	-	77274954	77275013	TACAAAGGCCATAGCACTCTCCAGCACTGTGAGGAAGAATTTCCCACTGTATACACAGTA	32.2541	20.1368	20.5725	12.4533	11.282	7.6573	4.89325	4.12444	4.44817	3.72528	3.66148	3.00761
A_30_P01032007	0.0490427	3.88853	down	lncRNA			chrX	+	157040256	157040315	TAACTGACATGCTTTCTTCCTCTTGACACTTGGCACCTAAGGGCCTGTTATTGCAAAGTG	35.3935	34.5911	27.6069	17.7945	3.76383	7.12749	5.02725	4.90781	4.89135	4.23113	1.81138	2.90622
A_30_P01031781	0.0151009	2.26864	down	lncRNA			chr5	-	67868371	67868430	CGGCACTCGAAATCCACATGCCTCTGACACCTGAAGGCTTTTAAAGCAGGATGAGCATTC	46.0679	51.5347	30.54	23.5481	12.4717	15.4772	5.42235	5.48669	5.03914	4.63081	3.7951	3.97679
A_30_P01024053	0.00669692	2.00214	down	lncRNA			chr7	+	3338923	3338982	TTGAGAGGTGTCTCACTGGAGACTTGTCCCTCACATCTGCTTTTCCATGTCCGCGTCCCC	92.8926	143.474	119.778	57.4021	47.189	57.5296	6.45111	6.96725	7.02581	5.91552	5.69032	5.8337
A_30_P01020573	0.00452904	4.50212	down	lncRNA			chr17	-	6809356	6809415	TAAGAAAAACCTATGAATAACCCCGAGCTGTATCTCCAGGTTCTGAGTTATAGACGTTGT	41.7938	81.0162	82.6914	15.2041	12.4333	11.675	5.27558	6.1397	6.47563	4.00419	3.78971	3.58519
A_30_P01027191	0.00316115	3.66871	down	lncRNA							CATCAGCATCCTCCAAACTGTGATGGACCTTTCTTCTAGGAGAGTAATAAGTCATAAACA	19.9514	30.9333	17.6928	7.22702	4.18652	5.3644	4.19769	4.75251	4.22884	2.94675	2.13928	2.4672
A_30_P01029448	0.0275874	2.11019	down	lncRNA			chr9	+	31989459	31989518	AGATTTTCGGGTACTCGACAAACATCTTCATCTCTGCATTTATGACCGCCGATTCTCCCA	22.9746	17.0042	20.1813	5.83524	10.3193	9.31838	4.40276	3.87912	4.41908	2.65121	3.54204	3.2756
A_30_P01019723	0.0346436	3.40309	down	lncRNA			chr7	+	26224376	26224435	CAAGAAGCAGAGCTGGAGTTTTTTCTCCTTAATGCTTTATAATGCTGTTTGGTGACTTCA	43.2116	62.9973	15.3875	6.91828	9.50943	11.0569	5.32665	5.77961	4.02466	2.88594	3.43264	3.51181
A_30_P01018145	0.00233268	4.57395	down	lncRNA			chr4	+	135139378	135139437	TTCTCGCTGGTCGCAGGTACACTTTCTATTTCTCCTCTCTTCCTGCCTTTTCTGAATCTA	1166.08	739.564	944.066	267.768	165.906	188.351	10.2431	9.41051	10.0236	8.09585	7.48781	7.51315
A_30_P01033030	0.0121469	2.88604	down	lncRNA			chr19	-	59006387	59006446	TGTGGCTGCAAAGGAAAGAGCAAGCTGAAGTGTGACTCCAGGTGGGAAATAGCAGCAGCA	15.6327	33.2341	23.8691	8.8542	5.50189	6.89371	3.84214	4.85202	4.66908	3.2358	2.6769	2.86327
A_30_P01027326	0.00455623	2.16054	down	lncRNA			chr8	-	19962775	19962834	TGAGTTTATGTTCCTAGGCTCCAGAAGCTAACTCCTTCCTGTTCTGCTCCTTCAAGTGTT	315.462	448.331	437.575	165.695	181.663	183.011	8.27655	8.65962	8.9089	7.4147	7.6186	7.47761
A_30_P01023509	0.00495809	2.52697	down	lncRNA			chr13	+	44220382	44220441	CCATGTCTGTACCCTAACCCTTGTCAAGGCTGCCTCTGAGCCCTTTCCCACCAAAGGCTT	793.666	1058.37	728.711	445.398	255.848	331.705	9.6645	9.94435	9.63617	8.82706	8.09527	8.31047
A_30_P01024235	0.0160723	2.06627	down	lncRNA			chr18	-	83088035	83088094	TGTAGAGAGAGGCACAAAATTATACTTCTTGACAATTCTGATGTGTGCCCGGGGAAGCAG	104.932	104.355	54.8605	41.6159	38.1709	33.1881	6.62653	6.50898	5.8854	5.45276	5.37898	5.04808
A_30_P01026987	0.0081048	3.61316	down	lncRNA			chr4	-	98945390	98945449	CGCGAAGAGCAAAGTCTCACTTAGGATTCCCAGCAAGCCTCCACGGCCAATACAGACCAC	86.9135	205.569	162.616	34.3741	33.679	41.5977	6.35801	7.49212	7.46936	5.17999	5.20829	5.37144
A_30_P01019093	0.0154101	2.8657	down	lncRNA			chr3	-	10088407	10088466	TATGTTGCTAATGAACACTCTGTTCCGATTTGGACCTTTCTTTTCTCCAGTGCCCGAATT	42.6908	87.7573	62.0468	13.9666	22.762	22.9262	5.30849	6.25563	6.06066	3.88327	4.64816	4.53668
A_30_P01030390	0.00940817	2.39076	down	lncRNA			chr9	-	106177607	106177666	AGTCTCAGCCTGAGGCCACAGGCATGTCCATCTGCCTGAGTCTCTCTTCCTGTCACCATT	223.188	442.682	287.81	113.223	122.41	127.22	7.73744	8.64159	8.30015	6.88212	7.05657	6.96808
A_30_P01019877	0.00126324	11.3339	down	lncRNA			chr17	-	6506013	6506072	GGACACAGGTCCAGGATGGAGCCTCCAGTGGAGTGTCAAAACTTTGAACCTGGAGACAAG	254.105	515.622	317.459	18.6603	28.2694	44.5444	7.93566	8.86607	8.43669	4.29918	4.96242	5.4691
A_30_P01026927	5.62e-05	13.2386	down	lncRNA			chr13	+	28867792	28867851	TCAGAATCTTAAGGAACACTTAGAGTCTACACATACTCACATGGACTCCACTGCTTGTAT	118.223	149.889	115.586	11.396	7.34457	7.42359	6.80732	7.03514	6.97651	3.59893	3.07592	2.96408
A_30_P01025768	0.023033	2.57086	down	lncRNA			chrX	-	100756347	100756406	GTCTCTTTAACAGACTGACTTTACTTCCTCACGAGTATTATGATGGTTTCTTCCTGTCCT	32.9092	72.1663	46.24	22.3531	15.3056	13.6775	4.92478	5.97281	5.6368	4.55906	4.08727	3.80131
A_30_P01031111	0.00122636	8.6691	down	lncRNA			chr13	-	114514261	114514320	CCCTGAGCCAATTTCTATAGTAAGCACTTTACCATATCCCTTCAGCTTTTCTGGAGAGAA	145.556	337.294	256.675	22.6867	21.8249	31.2914	7.10975	8.22967	8.14138	4.57772	4.58767	4.96776
A_30_P01019369	0.012965	2.07599	down	lncRNA			chr1	+	138529399	138529458	CATTGGTATTGTCTCTGTGTTTAAGAGAATAAAGAAAGAGTGGGTTAATTGGGTAAAGGT	370.047	589.385	347.21	154.412	205.792	243.935	8.52042	9.06443	8.56701	7.31723	7.79194	7.88129
A_30_P01024647	0.00695496	22.7906	down	lncRNA			chr4	-	135904500	135904559	CATCTCATCAATCCCCAGCATCCCTTCCAAGGACTTTAGGAAATTGTCTTTATGTACTGT	2548.33	15443.1	11057.3	225.615	315.757	588.961	11.384	13.976	13.5559	7.86121	8.39368	9.12992
A_30_P01032227	0.016695	2.75122	down	lncRNA			chr13	-	98513893	98513952	CCGTGAGACTTCTTGGTAGTATGAGAGAGATACTTTTCCATGAGCACTTAGGTAAAGAGA	47.7348	41.1261	18.1948	11.8712	9.45853	10.5222	5.47456	5.15824	4.26802	3.656	3.42767	3.43694
A_30_P01021500	0.0109602	4.46407	down	lncRNA			chr12	-	115365747	115365806	TATCCAGCTGAGCTCTGTAACTGATGAGGACACAGCCATGTACTACTATTCCAGGGAAAA	23.5792	19.5498	33.1735	3.32432	6.30088	5.92833	4.44243	4.0822	5.15919	1.68643	2.85943	2.66286
A_30_P01017490	0.00460781	4.88539	down	lncRNA			chr8	-	122807727	122807786	AGCTCCATCATGCCTGAGCCTCCTCCAAGATCAAGGCGAACAAGGAGAGAGGCATAGGCA	471.637	1005.1	833.274	107.169	151.121	196.583	8.87963	9.86425	9.84952	6.79714	7.35546	7.57538
A_30_P01026269	0.0275007	2.94328	down	lncRNA			chr17	-	21798399	21798458	CAGAGGAATCCCTGTCCTTACAGCATCTGTGGTTATTAGAAGTTTCTGTAGTGTCACCTC	104.367	106.703	38.0252	27.3065	16.4519	27.7807	6.61803	6.54018	5.36046	4.84913	4.18999	4.80728
A_30_P01023730	0.0163827	2.8614	down	lncRNA			chr10	+	38969401	38969460	ATGTTTAGCTCTGTAAAAAACAGAAACTGTAACAGACCTCTCCCCAGGACCTCCACAGAC	440.05	552.069	848.957	251.281	182.443	177.347	8.77036	8.96785	9.87832	8.00887	7.62514	7.43236
A_30_P01024650	0.0230776	2.43076	down	lncRNA			chr1	-	85305009	85305068	TAGAAAACACACTCACTCACTGGTGGTTGGATCAGAAAGGATCTCTGTTGGCAAGGTAAG	89.7598	109.55	41.7066	32.7927	25.2375	26.1702	6.40193	6.58063	5.49267	5.11291	4.79494	4.72316
A_30_P01024471	0.00850926	2.68411	down	lncRNA			chr13	+	98052094	98052153	TGGAGAGAGAAGGCCATTCATTATAAGACATCCGGGAAAAGCTGGAGAAAGATTAGACCG	162.901	125.833	77.7271	47.72	37.495	35.9436	7.28141	6.776	6.38472	5.65039	5.35227	5.16615
A_30_P01029983	0.00623646	4.0541	down	lncRNA			chr8	+	73693826	73693885	ATAAACCACCTATTTTCCTTCCTGTTCCTGGGAAGCAGGGAATTTATGTGCTTGAGGCTC	74.1442	163.104	123.744	19.7991	28.6156	30.5023	6.121	7.1586	7.07267	4.38316	4.98105	4.92992
A_30_P01018439	0.00256757	3.7794	down	lncRNA			chr3	+	93584771	93584830	AATTCAGTGTACACCCAAGACTAGATGATGCCTGATTCCTCCTCTTCCTCTGTCTCTGAA	1148.67	2180.59	1888.13	396.151	440.048	544.827	10.2211	11.0295	11.0148	8.65442	8.84943	9.00715
A_30_P01020786	0.00309342	2.49001	down	lncRNA			chr19	-	61242916	61242975	TAGCAAACTTAGCTTTTCTGATGATGACCTGAAACAAGAATCCAGCTCTCTCCAGCAGCC	218.299	164.658	211.554	71.7063	71.1182	78.0553	7.70355	7.17608	7.85508	6.23488	6.27829	6.27309
A_30_P01033528	0.00974763	7.99255	down	lncRNA			chr11	-	16834917	16834976	CCTTATATTCTGGCAGCCTGACAGAAGCTTCTTAAGTTACAACATCCCCAAGCCATTTTC	17.6343	54.6157	45.6929	3.33231	3.55867	6.6888	4.01765	5.57318	5.61932	1.68947	1.70255	2.82216
A_30_P01028482	3.36e-07	4.8204	down	lncRNA			chr9	+	118079361	118079420	GAAAACACATCACACAATGAGATGGTTATCTCATTTGTCACTTGTCTGTGTCTTTAAACA	17.4903	17.6392	15.6299	3.37293	3.6105	4.27014	4.00365	3.93459	4.04846	1.70459	1.73426	1.7404
A_30_P01030219	0.00875754	2.48895	down	lncRNA			chr1	+	173258818	173258877	AAGGTCTTGAGTCATAGCTCCCTATCTCAAAGCCCTTTGTATTACCTCTTCCTTTAGCCA	85.145	127.829	65.0991	28.7506	40.9356	30.0407	6.3297	6.8018	6.13246	4.92322	5.48633	4.90781
A_30_P01026007	0.00220321	5.24938	down	lncRNA			chr3	-	34497688	34497747	ACATGAAGAATTTCTACTTTGGAACAGCATCTCCCAGCAGCTTCTACAGAGCAGAGAGCA	146.669	206.498	215.491	42.4551	22.0866	37.9286	7.12212	7.49822	7.88316	5.47942	4.60196	5.24569
A_30_P01025371	0.00345971	17.4802	down	lncRNA			chr10	+	5954361	5954420	CTCACCGATTGACTTCAGCTAGTTATCTGATCCCATCCTAATCCATCTAGGAACTGGAAC	70.3921	175.037	144.598	7.62523	3.59575	10.765	6.04157	7.2616	7.29775	3.01949	1.72558	3.47289
A_30_P01023602	0.0262138	2.09352	down	lncRNA			chr9	-	27153774	27153833	GGCATAGAGAGAGATGTTTTCCATTCCCATATATTCCCAACTCTGACCCACAGTTATAAG	243.317	225.529	125.281	100.412	91.3675	67.3223	7.86929	7.63099	7.09256	6.71125	6.63119	6.05263
A_30_P01033511	0.00529823	2.05427	down	lncRNA			chr19	-	6276002	6276061	AACTTAGGGGAAATTAAAAGCCCCAAAATTTCCGCTTTCCTGTCAGGGACACCACCAGTA	56.3111	74.9151	41.4593	28.3429	21.4617	24.725	5.71122	6.02602	5.4846	4.90535	4.55906	4.64156
A_30_P01021293	0.00196942	8.10417	down	lncRNA			chr4	-	142937521	142937580	TAAGCATTGCCATCTCTGATATTTCTTCCTCTGGAGAGAAACACAGAGCCATGACCTGAG	24.7495	52.166	41.1769	3.49797	4.1023	5.86963	4.51106	5.50602	5.47369	1.75999	2.02722	2.64756
A_30_P01023608	0.0172807	2.11785	down	lncRNA			chr14	+	52876920	52876979	TAAGAGAGGAGAGGGAAAAAGAATCCAGCCAAAACAAACTAAAACCCTGGCCTCGCACTT	313.507	272.433	161.22	125.923	105.498	93.1546	8.26606	7.91846	7.45702	7.02725	6.8411	6.5254
A_30_P01030869	0.00900924	2.61925	down	lncRNA			chr2	-	165780233	165780292	TGCCGGTTGGGAGAGAGATCCTGGTTTTGATACTAGAAAGCATAGTAAAATTGATAATTT	42.0654	51.5813	26.1379	17.5348	11.5827	11.0038	5.28743	5.48805	4.80223	4.20942	3.69657	3.50425
A_30_P01029362	0.0298734	2.01313	down	lncRNA			chr7	-	99878479	99878538	ACTAAGTTGTAAAGCTCTTTTAAAAATTAGACCATTTCACATTCTCTTCTGTACTCAAAT	25.7988	38.621	17.2222	13.6872	8.52708	12.4212	4.57376	5.0656	4.18965	3.85758	3.27691	3.66618
A_51_P185292	3.98e-05	140.374	down	lncRNA	NR_029475	4930581F22Rik	Mm.391688	34938440	chr9	34938381	+	636.045	943.176	964.948	6.05958	7.10944	4.87251	9.32442	9.77177	10.0566	2.69903	3.02752	2.02683
A_66_P122730	0.00318915	17.4144	down	lncRNA	XR_389623		Mm.316080	26230996	chr3	26230937	+	187.914	606.005	225.674	11.1825	11.3663	30.7665	7.49887	9.10565	7.94776	3.56939	3.6731	4.94315
A_66_P129763	0.00344316	15.7977	down	lncRNA	NR_040690	Gm6329	Mm.390032	46246045	chr8	46245986	-	232.062	738.454	568.569	16.2817	29.5821	42.2746	7.79682	9.40824	9.26736	4.10463	5.03062	5.39225
A_52_P262930	0.00195664	8.83854	down	lncRNA	NR_045474	2310081J21Rik	Mm.259768	50357756	chr13	50357697	+	212.234	493.766	415.784	29.4905	34.6606	51.1861	7.66322	8.79829	8.83584	4.95821	5.24519	5.66253
A_55_P2027708	0.00147299	8.55594	down	lncRNA	NR_028427	5830416P10Rik	Mm.248624	53517810	chr19	53517751	-	488.336	1105.69	870.397	67.5481	86.9806	116.908	8.93097	10.0063	9.90998	6.15079	6.56149	6.84416
A_55_P2177371	0.00130953	6.93709	down	lncRNA	NR_036607	Gm3086	Mm.394588	71069445	chr12	71069386	+	443.868	887.636	740.12	74.439	85.2003	123.562	8.78579	9.68088	9.65823	6.28672	6.53099	6.92419
A_55_P2036017	4.87e-05	6.68551	down	lncRNA	NR_040388	Gm2837	Mm.416917	31060814	chrX	31060755	+	21.9412	30.5325	18.0778	3.31202	3.55203	4.22839	4.33742	4.73152	4.25793	1.68106	1.69799	1.72471
A_66_P113708	0.00048	6.31401	down	lncRNA	NR_002846	Nespas	Mm.425113	174107754	chr2	174107695	-	27.4062	42.568	19.5861	3.88152	4.17037	5.03132	4.657	5.21366	4.37672	1.96005	2.11967	2.19199
A_51_P455997	0.0019996	6.15083	down	lncRNA	NR_027652	Meg3	Mm.289645	110809737	chr12	110809678	+	2321.73	3066.33	1164.75	349.703	315.849	356.309	11.242	11.5552	10.3392	8.47245	8.39396	8.4076
A_55_P2004606	0.0175671	5.79846	down	lncRNA	NR_002861	Serpina4-ps1	Mm.297023	105325119	chr12	105325060	+	111205	50098.1	56860.6	26324.6	6957.16	12706.4	16.8101	15.6819	15.8956	14.6081	12.7144	13.4581
A_55_P2114498	0.00033	5.76899	down	lncRNA	NR_028278	Gm8801	Mm.469646	36089741	chr17	36089682	+	5123.43	3390.73	3457.35	723.423	637.817	805.273	12.4219	11.7137	11.8945	9.52046	9.3659	9.55884
A_52_P661071	0.0227222	5.03811	down	lncRNA	NR_003270	Snhg3	Mm.486919	131908064	chr4	131908005	-	2489.93	10673.1	4480.55	761.587	1262.62	1218.52	11.3502	13.4521	12.2449	9.58715	10.3196	10.1418
A_55_P2364703	0.0291794	4.51592	down	lncRNA	NR_040766	9430037G07Rik	Mm.427378	88490249	chr9	88490190	-	174.305	153.083	247.015	18.9285	37.618	81.2747	7.38321	7.06958	8.08131	4.31897	5.35775	6.33231
A_66_P101561	0.0141561	4.34554	down	lncRNA	NR_028424	Gm2176	Mm.254722	80738746	chr18	80738687	-	34.9082	74.3558	58.2821	7.34535	9.18038	19.2971	5.00581	6.01549	5.97281	2.9674	3.38381	4.28429
A_55_P2065953	0.00104803	4.25969	down	lncRNA	NR_024078	Btbd19	Mm.446227	116791882	chr4	116791823	-	460.734	578.908	277.875	86.9065	90.5401	107.841	8.84156	9.04007	8.2516	6.50752	6.61724	6.73621
A_55_P2008141	0.0204894	4.1513	down	lncRNA	NR_033470	Gm10857	Mm.353975	6060925	chr2	6060866	+	41.0816	58.3554	71.4101	22.8871	9.13696	7.91621	5.24935	5.66722	6.26084	4.58858	3.37694	3.05121
A_55_P2437763	0.0138418	3.78011	down	lncRNA	NR_002849	8430431K14Rik	Mm.445198	31288725	chr19	31288666	-	33.8263	35.9778	14.4722	6.69964	4.17365	8.4638	4.96326	4.9657	3.93198	2.83817	2.12327	3.1442
A_51_P351923	0.0444289	3.51371	down	lncRNA	NR_027827	Chd3os	Mm.5324	69155753	chr11	69155694	+	42.3327	74.0347	31.9463	8.10976	7.35581	27.2219	5.29579	6.00911	5.10301	3.11036	3.07675	4.78182
A_55_P1989738	0.000605	3.37918	down	lncRNA	NR_024323	4930426L09Rik	Mm.117687	18921407	chr2	18921348	+	38.4332	41.2025	43.1306	10.8348	8.76398	13.1724	5.15053	5.16083	5.54306	3.52286	3.31603	3.74551
A_55_P2000007	0.00579698	3.33372	down	lncRNA	XR_374289	LOC102639358		38202942	chr2	38202883	-	113.752	219.494	170.633	35.3513	46.9464	55.3171	6.75004	7.58906	7.5467	5.21523	5.68447	5.77469
A_55_P1979753	0.0128054	3.27427	down	lncRNA	NR_002848	6430411K18Rik	Mm.490311	110830948	chr12	110830889	+	43.1424	21.7711	23.759	5.86008	6.69433	10.93	5.32426	4.24365	4.66149	2.65558	2.94549	3.49481
A_55_P1997921	0.036514	3.19565	down	lncRNA	NR_033448	1700025C18Rik	Mm.482899	164904257	chr2	164904198	-	37.8007	137.305	51.9696	21.6675	18.1919	15.4276	5.12705	6.90677	5.80838	4.51136	4.33056	3.97194
A_55_P2298158	0.00768769	2.81458	down	lncRNA	XR_388203	LOC102632920	Mm.411676	128185494	chr8	128185435	-	26.5353	32.6747	30.7971	13.7676	8.06508	7.36074	4.61223	4.82931	5.05292	3.8636	3.20301	2.94909
A_55_P2269154	0.042504	2.80271	down	lncRNA	NR_040342	A330093E20Rik	Mm.395148	45843256	chr18	45843197	-	52.7207	79.4211	29.0218	22.7992	18.072	9.70923	5.62092	6.11087	4.96286	4.58354	4.32052	3.33013
A_51_P366680	0.0116969	2.72146	down	lncRNA	NR_003243	Fate1	Mm.99811	69228532	chrX	69218365	+	35.3895	33.8442	43.075	17.1744	8.54933	12.3173	5.02684	4.87886	5.54055	4.17723	3.28067	3.65519
A_55_P2295691	0.0116413	2.71507	down	lncRNA	NR_029463	9430083A17Rik	Mm.405630	51193419	chr13	51193360	-	50.5532	86.0568	47.3876	24.2336	13.1865	23.8328	5.55821	6.2263	5.67487	4.67435	3.8731	4.58896
A_55_P2208463	0.00330354	2.65425	down	lncRNA	XR_105017	6820426E19Rik	Mm.217172	117449904	chr6	117449845	+	150.461	215.036	136.326	73.1933	45.5007	56.4117	7.16409	7.56182	7.20802	6.26271	5.64073	5.80558
A_55_P2167123	0.0111177	2.60305	down	lncRNA	NR_033575	Cyp4b1-ps2	Mm.441000	115254755	chr4	115254696	-	53.459	32.9499	24.7447	12.1192	13.3171	10.9363	5.64038	4.83968	4.72492	3.68456	3.88465	3.49517
A_55_P2065577	0.0176713	2.51495	down	lncRNA	NR_108091	6430503K07Rik	Mm.261511	147014143	chr2	147014084	+	39.2105	67.4277	59.0849	14.0784	22.5029	22.7919	5.18011	5.87462	5.9904	3.8949	4.62972	4.52892
A_55_P1984253	0.0465188	2.38725	down	lncRNA	NR_110471	AB041803	Mm.443019	31116558	chr6	31116499	-	298.796	238.768	99.0897	62.7076	76.3748	88.5176	8.1834	7.72002	6.74802	6.04888	6.38652	6.45
A_55_P2258375	0.0172461	2.30994	down	lncRNA	XR_383495	Xkr6	Mm.32071	64284894	chr14	64284835	+	137.69	220.737	86.2725	54.2716	55.9305	55.2313	7.0298	7.59776	6.54468	5.83792	5.93838	5.77237
A_55_P2302195	0.0150639	2.10356	down	lncRNA	NR_104577	0610040F04Rik	Mm.395061	108527104	chr6	108527045	-	27.571	36.0285	36.1176	17.3461	14.119	11.231	4.66575	4.96682	5.27967	4.19036	3.97251	3.53086
A_55_P2421222	0.000319	2.06456	down	lncRNA	NR_045810	4933408J17Rik	Mm.410794	93067990	chr10	93067931	+	27.0442	24.4125	20.007	10.7486	9.66888	9.88367	4.64006	4.40773	4.40687	3.50906	3.45674	3.35137
A_55_P2118873	0.0495478	2.03414	down	lncRNA	XR_383299	1700054O19Rik	Mm.484040	26526375	chr14	26526316	-	948.197	1179.16	472.01	482.281	363.588	371.518	9.9456	10.1035	9.0147	8.93815	8.58159	8.47083
A_55_P2141479	0.0256017	2.00348	down	lncRNA	NR_004414	Rnu2-10	Mm.41449	101488829	chr11	101488770	+	1339.8	873.251	1027	499.265	665.193	484.434	10.447	9.65989	10.1506	8.98623	9.42411	8.83959
