# Supplementary material for: Long Non-Coding RNA and mRNA Expression Analysis in Liver of Mice With Clonorchis sinensis Infection
Source: Front Cell Infect Microbiol. 2022 Jan 19;11:754224. doi: 10.3389/fcimb.2021.754224 (PMC8807509; doi:10.3389/fcimb.2021.754224)
Supplement: Supplementary Table 3 — The expression profile of differentially expressed mRNAs in the liver of control and infected groups. [file Table_3.xls]

## Sheet: up-regulated mRNA
# Fold Change cut-off: 2.0 # P-value cut-off: 0.05 # Condition pairs: Infected_vs_control # Column A: ProbeName, it represents probe name. # Column B: P-value, the p-values calculated from t-test. # Column C: FCAbsolute, the absolute fold change between two groups. # Column D: Regulation, it depicts infected group has greater or lower intensity values control group. # Column E ~ L: Annotations to…
Infected group_vs_Control group 2.0 fold up regulated mRNAs
	P-value	Fold Change and Regulation		Annotations								Raw Intensities						Normalized Intensities
ProbeName	p-value	FCAbsolute	regulation	type	seqname	GeneSymbol	chrom	strand	txStart	txEnd	Sequence	2015m01(raw)	2015m03(raw)	2015m04(raw)	2015mc01(raw)	2015mc03(raw)	2015mc04(raw)	2015m01(normalized)	2015m03(normalized)	2015m04(normalized)	2015mc01(normalized)	2015mc03(normalized)	2015mc04(normalized)
A_51_P269404	0.00591351	703.507	up	mRNA	flavin containing monooxygenase 3	Fmo3	chr1	-	164884052	164884111	GCAGTGGGCATAAGTCCCTTTCTCTTTAAGTTCCACCAACAATTTGTAAGGAGAATGGTA	3.59216	11.9218	17.2644	38453.2	9278.07	795.395	1.90974	3.33667	4.19204	15.1503	13.1237	9.53969
A_55_P2129449	0.0342701	454.516	up	mRNA	sulfotransferase family 3A, member 1	Sult3a1	chr10	+	33599125	33599184	GTAGAATATTAATCACCACGTGAATAAACCATATGAAAATGTACTAGCCAGAGGTTGTAC	3.46186	2.70284	18.6013	34099.9	9263.19	75.7089	1.84201	1.71881	4.29907	14.9976	13.121	6.22578
A_52_P350750	0.000151	339.383	up	mRNA	cholinergic receptor, nicotinic, alpha polypeptide 4	Chrna4	chr2	-	180757309	180757368	GTTAGGGCAGAATGCTTGATTTAAGACTTTTGAACCAGTGAGCTTTAAAGAACAGAGACT	4.63729	2.60349	2.79003	2701.31	698.232	999.622	2.16564	1.67512	1.68264	11.3854	9.49437	9.86398
A_55_P1991841	9.21e-05	304.725	up	mRNA	solute carrier family 22, member 27	Slc22a27	chr19	-	7938881	7938940	TTTTTCCACTTCTGTGATATAATACCTGAGGAAATAAAAGGAAGTAATCCTTTTTCCCCC	3.28097	6.49864	5.32213	2711.46	1025.95	1071.58	1.74909	2.424	2.44275	11.39	10.0231	9.95685
A_51_P114722	0.000124	230.443	up	mRNA	hydroxyacid oxidase 2	Hao2	chr3	-	98678664	98678723	GTCACAGCATGTTACAGAAATATTATGATCTATTGCCTAATGTCCATTGTTAACAGAAGC	3.87037	3.24699	3.33029	1575.03	1004.82	467.47	2.02179	1.88269	1.94841	10.6082	9.99313	8.79639
A_55_P2172532	0.0179707	193.742	up	mRNA	sulfotransferase family 2A, dehydroepiandrosterone (DHEA)-preferring, member 6	Sult2a6	chr7	-	14807923	14811254	TAAGGAAGATCGGGTTACTAATGGCTTGAAGCTCATGAGAAAAGGTACAACTGGGGACTG	8.50562	17.9901	32.6139	23816.1	4938.38	288.306	2.93539	3.96092	5.13497	14.459	12.2445	8.12178
A_52_P289091	0.00331566	183.038	up	mRNA	cytochrome P450, family 2, subfamily b, polypeptide 13	Cyp2b13	chr7	+	26880905	26880964	AGAGCTGCTGGAAACTAGACTGTATGTTGCTGCTCACATCTTTCCTCCTATTGTGGTTCT	31.0176	35.657	43.1995	27792	6314.56	1683.47	4.83531	4.95233	5.54465	14.6899	12.5869	10.6035
A_55_P2154645	0.000661	121.757	up	mRNA	patatin-like phospholipase domain containing 5	Pnpla5	chr15	-	83943051	83943110	TGACCCACACTTATCTGAGGGATTGATCCCTGTGATAGTGAGGATGGAAGGTGGCTGGCT	3.1719	2.73853	2.80694	998.738	164.046	372.632	1.69908	1.73186	1.69353	9.95995	7.47255	8.47556
A_52_P73552	0.000449	92.1789	up	mRNA	alpha-1-B glycoprotein	A1bg	chr15	-	60751270	60751329	CCAGAGATGCTATCCTGTACTATGTGAACTTGAAGGAACTGGATAACCCAGGTCCTTTCA	5.01015	2.76641	3.38812	819.498	191.248	300.041	2.23831	1.74134	1.99702	9.6823	7.6899	8.18357
A_55_P2099594	0.000162	86.1668	up	mRNA	stearoyl-coenzyme A desaturase 3	Scd3	chr19	+	44289995	44290054	AAGACATCCGTCCTGAAATGAAAGAAGATATATACGACCCCACCTATCAGGATGAGGAGG	81.1251	39.625	76.5596	5129.82	3998.95	7643.44	6.25766	5.10396	6.36015	12.3046	11.9407	12.7636
A_52_P256914	0.00539181	85.9866	up	mRNA	cytochrome P450, family 2, subfamily b, polypeptide 9	Cyp2b9	chr7	+	26983484	26983543	CAGACAAATTGTCAAAAAACAGCAGGAACTCCTCGACTACATTGCCCATAGTGTGGAGAA	5.6634	90.8899	23.2468	2535.61	1893.43	1453.48	2.35973	6.30508	4.63032	11.2884	10.8919	10.393
A_52_P366803	0.0164155	84.964	up	mRNA	cytochrome P450, family 3, subfamily a, polypeptide 44	Cyp3a44	chr5	-	146585717	146585776	CACTGAGCTTTCTCAGTGTCTGTGCAAGTTAACATATAATACGAAAGAGATGAATAAATC	3.13908	11.0242	11.2734	4626.11	313.636	144.5	1.68535	3.21667	3.55792	12.1512	8.38594	7.1491
A_51_P144531	0.000369	74.014	up	mRNA	solute carrier family 22. member 29	Slc22a29	chr19	-	8234836	8234895	CACATAGGAATTGCTGCAATCGATTACTATATGTTAAATACCTATGAGTAATCACGTAGG	3.91124	11.6691	7.95606	876.014	422.819	362.78	2.02781	3.30345	3.04055	9.77076	8.79415	8.43609
A_55_P2069907	2.29e-05	61.1847	up	mRNA	acyl-CoA thioesterase 3	Acot3	chr12	+	85399468	85399527	TCATCAATGGCTCTATATCCAACATCGGCGGAAACTTACAGTACAAGGATGAGACTGTGC	3.34372	3.29683	2.95845	251.826	241.597	153.432	1.78166	1.89313	1.77516	8.0116	8.0125	7.23115
A_55_P1952517	0.0411303	57.7415	up	mRNA	sulfotransferase family 2A, dehydroepiandrosterone (DHEA)-preferring, member 1	Sult2a1	chr7	-	14381602	14381661	TTCCTGTTGTTGTGTATCTTGAATACCTAGATGTGGTCATAGAATAAAACCTGTTGTGGA	3.27726	14.1826	17.6642	3670.18	821.177	48.9152	1.74739	3.60548	4.22592	11.8097	9.72204	5.60168
A_55_P1952512	0.0333276	56.9883	up	mRNA	sulfotransferase family 2A, dehydroepiandrosterone (DHEA)-preferring, member 2	Sult2a2	chr7	+	14364926	14364985	GTTCCTGTTGTTCTATATCTTGAATACCTGAATATGGTCATAGAATAAAACCTGTTGTGG	47.6972	40.5558	49.8849	18122.8	3888.1	241.692	5.47345	5.13923	5.74938	14.0901	11.9006	7.86914
A_55_P2020428	0.00828413	50.4384	up	mRNA	solute carrier family 22 (organic cation transporter), member 26	Slc22a26	chr19	-	7856477	7856536	ATTCTAGGAATATTTGTCTCAACTCCAATCCACTGCATTTCCCATGAAATAAATAGAGTG	19.2352	14.3642	11.5234	2650.12	745.313	170.637	4.14192	3.62448	3.59017	11.3568	9.58898	7.38014
A_55_P2018666	0.000811	37.3946	up	mRNA	thyroid hormone responsive	Thrsp	chr7	-	104561649	104561708	AAAGCAGGGATGCTGTATCTACCTCACACGGTTACTAAAAGCAAACACGGAATCCAAAGC	5168.73	1598.77	3146.46	137961	96728.2	114599	12.4385	10.5562	11.7628	17.1143	16.5487	16.7687
A_52_P508974	1.18e-05	35.4719	up	mRNA	insulin-like growth factor 2 mRNA binding protein 3	Igf2bp3	chr6	-	49035710	49035769	TTGCCTCATTGTGTTTCAGGATTAACTTCTACATGCCTTTAAGTTTTTCTGAGTATCAGC	3.0909	2.61829	2.75188	133.074	80.1166	121.552	1.66891	1.68214	1.66367	7.1085	6.45277	6.89926
A_52_P682382	0.00219378	34.9821	up	mRNA	stearoyl-Coenzyme A desaturase 1	Scd1	chr19	-	44469387	44469446	ACTCCTGGGCTAAGTATCTGACAGTCTCACATCTCAACAGTGTGAATTAAGTGTCCATAG	11024.7	2636.66	10464.4	220309	203111	238989	13.5552	11.3234	13.4778	17.9536	17.8233	17.9651
A_55_P2044653	0.0209396	32.5859	up	mRNA	cytochrome P450, family 2, subfamily b, polypeptide 10	Cyp2b10	chr7	+	26711522	26711581	CACTTATCAGCTCTCCATGATCTGGGATCTGTGCTAATGGACTCTGTATAAGGTCTGAAT	335.748	6155.54	392.021	40240.1	34823.7	26479.8	8.36621	12.5752	8.74643	15.2264	15.0222	14.5179
A_51_P295896	0.000557	30.8037	up	mRNA	RIKEN cDNA 4930452B06 gene	4930452B06Rik	chr14	-	9263993	9264052	CCATGGAGTCAAAAGGAATGGAGAGAAGGGCTTTGTAAATAGCATTTAATGTTAAGAACA	7.45917	2.71126	4.33516	232.15	85.8666	138.291	2.74203	1.72193	2.23258	7.90415	6.5421	7.08538
A_55_P2161455	0.00160031	29.1193	up	mRNA	serine (or cysteine) peptidase inhibitor, clade A, member 3A	Serpina3a	chr12	+	105354762	105354821	CTGGTCTCAGACCTGCATAGGAACACATCCATGGCACTAGTGAATTTCCTCAACTTTCAA	5.77556	5.80619	10.3124	298.372	85.2421	247.937	2.38429	2.28823	3.42415	8.25366	6.53125	7.90347
A_51_P389265	0.00630968	28.1641	up	mRNA	patatin-like phospholipase domain containing 3	Pnpla3	chr15	+	84019823	84019882	GCAAACTAGTGGAACAGCAGAAGGATTGAATGGATACACCAAAAATAACCACAACTGTTT	132.076	51.0348	53.0753	5950.21	1069.16	1216.32	6.96699	5.47369	5.83558	12.5076	10.0792	10.1368
A_52_P100252	0.00112557	27.7091	up	mRNA	fatty acid synthase	Fasn	chr11	-	120667666	120667725	ATTGGTAGGGTACAAAGGTGTTCAGAGGATCCCAGTCTGAGTGATTAGCCTAAGACTGAA	434.574	200.05	166.421	11276.5	4351.9	6905.72	8.74983	7.45564	7.50613	13.4038	12.0673	12.6174
A_51_P137452	0.00187265	26.0132	up	mRNA	cytochrome P450, family 2, subfamily g, polypeptide 1	Cyp2g1	chr7	+	27606111	27606170	GTCAGCTTACATAATCTTTGTCTTTGCCCTGATATTGACCAGAATATACCTTGCAATTCT	86.0205	44.9659	83.4815	3248.16	1732.66	975.331	6.34348	5.29275	6.48961	11.6391	10.7598	9.83046
A_51_P249302	7.75e-06	25.5697	up	mRNA	ATP-binding cassette, sub-family D (ALD), member 2	Abcd2	chr15	-	90976565	90976624	CAAGGAAAATGAAGTATAGCTCCGGCTATCAAACTACTTATCTTTTCCTCAGAAAAGGTG	3.243	3.76021	2.79359	101.743	71.9008	84.1836	1.73144	1.95597	1.68515	6.73079	6.29318	6.3777
A_52_P21486	0.00416035	24.2217	up	mRNA	hepcidin antimicrobial peptide 2	Hamp2	chr7	-	31707520	31707579	TCTGCTGTCAGTGCTGTAACAAACCCTCCTGTGGTATCTGTTGTGAAGAATAGAGAGCCT	2956.61	1161.16	4022.44	101837	71662.8	35266.4	11.613	10.0834	12.1026	16.566	16.1066	14.921
A_55_P1953387	0.00560725	24.0271	up	mRNA	fatty acid binding protein 5, epidermal	Fabp5	chr3	+	10016185	10016244	GTCAAATGCAACAAACAGCTTCACTTCTTTGGTTTTATTTTTCATGACTGTTGAGTTCTC	6071.13	1978.36	3256.82	175129	38546.4	89869.7	12.6563	10.8809	11.8091	17.5264	15.1962	16.3835
A_51_P249286	0.00114433	22.9669	up	mRNA	regulator of G-protein signaling 16	Rgs16	chr1	+	155592244	155592303	GAGAGAACTCTTTTAAGTATAATATTGTGTTCTGTTGTGTTGTGCCGATTGTCTCGCTGC	356.271	594.147	287.327	14256.8	4642.44	13214.9	8.45849	9.07428	8.29778	13.7277	12.1604	13.5069
A_52_P400831	8.52e-05	22.1529	up	mRNA	a disintegrin-like and metallopeptidase (reprolysin type) with thrombospondin type 1 motif, 13	Adamts13	chr2	+	26862185	26862244	ATGCAGGAAGATGCCTGGCATGACTTTCAGCACCAAAACCAACACAGTGGTGGTGAAGCA	3.29448	2.81067	3.06122	101.085	70.0084	54.9683	1.75651	1.75589	1.81934	6.71961	6.25439	5.766
A_55_P2032081	0.00248885	19.1135	up	mRNA	D site albumin promoter binding protein	Dbp	chr7	+	52965322	52965381	ATGGCCAGTGGTCTGGCCAGCTAGGTGCCCGAAGAACGTCATGATGCAGACAAATACATT	1012.83	535.572	876.148	7800.79	18423.2	29035.2	10.0422	8.91911	9.91817	12.8908	14.1149	14.6432
A_52_P468564	0.00161131	18.9498	up	mRNA	cytochrome P450, family 2, subfamily c, polypeptide 38	Cyp2c38	chr19	-	39464438	39464497	ATGCAGGGTAGAGATCAAATCTTGCTTTACTTAGTCTGTCAACTAAACATAAAATTGCCT	188.546	629.949	380.486	9213.02	7106.02	5300.27	7.50343	9.16281	8.70583	13.1251	12.7489	12.2304
A_51_P353735	0.00534943	18.1129	up	mRNA	glucose-6-phosphate dehydrogenase 2	G6pd2	chr5	+	62200957	62201016	ACAGATTCAGATGATGTCCGTAATGAGAAGGTCAAAGTGTTGAAATGTATCTCAGAGGTG	13.2615	2.93499	3.02703	144.333	46.1232	117.672	3.5934	1.79706	1.80536	7.21822	5.65951	6.85492
A_51_P516085	0.00475641	17.5558	up	mRNA	deoxynucleotidyltransferase, terminal	Dntt	chr19	+	41133936	41133995	AAGCGCATCAATGCCCACCTGACTCCTGTGTGTCTGAATCTCTGTGTATTGCCAATAAAA	202.98	346.202	428.838	12963.7	2974.06	4534.96	7.59578	8.26881	8.87846	13.6045	11.5286	12.0116
A_51_P383774	0.000479	17.1028	up	mRNA	guanine nucleotide binding protein (G protein), gamma transducing activity polypeptide 1	Gngt1	chr6	+	3946662	3946721	GTTGTGAAGAAGTGAGAGATTATATTGAAGAAAGGTCTGGAGAAGACCCTCTAGTGAAGG	32.8578	19.7287	28.7804	611.752	365.459	348.029	4.92216	4.09467	4.95261	9.28845	8.59131	8.37816
A_55_P2174836	0.0273788	16.6055	up	mRNA	very low density lipoprotein receptor	Vldlr	chr19	+	27321104	27321163	ACAGTGAGACAAAAGATATCAACACAACAGACATTCTACGAACTAGTGGACTGGTTCCTG	4.52552	46.8809	3.76999	109.708	294.905	101.074	2.14598	5.35195	2.11796	6.83527	8.29742	6.64396
A_55_P2102060	0.00990474	16.5369	up	mRNA	glutathione S-transferase, mu 3	Gstm3	chr3	-	107766615	107766674	TCATGTACAATAAAGCCTGAAACACACTTGAAACACAATAAACACTGAACACTTGCTGTG	821.899	1224.03	2677.6	9367.55	33558.6	49074.5	9.71884	10.1586	11.5143	13.1554	14.9641	15.415
A_55_P2104532	0.00026	15.6417	up	mRNA	acetyl-Coenzyme A carboxylase beta	Acacb	chr5	+	114699684	114699743	GCCTTCGAGGGACACGGGCTTATTTTGGGAAAACTCACGGAGCCACTCCAAATGTAGCTG	60.4207	84.8524	77.872	1462.06	734.499	1311.61	5.81414	6.20569	6.38673	10.5001	9.5671	10.2414
A_51_P463440	0.00798723	15.6136	up	mRNA	ELOVL family member 6, elongation of long chain fatty acids (yeast)	Elovl6	chr3	+	129341248	129341307	CCTAGGCCCTAAACCCATATTCAGAGGGAAAATTCACTATCAAGCCTCACAGCGAAATCA	2464.16	850.531	4118.67	52865.9	24260.6	34266.2	11.3363	9.62399	12.1364	15.6027	14.5109	14.8773
A_55_P2212161	0.0197225	15.4697	up	mRNA	RIKEN cDNA 2310034O05 gene	2310034O05Rik	chr5	+	100647010	100647069	GTGACTTGCGGTTGTTCAGCTTTTGGAAAAAATTTGAGTCAAAATAAAAACTGCTGCTTC	3.50253	8.49548	13.225	274.864	31.2042	139.532	1.86266	2.82147	3.79806	8.13343	5.10396	7.09893
A_55_P2037962	0.00897962	14.5127	up	mRNA	transient receptor potential cation channel, subfamily M, member 6	Trpm6	chr19	+	18966941	18967000	GCCACTTGGAGTAGAATGCTGTGCACTAACGAACTAGGGAATAAATTAATTTATTTTCTC	15.3817	3.43683	2.97073	125.713	91.8223	43.6368	3.81944	1.92137	1.7811	7.0256	6.6366	5.43746
A_52_P574668	0.000468	14.475	up	mRNA	5' nucleotidase, ecto	Nt5e	chr9	+	88266616	88266675	ACCGTTTAAAATTCCAATCCTTTTATGAAGTTTGTTGCAGTGAAACAATGCCTTCAGTTC	307.221	692.481	376.939	8416.4	5618.58	5920.99	8.23099	9.30415	8.69088	12.9896	12.4235	12.3794
A_51_P463087	0.00194929	14.1049	up	mRNA	centromere protein M	Cenpm	chr15	-	82070363	82071790	TTGTGTTTGTGATTAACCTGCACAGCAAATACAGTCTCCAGAAAGTGGAGGAGTTTCTGC	20.5153	21.1647	26.4987	516.139	303.683	166.7	4.23951	4.19899	4.82402	9.03081	8.33886	7.34722
A_55_P2084703	0.000811	13.1018	up	mRNA	acetyl-Coenzyme A carboxylase alpha	Acaca	chr11	+	84211638	84211697	TGTGATAGAGGAGAACATCAAATACATCAGCAGGGACTATGTCCTGAAGCAGATCCGCAG	25.1715	13.3838	10.8696	202.068	128.705	237.421	4.53947	3.51045	3.5057	7.71079	7.13086	7.84904
A_52_P164136	7.26e-05	13.0268	up	mRNA	arrestin domain containing 3	Arrdc3	chr13	+	81034981	81035040	TACTCTTTAGAGGCATTATACTTCTAAATATTGGTCAATTCTTGACATAACACCTGAGGG	182.766	321.416	234.851	3113.47	2887.17	3627.43	7.45747	8.15808	8.00664	11.5776	11.483	11.6718
A_55_P2030903	0.0116698	12.9874	up	mRNA	radial spoke head 4 homolog A (Chlamydomonas)	Rsph4a	chr10	+	33635445	33635504	TCTAGTATCCCTTTCTGACATCCATGTGTAACACACACACACATGCAAAATACTCATAAA	7.07328	8.36338	4.94144	183.674	89.0641	26.4903	2.65473	2.79396	2.36167	7.57275	6.59428	4.74045
A_51_P206235	0.000556	12.952	up	mRNA	solute carrier family 39 (metal ion transporter), member 5	Slc39a5	chr10	-	127834340	127834762	GCACAGAGGGCTCAGGCCAAGATGCTGCAGGAACAAAAGGGATCTTGGAGAACCAAACCC	7.06796	7.84575	2.88333	59.3888	50.0572	87.5696	2.65373	2.69815	1.73861	5.96778	5.77583	6.43218
A_55_P2099840	0.000513	12.725	up	mRNA			chr9	+	70505608	70505667	ACGCCCCAGGCGAGAGGGTAAATTTGGTCCAATAATAATAAATCAGTTTGCGTTTGAAGC	46.6828	53.14	38.7413	917.452	417.485	458.009	5.4414	5.53468	5.39082	9.83709	8.77443	8.76416
A_52_P140005	0.0011078	12.4464	up	mRNA	NIPA-like domain containing 1	Nipal1	chr5	+	73061466	73061525	ACGTTTCGAACTGCTCGTCTCTTACTCGTGTGCATTGGAATTCGTATCCTTGTCATCGTA	18.401	43.4847	31.2152	437.894	237.191	381.605	4.07932	5.24154	5.07256	8.80536	7.98977	8.51124
A_55_P1994112	0.0232287	12.1	up	mRNA	sema domain, seven thrombospondin repeats (type 1 and type 1-like), transmembrane domain (TM) and short cytoplasmic domain, (semaphorin) 5B	Sema5b	chr16	+	35664281	35664340	CAGCAACAAAAAGGATGTTAAGCTGTGGCATTATTAATTAAAGATGATATCCAGTCTCCA	3.58288	3.95117	20.8585	47.0069	61.0123	179.398	1.9057	1.97669	4.46753	5.62864	6.06247	7.44959
A_52_P229943	0.00926525	12.0017	up	mRNA	solute carrier family 51, beta subunit	Slc51b	chr9	-	65260705	65260764	TGCATCTTGATGACTCCATAATGAAAGAGAACAACAGCCAGGTCTTCCTAAGAGAGACAT	35.6064	10.2808	20.7273	413.198	183.656	129.977	5.0361	3.10641	4.4586	8.72308	7.63425	6.9993
A_51_P390804	0.00038	11.447	up	mRNA	WNT1 inducible signaling pathway protein 2	Wisp2	chr2	+	163658717	163658776	GTATTTGTAAAAATACACATCTCTTAAATGCTCACAAAGCAAGAGGCTCCACACTTCTGG	19.6486	11.1154	16.7543	146.486	160.548	176.766	4.17487	3.22795	4.14886	7.23865	7.43677	7.42695
A_51_P467448	0.00197401	11.0501	up	mRNA	PIF1 5'-to-3' DNA helicase homolog (S. cerevisiae)	Pif1	chr9	+	65442945	65443004	TGCATTCAGCAGCAGCAGCAGTAGGAGCAGCCTGTCTTATTACACCGCATGTATTTATTT	72.9059	59.1815	87.7773	1052.84	974.265	459.798	6.09725	5.68679	6.57056	10.036	9.94728	8.76933
A_55_P2130885	0.0174927	10.6075	up	mRNA	MAS1 oncogene	Mas1	chr17	-	13033943	13034002	GATGAGGTAGGCAAAGCACCCAGCTCATTGTCAAAGTTCAATAAATATCCATCTCTCCTC	3.30756	9.41724	22.2932	107.015	107.082	58.9129	1.76358	2.97812	4.56792	6.79533	6.86452	5.87081
A_55_P2060138	0.00659041	10.1198	up	mRNA	cytochrome P450, family 2, subfamily a, polypeptide 22	Cyp2a22	chr7	-	27716650	27716709	AGTAGTGTGGGTAGTAGAACATGCCATGGGTCACATGTGGAAACAAAAGAATGATTTTTG	8.15407	10.9022	24.3924	160.53	126.154	80.7405	2.87555	3.19841	4.70236	7.37063	7.09818	6.32482
A_55_P2039044	0.00160812	9.74277	up	mRNA	cytochrome P450, family 3, subfamily a, polypeptide 59	Cyp3a59	chr5	+	146924485	146924544	GAGACTGTGTCACAGAACACCAGAGAATTTAATTAACCTTAGAACAACATAATATGAGCA	386.858	535.661	424.407	2585.65	7168.14	5002.35	8.58402	8.91943	8.86536	11.3155	12.7636	12.1427
A_51_P351896	6.21e-05	9.46528	up	mRNA	family with sequence similarity 198, member B	Fam198b	chr3	+	79746782	79746841	ATATATTATGTAGATCAGCTCAATACAAGAAGTCCTAATGAAAGCCAACACTCATGACTG	3.34693	3.2521	3.55967	32.6406	27.0661	44.3484	1.78327	1.88394	2.06715	5.10479	4.89581	5.46169
A_55_P2169064	0.0175118	9.42568	up	mRNA	olfactory receptor 1474	Olfr1474	chr19	+	13546316	13546375	TGTGGTCTACAGCCTGAGGAACAAAGAGGTAAAAAATGCATTTAAGAAAGTTGTTGAAAG	3.14654	19.3872	12.3359	135.157	63.986	60.4093	1.68879	4.07037	3.69404	7.12879	6.1312	5.90301
A_55_P1988789	0.00105613	9.33584	up	mRNA	acyl-CoA synthetase short-chain family member 2	Acss2	chr2	+	155388416	155388475	TTTCTTGTTCTTTTTGTGCTCAAGACCCACTGTTATAGGAATAAAGTTTATGAGCTCAAG	3897.17	3168.71	3531.91	54869	22906.2	41008.3	12.0134	11.6195	11.921	15.6559	14.4142	15.1521
A_51_P447785	0.0149371	9.07793	up	mRNA	cytochrome P450, family 2, subfamily c, polypeptide 55	Cyp2c55	chr19	+	39116674	39116733	TTCATTCCTCGTTAAAGCAGAACACACTGGCTGTTGCTATGCTGGTATCTCTGACTTCTC	35.1578	40.6083	41.1062	115.14	674.768	480.449	5.01713	5.1407	5.47167	6.9029	9.44465	8.82904
A_66_P137462	0.00490925	8.87688	up	mRNA	NAD(P) dependent steroid dehydrogenase-like	Nsdhl	chrX	+	70202803	70202862	TACACCAATTCGAGTGGCATTGGCTGGAACATTCCACTATTACAGTTGTGAAAAAGCCAA	962.488	331.962	684.414	6048.47	4275.52	6838.74	9.96644	8.20328	9.54439	12.5271	12.0385	12.5987
A_55_P2016842	0.000401	8.79141	up	mRNA	malic enzyme 1, NADP(+)-dependent, cytosolic	Me1	chr9	-	86480571	86480630	AGGCCGGCTCTATCCTCCTTTGAATACCATTCGAGGCGTTTCGTTGAAAATTGCAGTAAA	3915.31	5823.36	5471.04	48140.2	36203.3	67962.1	12.0197	12.5008	12.5409	15.4768	15.092	15.9009
A_55_P1969477	0.000768	8.65578	up	mRNA	ATP-binding cassette, sub-family B (MDR/TAP), member 1A	Abcb1a	chr5	+	8748075	8748134	ACTCAGACATGGGCACCTGAGTTCAGATCCCTACCACCTAAGTAAGCAGCAAGGTGTGGT	66.9717	66.5584	71.2476	755.256	615.93	386.087	5.96533	5.85708	6.25766	9.57808	9.31567	8.52732
A_52_P572178	0.00572345	8.64097	up	mRNA	RIKEN cDNA D130043K22 gene	D130043K22Rik	chr13	+	24992432	24992491	GTGAGCACAGACATTCCCAAGCTCTGAAATATGCTCCTAATGAGGGGAAAGTGGTCGGTC	70.4806	25.606	68.0312	515.55	365.282	361.62	6.0434	4.47788	6.19453	9.02787	8.5902	8.43132
A_55_P2085779	0.00261641	8.63063	up	mRNA	interferon, alpha-inducible protein 27 like 2B	Ifi27l2b	chr12	-	104689132	104689191	GTACTTCAGAGAATGAGGGTACTTCAAAACCCTCACTGATGTCAGAGAATAATGAAAAAA	255.498	260.813	472.16	2755.74	1880.03	4049.95	7.94437	7.84681	9.01549	11.4112	10.8829	11.841
A_55_P2139886	0.000255	8.62505	up	mRNA	SFT2 domain containing 1	Sft2d1	chr17	+	8520196	8520255	TTAAAAATGTGAAACTTTATATACTTCAAGCTTAAAATTACTTATTAAGTGTAATAAAAA	19.1098	18.3649	17.3504	121.664	194.054	126.753	4.13388	3.99198	4.19932	6.97706	7.70933	6.96438
A_51_P187082	0.00733746	8.60443	up	mRNA	glucose-6-phosphate dehydrogenase X-linked	G6pdx	chrX	-	71654949	71655008	CACCAGATGGAAGAGACCTCATGCTGCCTAGCAATATTTTGGGGGCTCTAGATGTCCCCT	1389.66	894.664	751.952	15971	4203.57	11227.1	10.4988	9.69182	9.68368	13.8954	12.0108	13.2834
A_55_P2111855	0.000176	8.56537	up	mRNA	galactose-4-epimerase, UDP	Gale	chr4	+	135524031	135524090	CCCCCAGGCACTGATGATTAAGCTTTCCAAAGTATTTAAAATAAAGATGTTTTCTTATCG	2563.54	1957.16	2011.76	25035.8	19440	17889.2	11.3946	10.8606	11.1061	14.529	14.1879	13.94
A_55_P2178800	0.00160796	8.56089	up	mRNA	UDP glycosyltransferase 1 family, polypeptide A10	Ugt1a10	chr1	+	89952780	89952839	ACAGACCTCTTTAGCCCAGTGTCTATTTGGTTGTTACGCACTGACTTTGTGTTGGAGTTC	530.993	1175.45	953.971	5408.08	8550.03	9961.08	9.05741	10.0991	10.0368	12.3762	12.9978	13.1126
A_51_P179919	0.00393011	8.50835	up	mRNA	carboxylesterase 2E	Ces2e	chr8	+	107457772	107457831	AATCTCTTGTTAGAGCCACTCAATAAAAGCTTCTGTAACAATGTGGAATATGGATGTAGG	63.9834	32.7056	87.6188	406.691	431.361	559.795	5.90396	4.83052	6.56785	8.69741	8.82218	9.04937
A_55_P1966438	0.000588	8.47105	up	mRNA	glutathione S-transferase, mu 2	Gstm2	chr3	-	107784948	107785007	AGCCAATCTTTGCAAAGATGGCCTTTTGGAACCCAAAGTAGGATTACAAAGCCCAGACCT	888.663	568.191	737.872	4861.97	7524.05	7257.01	9.84159	9.00797	9.65288	12.2269	12.8358	12.6874
A_55_P2095251	0.000789	8.36932	up	mRNA	elongation factor RNA polymerase II-like 3	Ell3	chr2	-	121264788	121264847	ATGAGAACTTCTGATGACAGAACTCATTGAACTTATAGTGTACCTTTATGTAACATGGCT	147.253	102.586	94.335	1261.03	915.073	682.731	7.12919	6.48299	6.67628	10.2863	9.8602	9.33726
A_55_P2084706	0.00204356	8.12406	up	mRNA	acetyl-Coenzyme A carboxylase alpha	Acaca	chr11	+	84215094	84215153	CTTCAGTCCAATGCACTCTTCTCACGTTTTGTTGAAATAAACCTCCACATTTGTAAAAAA	6199.15	3190.97	3732.11	49403.3	25354.2	45638.3	12.6907	11.6272	12.0028	15.5139	14.5669	15.3066
A_51_P187625	0.00567478	8.06134	up	mRNA	calcium binding protein 2	Cabp2	chr19	+	4086574	4087148	GATGGCCTGGTTGACTTTGAAGAATTTGTTCGGATGATGTCTCGGTGAGCCTGTGTAGAA	20.4777	19.299	24.5736	304.913	81.848	159.863	4.23625	4.06246	4.71575	8.28238	6.4782	7.28694
A_55_P1961736	0.00302379	8.01122	up	mRNA	regulator of calcineurin 2	Rcan2	chr17	+	44176406	44176465	TTTGTGCACGTGTACAGCTCAAAGAGCTTAGAGTTCAAATATATCTGGTGAATGACTGTC	152.519	288.333	126.973	2009.1	1561.1	902.623	7.18281	7.99838	7.10939	10.9573	10.623	9.71637
A_55_P2370210	0.0348521	7.96785	up	mRNA	RIKEN cDNA 1700025K04 gene	1700025K04Rik	chr10	+	125812059	125812118	CCTTGTCTACAGCCTGAGGTCATTAGTAAAGTAACTGCTGCATATGCATAGTAACATTGT	14.8994	108.382	77.0752	573.095	301.627	298.192	3.77276	6.56472	6.37045	9.18747	8.32864	8.17439
A_55_P1971938	0.00238525	7.71253	up	mRNA	ATPase, Ca++ transporting, plasma membrane 2	Atp2b2	chr6	-	113695839	113695898	CTCTCACACTCTTCCATACACACACACACCTACACAGGAGATGGTTGGTTTGTCAGAACT	67.6351	45.0985	28.3333	471.648	290.258	242.198	5.98082	5.29781	4.92939	8.90589	8.2715	7.87223
A_55_P1954569	0.00239731	7.62827	up	mRNA	3-hydroxy-3-methylglutaryl-Coenzyme A synthase 1	Hmgcs1	chr13_random	-	114558	114617	GTTGGTTACTCATTTGCTTAGTCTTCAAACATTTCCAAACCCAGTATAAATAACACACTC	9.1923	4.19128	5.30485	59.1077	39.1286	30.1533	3.05279	2.00424	2.43843	5.96076	5.41517	4.9136
A_52_P525183	0.00264256	7.47481	up	mRNA	acyl-CoA thioesterase 2	Acot2	chr12	+	85334071	85334130	GGGGAAACCTCATATATATTATCACAATGTCAGTTCAGGTTAGTTCATTTGAACATATTC	18.5839	31.6967	32.2094	118.308	207.355	256.28	4.09405	4.7858	5.11438	6.9416	7.80532	7.95343
A_55_P2011678	0.0278626	7.46179	up	mRNA	PDZK1 interacting protein 1	Pdzk1ip1	chr4	+	114766409	114766468	TCCTGCAACTATGGAAGTGGCTCTTATTTCTGTGAAATAAAGACTTTTTATACTTCTGGG	837.369	580.5	149.686	5422.45	1697.77	3755.01	9.74939	9.04389	7.3494	12.3803	10.731	11.73
A_55_P2092993	0.0220051	7.40895	up	mRNA	RIKEN cDNA D330045A20 gene	D330045A20Rik	chrX	+	136088978	136089037	GTGAGCAGCCTAAGAACTTAAAGGTGTACGGTATTTTGTTTATAAAGATGTTCAGATTTC	5.40654	23.7882	13.6479	145.142	41.3669	89.3487	2.30978	4.36944	3.84371	7.22535	5.5007	6.46467
A_55_P2078955	0.0277848	7.38762	up	mRNA	aquaporin 8	Aqp8	chr7	+	130606210	130606269	TCTCTTCATCTTCATCGGATGTCTATCGGTCATTGAGAATAGTCCGAATACTGGGCTCCT	1218.99	260.87	1145.63	7508.51	4514.67	5093.02	10.3103	7.84754	10.3152	12.8373	12.1223	12.1688
A_51_P162162	0.0117116	7.28169	up	mRNA	indolethylamine N-methyltransferase	Inmt	chr6	-	55120770	55120829	CGAATCGCCTTCCCTGGGAAAGTTATAGCAATCATTTGTAAAGCCTTGCTCCACAGCTTT	20873.4	7001.93	26938.7	105248	135917	127527	14.4976	12.774	14.8226	16.6299	17.1143	16.9428
A_52_P428735	0.00696431	7.22241	up	mRNA	Lrp2 binding protein	Lrp2bp	chr8	+	47114750	47114809	AGCATATTAGCTGGTATGACCTTAATTTATAAATTAAATGTCATTTTCCTTTGAAAAATT	8.90311	6.27827	2.83944	52.247	19.1541	44.6499	3.00211	2.38231	1.71521	5.78185	4.40347	5.47175
A_55_P2163098	0.0147201	6.98531	up	mRNA	aldo-keto reductase family 1, member C18	Akr1c18	chr13	-	4131895	4131954	CCAATCACTGCTTAGCAACTCACCCCCAGTTAATTCAATAAATTTTGCTTCTTTTCTATA	43.9969	68.8807	81.2716	825.701	180.571	478.42	5.35493	5.90532	6.45308	9.69233	7.60957	8.82441
A_51_P176042	0.00168527	6.97653	up	mRNA	pyruvate kinase liver and red blood cell	Pklr	chr3	+	88948907	88949425	GGTCCAATTTGGCATCGAAAGTGGAAAGCTTCGTGGCTTCCTCCGAGTTGGTGATCTGGT	271.143	142.481	231.693	1638.1	1196.81	1551.22	8.03971	6.95669	7.98512	10.6608	10.2355	10.4928
A_55_P1994997	1.79e-06	6.94372	up	mRNA	Rho GTPase activating protein 11A	Arhgap11a	chr2	-	113673421	113673480	CTCGAAGCACAGAAGTCTACGTCTTGTAATAAATCAAGTGTTGAGTTAACTTCTAAATCT	6.23619	6.98092	5.27546	35.7276	33.3102	42.1382	2.47301	2.52113	2.43018	5.23237	5.19125	5.38782
A_55_P1995512	0.000852	6.92341	up	mRNA	transmembrane protein 139	Tmem139	chr6	+	42214487	42214546	GAGCTGAATAGTTTGCACAAGAACGGGATGCTAGTAAAAACATAAAAATAACTCGAATCA	39.3526	56.9909	22.2167	235.03	227.976	248.463	5.18552	5.63589	4.56366	7.92126	7.93184	7.90643
A_55_P2051656	0.0371698	6.91127	up	mRNA	SH3/ankyrin domain gene 2	Shank2	chr7	+	151606981	151607040	ACTCGAGTTGGGCATAGGATGAACATAGAAAGGGCTTTGAAACAGCTGCTGGACAGATAA	30.7019	2.92787	11.2272	77.5299	81.358	53.3167	4.82132	1.79449	3.55303	6.34152	6.47128	5.7229
A_51_P326685	0.012306	6.90626	up	mRNA	leucine-rich repeats and transmembrane domains 1	Lrtm1	chr14	+	29840895	29840954	TGAGAAGATGGGAAGTAAGGAACTTATGGACAGTTCATCAGCCTGAGAGCCTTCATTTCC	300.216	482.671	912.982	5796.76	3263.28	2565.95	8.1936	8.76499	9.97329	12.4618	11.6437	11.1901
A_51_P355943	0.00969822	6.69456	up	mRNA	mevalonate (diphospho) decarboxylase	Mvd	chr8	-	124957750	124957809	TTTCTGAAGGGCTAGCTGACCCACTCGATGGACCTTCCAGCACTCCAGACAGCTGCTCAT	1016.43	349.676	323.524	4320.58	2897.42	3181.34	10.0481	8.28331	8.46427	12.0465	11.4891	11.4891
A_55_P2001780	0.00805278	6.53569	up	mRNA	cytochrome P450, family 3, subfamily a, polypeptide 41B	Cyp3a41b	chr5	-	146319794	146319853	GTACATCCACTGAGCTTTCTCAGTGTCTGTACAGGTTATCATCTAATTAAAAAGAGATGA	2255.34	4807.22	5284.13	45962.3	24956.3	19211.2	11.2056	12.2005	12.483	15.4077	14.5486	14.0579
A_51_P217498	0.0149911	6.50154	up	mRNA	solute carrier family 2 (facilitated glucose transporter), member 4	Slc2a4	chr11	-	69756073	69756132	GTTTTGAAGAACGGATAGGGAGCAGAAACCCAAGGGCTGCTGTATTAAATGTGTATATAG	48.7732	92.2029	29.519	650.302	205.597	223.047	5.50525	6.32651	4.98611	9.37252	7.79032	7.75737
A_55_P1966804	0.00144451	6.42135	up	mRNA	farnesyl diphosphate synthetase	Fdps	chr3	-	88897549	88897608	TCTTCATGGAACTTGCAAACAAGATCTACAAACGGAGAAAGTGACCCCGGAATTGGAGAG	18362.3	9273.38	11174	103281	71715.3	92555.1	14.2917	13.2343	13.5744	16.5954	16.1093	16.4443
A_55_P2094158	2.58e-05	6.31328	up	mRNA	LIM homeobox protein 6	Lhx6	chr2	-	35937470	35937529	TCTTATTTGTGTAATAAATAAAGTTAATGCGAGTAGAAGTGCCGGCACTTAAACCCAGAA	53.6128	63.2021	47.398	376.625	296.023	303.497	5.6439	5.78335	5.67595	8.57903	8.30233	8.19701
A_55_P2076048	0.00197175	6.30617	up	mRNA	NUF2, NDC80 kinetochore complex component, homolog (S. cerevisiae)	Nuf2	chr1	-	171428989	171429048	ATCTTTGTAAACTTGAAAAGTGCTCTGGAGAAGTACCATGAGGGCATCGAGAAGGTAGCG	4.1236	9.02341	2.81404	26.3659	30.171	27.6886	2.07137	2.91297	1.69934	4.79551	5.0552	4.80328
A_52_P240796	0.00196624	6.18728	up	mRNA	retinol dehydrogenase 16	Rdh16	chr10	+	127252579	127252638	AGGACAGATCTACAGCCCCAAGTATGGGTAGAGACTCAAGAACATCATGATGAGACAGAA	1375.69	3240.45	1545.25	14017.1	11483.7	14449.7	10.4829	11.6437	10.728	13.7034	13.402	13.637
A_55_P2040860	0.00120445	6.16789	up	mRNA	Sad1 and UNC84 domain containing 3	Sun3	chr11	-	8916076	8916135	GAGGGAAACCCCAAACTCATTCCTACTAGGCAGTAAGAATTGAATGAATTTTACTAATAA	12.6047	14.3091	16.2914	107.062	54.2877	87.6549	3.52049	3.6182	4.10852	6.79663	5.89053	6.43439
A_51_P223776	0.00216148	6.15307	up	mRNA	nuclear receptor subfamily 1, group D, member 1	Nr1d1	chr11	-	98630526	98631028	GGCACCTTTGAGGTGCTGATGGTGCGCTTTGCATCGTTGTTCAACGTGAAGGACCAGACA	185.768	205.082	340.264	1282.58	1289.03	1818.11	7.48195	7.49019	8.53656	10.3124	10.346	10.7142
A_55_P1995404	0.0162234	6.13704	up	mRNA	CD59b antigen	Cd59b	chr2	+	103924849	103924908	CTGCTACTGCAGCACTCTAAAGCCTTTATTATTTTCCAGCTGTATTAATTTAGGAAAGAA	55.2705	18.0057	13.2579	170.674	89.9771	153.816	5.68835	3.96175	3.80181	7.46172	6.60913	7.23369
A_55_P1967500	0.0148324	6.1102	up	mRNA	NEL-like 1	Nell1	chr7	+	58118540	58118599	GTGCTGTAAATCACATTTCCCTTGTCAGATCATTTACAGATACATTTAAAGGATTCCATG	12.0934	11.5313	34.6824	103.121	72.259	108.16	3.45566	3.28254	5.22053	6.74986	6.30141	6.74112
A_55_P2094019	0.0209846	6.04505	up	mRNA	solute carrier family 17 (sodium phosphate), member 4	Slc17a4	chr13	-	23989758	23989817	CATTGTTCACCAGGCCTCATTTGATGTAAAATGTCTCCTAAAAATGTATGTGAGACCCGT	939.103	253.122	787.112	4283.92	2813.16	3952.74	9.92842	7.80252	9.75652	12.0291	11.4397	11.8058
A_51_P179498	7.65e-05	6.0406	up	mRNA	family with sequence similarity 92, member A	Fam92a	chr4	-	12082843	12082902	CTCTGTATCTATCAGATTATCCATCTCGCTTAGATATTGTAAGAGCAAATTCAAAGTCAC	79.3932	67.8117	48.6354	385.85	345.945	373.075	6.22475	5.88331	5.71471	8.61891	8.5099	8.47802
A_55_P2013823	0.0245164	5.97174	up	mRNA	galactose-3-O-sulfotransferase 1	Gal3st1	chr11	+	3899197	3899256	CTAGTCTCTCTGCAGGAGAGAGCCTAACGGAGAGGTATTTAACTAATTATGCCATTTTTT	31.2492	45.8593	9.98926	217.735	133.428	78.7903	4.84651	5.32024	3.37896	7.81219	7.18138	6.2866
A_52_P9703	0.00143723	5.92618	up	mRNA	cytochrome P450, family 2, subfamily a, polypeptide 4	Cyp2a4	chr7	+	27098659	27099724	TCCTAGATGACAAGGGACAGTTTAAGAAGAGTGATGCCTTTGTGCCCTTTTCCATTGGTA	3703.87	7311.73	6383.84	45499.7	34901.5	33506.7	11.947	12.8444	12.7589	15.3867	15.0246	14.8403
A_55_P2161055	0.00336402	5.85965	up	mRNA	transformation related protein 63	Trp63	chr16	+	25871159	25871218	ACACGATCGAAACGTACAGGCAGCAGCAGCAGCAGCAGCACCAGCACCTACTTCAGAAAC	791.786	563.353	771.148	5206.02	5409.51	2841.37	9.66038	8.99601	9.72497	12.3237	12.3703	11.3398
A_55_P2340448	0.000249	5.83702	up	mRNA	RIKEN cDNA B230114P17 gene	B230114P17Rik	chr10	-	106370604	106370663	CTTGATGGTGTCCCTGTGATCTTGTACTTTATGAAATTTTTAAATTTGTAAGACACCTGC	553.563	899.614	499.879	3903.4	3491.59	4270.78	9.12191	9.7006	9.08955	11.8869	11.7374	11.9235
A_51_P515965	0.0152733	5.83077	up	mRNA	nuclear factor, erythroid derived 2	Nfe2	chr15	-	103078838	103078897	GAACCAAAATGGAGGCTACAGATTGAGCTGGTCTAGAGAGTGGACACTGGTGCTAGAGAC	75.4059	25.3984	20.6018	254.948	177.352	137.755	6.14565	4.4654	4.45036	8.028	7.58362	7.08085
A_55_P1993955	0.000724	5.79684	up	mRNA	phospholipid transfer protein	Pltp	chr2	-	164665022	164665081	GAAGCTATACCCGATTTAATTCCAGAATTAGTCAACCATCAATTAGAATCCATCCACCCC	463.66	580.378	634.557	3077.86	2595.45	4640.51	8.85017	9.04305	9.43053	11.5616	11.3268	12.0411
A_52_P293682	0.0146979	5.71487	up	mRNA	sulfotransferase family 2A, dehydroepiandrosterone (DHEA)-preferring, member 7	Sult2a7	chr7	-	15050514	15050573	GCTTTTGATAAAGTGTACCAGGAGAAAATGGCTGGTTTCCCTATAGGGCTATTCCCATGG	271.59	248.995	205.254	1109.61	3029.07	778.259	8.04122	7.77947	7.81037	10.1114	11.5528	9.51108
A_55_P2147136	0.00525301	5.69706	up	mRNA	aldo-keto reductase family 1, member D1	Akr1d1	chr6	+	37518113	37518172	GGCAAGAAACAAGATATACAAATCAAGCTTTGTACCATAAAATCGTCTGAAGATGGTGAT	279.337	242.003	390.984	2347.1	1891.68	1127.94	8.08313	7.73894	8.74408	11.1792	10.8902	10.0274
A_52_P139650	0.0135962	5.65056	up	mRNA	spindle and kinetochore associated complex subunit 1	Ska1	chr18	-	74356611	74356670	TTCACGGCTTTGAAAGTTGACAAGAGGTTTTATGTGATTATGCACATTTTGCGGCATTGC	9.83332	15.452	2.9132	40.6254	33.8181	45.7333	3.15432	3.73164	1.75353	5.41654	5.21366	5.50447
A_52_P350537	0.0124342	5.61139	up	mRNA	myotubularin related protein 11	Mtmr11	chr3	+	95975337	95975396	TTTTCATTTCTTGTGATTTGAAAACTAAGAAACAAGACCAGTTCAGAATGTGATTGCCCC	101.223	47.5986	25.9193	339.517	182.988	293.285	6.57637	5.37229	4.79125	8.43157	7.6283	8.14512
A_55_P2098100	0.00480855	5.60295	up	mRNA	CDC42 guanine nucleotide exchange factor (GEF) 9	Arhgef9	chrX	-	92244354	92244413	CGACTGTTTGACCCTGTCAAACAAGTGTCAAAATTGTGTATTTGGAAATGTTTAACAACA	3.64446	3.50667	8.62289	33.7987	22.4247	26.064	1.94831	1.92872	3.1614	5.15586	4.62446	4.71667
A_51_P233727	0.0207151	5.56678	up	mRNA	suppressor APC domain containing 1	Sapcd1	chr17	-	35163370	35163665	GCTTGTCTGCACAGTCTGATTCACAAGGAGTTGTCAAAGCATCGGAAAGGAGTCACCCAG	19.7616	18.3765	6.02254	74.4272	33.7407	107.109	4.1842	3.99334	2.61619	6.28648	5.21126	6.72652
A_51_P377856	0.0157879	5.53947	up	mRNA	glutathione S-transferase, theta 3	Gstt3	chr10	-	75236966	75237025	GTTGCTTGGTATGTCCTGACTTTCCAAATTCTTGTCCCAAGCATTCTAACCCTGACTGCT	3025.64	11398.8	4309.37	44053.7	33114.4	26418.9	11.6516	13.5488	12.19	15.3453	14.941	14.5133
A_52_P588881	0.0245374	5.42988	up	mRNA	IQ motif containing GTPase activating protein 3	Iqgap3	chr3	+	87924765	87924824	GTGGCCTTAATCATGGTTTTAATTCTCACTTTCTGAACTCAGAGTTCTTGTCTTGCCATC	3.8198	22.1592	6.00397	40.1522	31.7896	52.2204	2.01441	4.26994	2.61176	5.40038	5.12611	5.69239
A_55_P2061338	8.8e-05	5.41658	up	mRNA	solute carrier family 16 (monocarboxylic acid transporters), member 11	Slc16a11	chr11	+	70029853	70029912	GGATACCACTTGTTGATCATTTTCTTGGTTGACCTCCTTCCCTAATAAAGAATTTTTATC	2343.82	2650.87	2719.53	13349.9	14210.4	19229.5	11.2573	11.3328	11.5369	13.6426	13.7357	14.0609
A_55_P2048478	0.0017904	5.41529	up	mRNA	olfactomedin-like 1	Olfml1	chr7	+	114734548	114734607	CGATGCACATAGGAATAGGTTCTAAAAGTTGAAATACATATTCTTCCTTTCCCAAATGTC	424.942	569.171	506.257	4106.72	1933.55	2665.01	8.71645	9.01143	9.10523	11.9683	10.9236	11.2523
A_51_P375146	0.00043	5.41311	up	mRNA	CD36 antigen	Cd36	chr5	-	17288600	17288659	AAGAATGAAAAATGAACAATTCACATGTGAGCCACTGCTTATATATTAAGTCTCTCCCTC	543.643	381.146	374.015	2013.29	2331.68	2894.15	9.09413	8.42264	8.67671	10.9614	11.18	11.3614
A_51_P455897	0.0230843	5.37765	up	mRNA	family with sequence similarity 64, member A	Fam64a	chr11	+	71860513	71860572	TGCTAGATAGTTCTGAGTCTGGAAACTAGGACCAAGGACCTGCAGGAGTCATCCCACAAA	16.6012	53.8784	10.537	134.966	73.0853	111.038	3.92663	5.55531	3.45891	7.1265	6.31762	6.77765
A_52_P593037	0.00100385	5.37704	up	mRNA	acyl-CoA synthetase long-chain family member 5	Acsl5	chr19	+	55368743	55369331	GCAGCCAAGATCGGGGTAAAGGGATCATTTGAAGAACTGTGCAAAAACCAATGTGTAAAG	6104.57	4031.37	6158.7	35166.6	25896.5	36880.6	12.667	11.9478	12.7138	15.0246	14.6014	14.983
A_55_P1956179	0.00292963	5.36366	up	mRNA	G protein-coupled receptor kinase-interactor 2	Git2	chr5	-	115179789	115179848	TTGGATTTAAAAACAAAAACAAAAACCCCAGCAGCAGCAGCAGCATCCGTCCCTTCCAAG	247.233	343.308	398.958	2091.28	2032.15	1260.25	7.89518	8.25683	8.7734	11.0192	10.992	10.1839
A_55_P2025954	0.00795873	5.34208	up	mRNA	ATP citrate lyase	Acly	chr11	-	100337674	100337733	GCCACCTCAGTCTCTTCTCTGTGTTATCTATCATGTTTGCTTTAAATAAACTAGATAGTA	17510.9	9061.63	14746.6	125939	55779.5	69056.8	14.2172	13.1917	13.9592	16.9654	15.7294	15.9255
A_55_P2018330	0.015928	5.33699	up	mRNA	predicted gene 13298	Gm13298	chrUn_random	-	672333	672392	ATTCAATTAAACTCAAGATGAAGAGCAAAGCACACACGGAGCCATCCACGGTCTCTACAC	44.338	13.6294	15.9011	141.268	99.3257	78.6847	5.36572	3.539	4.07456	7.18887	6.75364	6.28484
A_55_P2148210	0.0323661	5.25759	up	mRNA	hepatitis A virus cellular receptor 1	Havcr1	chr11	+	46592056	46592115	GCAGCGGTTGTGCATTCCCGAGCTGAAGACAACATCTACATTGTTGAAGATAGACCTTGA	5.86123	28.1938	21.982	90.3684	65.6119	66.0352	2.40442	4.61891	4.54762	6.56377	6.16436	6.02602
A_66_P136186	0.0278967	5.22202	up	mRNA	WEE 1 homolog 1 (S. pombe)	Wee1	chr7	+	117286573	117286632	ACCAGAATGACTTCTGACTATTCCAAGTTTTCCACAAAATACATTTTACCTGTGAATAGC	74.1729	105.366	47.4164	142.212	449.807	710.264	6.12154	6.52207	5.67701	7.1993	8.88059	9.39455
A_55_P2001474	0.00391242	5.20474	up	mRNA	kallikrein 1-related petidase b26	Klk1b26	chr7	+	51272156	51272215	ATTTGTGATGGTATTCTCCAAGGAACCACATCAAATGGCCCTGAACCATGCGGTAAACCT	55.3053	44.3239	81.3281	354.888	210.021	315.587	5.68886	5.27353	6.45474	8.49143	7.82114	8.24405
A_55_P2050778	0.00059	5.18181	up	mRNA	glycerol-3-phosphate acyltransferase, mitochondrial	Gpam	chr19	-	55144289	55144348	CACGTGACAATGCAGTCTCTAATTGTTCACTGTCCATATATATGATTTTACGGAATTATG	155.495	158.708	157.607	1069.46	703.236	671.953	7.21289	7.11994	7.42759	10.0584	9.50463	9.31773
A_55_P2112986	0.000858	5.17554	up	mRNA	kallikrein 1-related peptidase b22	Klk1b22	chr7	+	51371648	51371707	ATATACTGAAGGTGACAGATGTCATGCTGTGTGCAGGAGAGATGAATGGAGGCAAAGACA	182.175	144.515	171.695	1018.86	620.041	947.742	7.45213	6.98077	7.55576	9.99313	9.32661	9.78405
A_51_P329949	0.00236572	5.17138	up	mRNA	family with sequence similarity 13, member A	Fam13a	chr6	-	58884050	58884109	GTGGGTGGAGGATTCCTTCAGTTTTGCTTTTACAAACAATCCCCTAGAAGCATGAGCTAT	538.512	317.737	391.038	2353.17	2515.31	1692.62	9.07917	8.1404	8.74449	11.1829	11.2831	10.6097
A_51_P404193	0.00269541	5.16913	up	mRNA	trans-acting transcription factor 5	Sp5	chr2	+	70315688	70315747	CAGAGCTACAGCATGGTACGTTTCTGTAAAGCGAACAGCAGTTGGCAGCGTGAAAATAAA	144.793	161.902	65.8345	461.201	634.888	649.676	7.10023	7.14648	6.14763	8.87516	9.35815	9.2708
A_55_P2112360	0.00221791	5.15042	up	mRNA	Rho GTPase activating protein 17	Arhgap17	chr7	-	130430339	130430398	AGCAGCAGCAGCAGCAACAACAGCAGCAACAACAGCAGCAGCAGCAGACCCCAGGCATGC	1305.4	1145.63	1352.66	8643.97	8511.21	4807.54	10.4126	10.0612	10.54	13.0263	12.9929	12.0886
A_51_P258493	0.00439731	5.13327	up	mRNA	period circadian clock 3	Per3	chr4	-	150379256	150379315	GGCTCTTTCCTTAAGATCTGTCAGCTAGCCAGGACTTACTCCTTGGATGACTGAAGTTAA	21.1253	12.9261	11.0513	43.9594	69.7507	96.6286	4.28517	3.46132	3.53014	5.52876	6.25001	6.5775
A_51_P429865	0.00950091	5.13117	up	mRNA	mutS homolog 5 (E. coli)	Msh5	chr17	-	35165774	35166176	CACGAATGAGCTTCTAAGGAGAAACCAAATGGAAAACTGCCAGGCACTGGTGGATAAGTT	17.7221	17.1383	6.1496	54.9458	40.1782	80.7885	4.02385	3.89289	2.64756	5.85747	5.45939	6.3253
A_52_P379337	6.22e-05	5.12029	up	mRNA	reticulon 4	Rtn4	chr11	+	29641510	29641717	ACTCTTCAGTATTCCTGTTATATATGAACGGCATCAGGCGCAGATAGATCATTATCTAGG	500.793	558.273	607.832	2943.77	2730.07	3174.43	8.96692	8.98322	9.36568	11.5045	11.3963	11.4837
A_55_P2110245	0.00138431	5.05018	up	mRNA	fidgetin-like 1	Fignl1	chr11	-	11700459	11700518	CTGCCTCAAAAGATAAGTGTGGCTTTTTTCAAGGGATCTGGAAAGTTTTCTATTATTGTT	20.0689	29.5328	12.6021	77.668	95.4138	97.0947	4.20676	4.68381	3.7254	6.34418	6.69571	6.58508
A_52_P562267	0.00249254	5.00337	up	mRNA	RIKEN cDNA 9130409I23 gene	9130409I23Rik	chr1	+	182985473	182985532	ACCCAATAAGTGGCAATCTTATAGGGGACCATTACATGTTCTTAAAGGACCAGGAAACAT	27.169	36.6606	43.9825	136.255	209.618	151.723	4.64746	4.99371	5.56687	7.14039	7.81926	7.21708
A_51_P424532	0.0123982	4.95825	up	mRNA	vanin 1	Vnn1	chr10	+	23624524	23624583	CTGTTTGTCAACAGTGGACTCGGGTGTAAGCAAATAAAGTGCCTCTTCTTTAGAAAAACA	165.975	190.94	276.231	769.62	670.343	1995.68	7.30969	7.39205	8.2452	9.60129	9.4365	10.8386
A_55_P2136827	0.0116714	4.93882	up	mRNA	WAP four-disulfide core domain 16	Wfdc16	chr2	-	164460222	164460281	GGGGGTTTGTAAGGGTCTTTTCAAATGTAAGAAAATGCTACAGAAAGAATAAACAGTATC	9.12969	8.28404	8.39248	75.2966	22.9997	29.6665	3.04202	2.77945	3.12013	6.30243	4.66091	4.89076
A_55_P1964832	0.000519	4.90577	up	mRNA	reversion-inducing-cysteine-rich protein with kazal motifs	Reck	chr4	+	43957616	43957675	ATATGATTATTTGTACTTCCAAGCAATGTGAACATTGAGAATGAAACAGTTCCTTACCCT	27.2461	25.0625	21.7169	149.54	90.1862	99.9968	4.65108	4.44685	4.52737	7.26971	6.61141	6.62762
A_51_P159565	0.000565	4.89392	up	mRNA	CDC42 guanine nucleotide exchange factor (GEF) 9	Arhgef9	chrX	-	92254186	92254245	TGTTCTTTGCCAAGAAACTGGAGGAGAAAATACGTTGGCTTAGAGCTTTCAGAGAAGAGA	32.6416	27.8728	34.0497	174.727	118.635	136.696	4.91185	4.60205	5.19539	7.49737	7.01343	7.07146
A_66_P135452	0.00162896	4.87399	up	mRNA	chloride channel Ka	Clcnka	chr4	-	140948482	140948541	GTTCATCTGCGGGATCCTCAGTTGCGTTTACCTGTTCTGTCAGCGAAATTTTCTCCGCTT	5.09843	10.8281	4.85541	29.8905	25.0842	29.2611	2.25387	3.18418	2.34279	4.97913	4.78457	4.87245
A_51_P404377	0.0014015	4.84234	up	mRNA	Rho family GTPase 2	Rnd2	chr11	+	101332111	101332375	TGGCCACACTGAGGGAGCTATCCAAGCAGAGACTCATCCCTGTCACACATGAGCAGGGTA	209.194	224.291	246.713	1462.33	1023.71	858.741	7.63971	7.62091	8.08029	10.5004	10.0194	9.64821
A_55_P1965836	0.00330427	4.83503	up	mRNA	CREB binding protein	Crebbp	chr16	-	4084710	4084769	AGCAGCAGCAGCAGCAACAGCAGCAGCAGCAGCAGCAACAACAAAATAGTGCCAGCTTGG	1793.3	1282.65	1646.18	9904.2	9746.13	5637.05	10.8661	10.2267	10.826	13.2292	13.1926	12.3176
A_55_P2011111	0.0312373	4.83215	up	mRNA	cytochrome P450, family 4, subfamily a, polypeptide 10	Cyp4a10	chr4	+	115206150	115206209	TTCATCTAAATCTACCCTGCATAGTCTCTTTCTACCTGATTAATCCTCACACGAGTTTCT	4214.98	17080.4	6337.26	25768.3	60868.2	47860.2	12.1299	14.1244	12.7499	14.5791	15.8635	15.3796
A_52_P471282	0.00310471	4.80634	up	mRNA	flavin containing monooxygenase 4	Fmo4	chr1	-	164724109	164724168	TTCTTGAATTGGTACAAGGTAAGCTACCGAGAAGATTTCCCCCTTACCGATTACTGTGGT	73.9868	92.9265	89.1903	603.564	301.429	316.33	6.11764	6.33841	6.59366	9.26834	8.32785	8.24834
A_51_P327585	0.00218544	4.7643	up	mRNA	glutathione S-transferase, mu 4	Gstm4	chr3	-	107843802	107843861	TCCCCATGCTTGTCTGGAGACCAGAGACGGCTGGTGTGTGAATTTGGTCTCTGCACAGCT	828.304	681.221	1103.01	3609.1	4019.26	5556.56	9.7315	9.28059	10.2598	11.7815	11.948	12.2992
A_52_P522372	0.0137084	4.75298	up	mRNA	alanine and arginine rich domain containing protein	Aard	chr15	+	51876860	51876919	CAGAATCTGTGCTCATTTTTACTTTATTTATTTTTGGCTGATCTAGTAGCCTTCCCAGTC	30.3988	10.4621	23.5101	78.8167	79.9481	92.4542	4.80659	3.13138	4.64696	6.36538	6.44931	6.51672
A_52_P627269	0.0102009	4.74321	up	mRNA	carboxyesterase 2B	Ces2b	chr8	+	107362421	107362480	TTTTTGTTTGTTCCAACACTTACATAGCATTTGTCACCTCAGTCTTTGAGCTTTCCTGTG	1312.75	996.763	2232.79	5370.49	6564.36	11119.2	10.4221	9.85162	11.2687	12.3651	12.6464	13.2684
A_52_P164161	0.0132107	4.73083	up	mRNA	cytochrome P450, family 51	Cyp51	chr5	-	4081471	4081530	AGGTTCCTTTTAGTATTATCTTTGGTTATTTAGGTAAGTCACTCTTGTTATCAATGCCCC	560.745	204.607	419.161	1991.4	1413.76	1918.14	9.14044	7.48559	8.84903	10.9432	10.4754	10.7827
A_51_P259296	0.0187862	4.72166	up	mRNA	lipoprotein lipase	Lpl	chr8	+	71430267	71430326	GAACACCAACCCACATGCAAAACCCCACAAGTGTAGTCGTCATTCAATGTGATTCAGAAA	3340.51	957.101	1787.3	7889.88	9218.3	10826.7	11.793	9.79559	10.9411	12.9073	13.1104	13.2298
A_51_P296487	0.00223453	4.7028	up	mRNA	lanosterol synthase	Lss	chr10	+	76015992	76016051	CGCTTAAAGTTCTTGGACTAGCTTCAGTGAGAAAGGGAAGAAGATGAGCCTTGAGATCCA	981.855	622.947	513.928	3895.86	2723	3667.72	9.99623	9.14555	9.1253	11.8841	11.3921	11.6914
A_52_P84096	0.00126011	4.68638	up	mRNA	phosphogluconate dehydrogenase	Pgd	chr4	-	148524293	148524352	AACGATCTGCACTGAGTTCACTATTGCAAATTGATTTGTTTTCCTTTAGCCTTGTTCACT	1719.84	1582.55	1353.11	10461.9	5561.59	8266.94	10.8105	10.5404	10.5404	13.3051	12.4052	12.8663
A_55_P2124712	0.00881474	4.63047	up	mRNA	carboxylesterase 2C	Ces2c	chr8	+	107378258	107378317	GCATCTGTCACCTCAGTCTTTGAGCTTTCATGTATGAAAAATACTCTGTATTACTTATCA	2111.62	1494.67	3148.97	8006.46	9807.39	16509.3	11.1081	10.4558	11.7643	12.9265	13.2028	13.8324
A_51_P185693	0.00942525	4.62649	up	mRNA	solute carrier family 2 (facilitated glucose transporter), member 2	Slc2a2	chr3	+	28627016	28627075	TAGTTTCTTTGATGTATTTTGCAAGGTTAAATGCTTGAGTTGTTCTTAGCTGTAGAGCTC	7564.77	2686.46	4276.85	22984.8	21722.7	24208.9	12.9867	11.3541	12.1813	14.418	14.3394	14.3945
A_55_P2033250	0.00657095	4.56621	up	mRNA	farnesyl diphosphate farnesyl transferase 1	Fdft1	chr14	-	63765750	63769990	AGAGATTTATCACTGGATCCCCAACTCAGACCCATCATCAAGCAAAACCAAGCAGGTCAT	3299.54	1390.3	2170.04	10510.3	9683.13	12401.6	11.7741	10.3434	11.2279	13.3112	13.1861	13.4212
A_52_P57622	0.00034	4.55611	up	mRNA	acyl-CoA synthetase short-chain family member 3	Acss3	chr10	-	106425881	106425940	GAAAGATGTGATGTGGAGACCCTAGAATGGTCCAAAAAAGTCTTCCGAGTTCCCGTTCTA	57.8159	90.2655	48.6236	258.357	254.309	302.03	5.75326	6.29417	5.7137	8.045	8.08756	8.19198
A_66_P106148	0.0152341	4.52524	up	mRNA	retinoic acid early transcript gamma	Raet1c	chr10	+	21901098	21901157	AACGATGATGGGGACCTTGTGCAACGATTGAAATACTTCATACCCGAATGCAGACAGAAA	70.066	88.8668	120.645	715.64	291.771	282.688	6.0352	6.27045	7.03723	9.50237	8.27889	8.0956
A_55_P2085400	0.000421	4.52112	up	mRNA	glycerol-3-phosphate acyltransferase, mitochondrial	Gpam	chr19	-	55143274	55143333	GCATGCCCTTCAGGGGAAGACTGTGAGTCAAGTTTAATAAATAAAAACCTAATACTAAGC	515.24	551.044	481.679	3092.22	2193.49	2061.08	9.01174	8.96663	9.04516	11.5672	11.0989	10.8875
A_55_P2177911	0.00994719	4.5058	up	mRNA	leptin receptor	Lepr	chr4	+	101464615	101464674	TTGGGACGATGTTCCAAACCCCAAGAATTGTTCCTGGGCACAAGGACTGAATTTCCAAAA	41.4338	104.947	44.3136	336.019	241.203	178.4	5.26339	6.51654	5.57687	8.41804	8.01176	7.44235
A_51_P160913	0.0101282	4.50155	up	mRNA	major histocompatibility complex, class I-related	Mr1	chr1	-	156975223	156975282	TGCTTATGTCTCAAAACGAGTTCTCTTTACTCTGGTATTGGAGACTGAACCAGTACAGAA	37.3952	57.9889	49.1805	354.416	120.429	184.285	5.10901	5.6578	5.7309	8.48977	7.03239	7.48681
A_51_P383399	0.000497	4.43858	up	mRNA	aldehyde dehydrogenase family 1, subfamily A7	Aldh1a7	chr19	-	20767553	20767612	TTCCTTGAACTATGTACCATGCATGATAACTGAAAAGTTAGCTGCTCTATTCCTCGGGGT	13572.3	10946.9	11402.1	48598.5	58328.3	77966.9	13.8586	13.4947	13.5981	15.4923	15.8008	16.1086
A_51_P492410	0.00342022	4.41975	up	mRNA	phosphomevalonate kinase	Pmvk	chr3	+	89272739	89272798	GGTGTTGTGTTTTCCCTGGAGAGGACACTCTGCCTCTTTAGGGCACTTATAGGGCAAAGG	5423.21	2981.7	3258.01	23019.2	14790.7	19023.5	12.5024	11.5129	11.8094	14.4208	13.7941	14.0418
A_52_P408736	0.0242143	4.41094	up	mRNA	solute carrier family 16 (monocarboxylic acid transporters), member 7	Slc16a7	chr10	-	124663576	124663635	GCTCATTTTCCAAACCTAAAGTGTCTAGAAATCAATCTCATTCTTACAACACTCTTTGAG	6.18809	16.1949	2.98248	25.4288	30.4394	25.2676	2.46327	3.80754	1.78594	4.73988	5.06698	4.67316
A_55_P2009988	0.005294	4.37862	up	mRNA	tribbles homolog 3 (Drosophila)	Trib3	chr2	-	152163161	152163220	GGTTAAGTGTGTATTTTCATCATGTGCCCAATAAAAGAGAGCTGTGTGGTTTGATATGTG	814.505	2044.93	900.074	4615.42	5441.52	6207.64	9.70536	10.9342	9.95215	12.1463	12.3826	12.4543
A_51_P427171	0.00236741	4.36334	up	mRNA	laccase (multicopper oxidoreductase) domain containing 1	Lacc1	chr14	-	77424492	77424551	TTTGTCTATAAATCAAGGCCAGGGCTGTTCAGTTAAGTATTTGGTAGATGCCAACTTTTG	110.11	56.788	63.1461	304.344	292.458	312.266	6.69918	5.63055	6.08921	8.27959	8.28289	8.23276
A_55_P2082914	0.00989028	4.33643	up	mRNA	ATP citrate lyase	Acly	chr11	-	100365518	100365577	TCTGAGTCCCGAGCTGATGAAGTGGCACCTGCAAAGAAAGCCAAGCCAGCTATGCCCCAA	146.447	66.1191	92.2269	567.232	292.206	379.757	7.11994	5.84793	6.64374	9.17558	8.28019	8.50536
A_52_P137371	3.59e-05	4.33407	up	mRNA	3-hydroxy-3-methylglutaryl-Coenzyme A reductase	Hmgcr	chr13	-	97419947	97420006	GCTAAGTAGTGCTAAATAGTTCTTGACGAAGAAAACAGTCACTGCATTTATCTCTGTGAG	239.778	252.146	186.164	1076.41	861.655	962.544	7.84681	7.79652	7.67209	10.0696	9.78278	9.81021
A_55_P2013586	0.0221268	4.30877	up	mRNA	protease, serine 8 (prostasin)	Prss8	chr7	-	135069232	135069291	GCGTACCTCCAAAGTCCAGTGCACCAGCAGATTTTACTTTATGAATAAATGACACAAAAC	219.021	134.98	49.3668	402.814	474.696	545.773	7.70712	6.88229	5.73684	8.68187	8.95583	9.01038
A_51_P419637	0.0339997	4.29629	up	mRNA	doublecortin-like kinase 3	Dclk3	chr9	+	111391481	111391540	ACAGATTCTGTTTTCTCCTTGTATTCACATCCATGGTAGGCTACAGGAGTGTGCTTCACA	538.591	144.692	419.194	1369.49	1389.15	1426.43	9.07939	6.9827	8.84924	10.4051	10.4514	10.3641
A_55_P1975185	0.0090976	4.28935	up	mRNA	squalene epoxidase	Sqle	chr15	+	59162688	59162747	TGATTTCAGTATTTGGGGTGACTCATTGGGACAAGCCAATAAAATGAAGAGTGAACTCTT	4947.34	2766.04	1991.58	18730	11441.7	14253	12.3676	11.3963	11.0939	14.1462	13.3953	13.6187
A_52_P215170	0.000409	4.28833	up	mRNA	acyl-CoA thioesterase 4	Acot4	chr12	+	85384821	85384880	TGCTGGATGACATGAAATTCATGTTTAGGGCATTAATGGCTTATAAGTCACTGTACTGAA	548.181	413.663	508.658	2156.12	2176.23	2115.25	9.10826	8.55056	9.11166	11.0611	11.0887	10.9219
A_66_P136097	0.000554	4.28823	up	mRNA	tripartite motif-containing 13	Trim13	chr14	+	62224482	62224541	TTACTGGGAACAGATGACAGATGGGTTTTTCATTTTTGGTGAAAGAGTAAAAAATGTTAG	39.7861	25.978	25.0158	117.379	106.515	126.025	5.20436	4.49903	4.73892	6.93128	6.85561	6.95657
A_51_P215559	0.00410358	4.23477	up	mRNA	cDNA sequence BC021614	BC021614	chr19	-	4057988	4058137	TGGACTGGAAGACCTATTCAGACGCATTGCCCGGCAGTATCGCCATATCCTGAAGGAGGG	671.81	550.928	526.994	3806.16	1684.99	2577.29	9.40528	8.96639	9.15739	11.8551	10.7214	11.1994
A_51_P393654	0.0441528	4.23307	up	mRNA	family with sequence similarity 171, member B	Fam171b	chr2	+	83721451	83721510	TTTGGAATGCCGAAAATGAATAGACTGTGGAGACAAAGGGAAATGGATATTCTGTATAAT	36.914	9.40501	14.59	90.924	37.2533	81.8794	5.0901	2.97675	3.9442	6.5721	5.34224	6.34183
A_51_P305547	0.000112	4.22755	up	mRNA	snail homolog 2 (Drosophila)	Snai2	chr16	+	14709361	14709420	GTGAGGTACGGTTAATAGCCACGCCTATATTCAACCAGAATACTTGTGAAATCAATGTCC	231.376	268.939	206	1164.87	889.211	922.725	7.79132	7.89939	7.81699	10.1799	9.82135	9.74588
A_52_P539161	0.00154181	4.22655	up	mRNA	retinol dehydrogenase 11	Rdh11	chr12	-	80276608	80276667	AAATCTGGCAGTCTGAAGCTTTGGCTTCTGAGACACTTTTCTATGTCCAGACCACTGAAG	2487.33	1818.56	1939.47	11697.3	7045.9	10748.3	11.348	10.7609	11.0569	13.4516	12.7351	13.2176
A_52_P190647	0.0128735	4.21271	up	mRNA	Max dimerization protein 3	Mxd3	chr13	-	55427000	55427059	GAGATTAAAGCCAAGGTGTGGGAGCAGACTCCAGACTTTGCTGCACAGCTTGAGCTTGGG	6.57953	16.0328	4.53056	34.6302	27.2904	26.4402	2.54614	3.7908	2.27489	5.19074	4.90744	4.7379
A_55_P1991688	0.000218	4.19412	up	mRNA	RAD51 associated protein 1	Rad51ap1	chr6	-	126873482	126873541	GCATCGTCTCAGGAAGCTCTGGTTTACTGTCAGTAAAAGCAATTATTTTTATAGTAAGAA	31.6429	32.977	19.7182	106.007	94.2013	116.063	4.86275	4.84072	4.3864	6.78348	6.67585	6.83566
A_51_P153423	0.0105717	4.18743	up	mRNA	fibronectin type III domain containing 1	Fndc1	chr17	-	7931560	7931619	GAAAGTATACCCTCTTTGAGATTTATCCTAAAGACCTATCCATCACTGGGCTAAGTGCCT	10.5327	28.5399	18.6352	52.6204	65.6119	87.575	3.25287	4.63473	4.30258	5.79155	6.16454	6.43228
A_51_P209372	0.00760743	4.17749	up	mRNA	methylsterol monoxygenase 1	Msmo1	chr8	-	67196982	67197041	AAATGTGATTTTTGTCCGATCCTTCTGGTTTTCATGAAGATTAGCTGCCATGTTTTATTC	14616.4	5931.64	9141.65	43571.9	42321.4	45153.1	13.963	12.5287	13.2756	15.328	15.332	15.2952
A_51_P264695	0.00193888	4.15794	up	mRNA	crystallin, mu	Crym	chr7	-	127329970	127330029	CCCCTATTCATGTTTGTGGTTGGATAGCTAAACCAGGTAACCATTTCTTCTGTTAAGGGG	141.35	97.6636	95.5695	578.867	352.779	407.479	7.06355	6.41413	6.69488	9.20477	8.53571	8.59968
A_51_P304109	0.0247467	4.04452	up	mRNA	cytochrome P450, family 2, subfamily c, polypeptide 39	Cyp2c39	chr19	+	39642568	39642627	TTACAGAATTTCAAACTGAAACCTCTGGTTCACCCAAAAGACATTGATATGATCCCATTT	3951.73	9086.11	14374.2	39415.4	40783.3	31056.6	12.033	13.1987	13.9215	15.1891	15.2751	14.7369
A_55_P1976953	8.57e-05	4.04304	up	mRNA	transmembrane protease, serine 9	Tmprss9	chr10	+	80362180	80362239	GTCCGATGGGAACTAGCTGTGACTGTGTATATTGTTCCAATAAACAGAGTCCTTTCTCCT	9.19887	12.2738	7.75587	32.655	32.1541	37.6269	3.05383	3.381	3.00141	5.10511	5.1441	5.23335
A_51_P505493	0.0074986	4.00765	up	mRNA	ELOVL family member 5, elongation of long chain fatty acids (yeast)	Elovl5	chr9	+	77832205	77832264	CTCAATACAAAAATTATAACATTTGATAGTGTGCTGTCAAAGTGTGCTTAGCTCATCTGG	18565.4	9711.06	23081.4	76550.3	60020.3	82848.3	14.3092	13.3159	14.5779	16.1488	15.844	16.2186
A_66_P130100	0.00274053	4.00478	up	mRNA	RAB23, member RAS oncogene family	Rab23	chr1	+	33796952	33797011	CATCTTGTAGAGGCAGTTTCCTCTCCGACAGGTAGATGAAAGGAATGTAAATGTCTGACT	81.3604	61.0518	86.7839	344.798	289.024	234.55	6.26237	5.72851	6.55313	8.45308	8.26457	7.83152
A_55_P2115057	0.0111382	4.00478	up	mRNA	tubulin, alpha 1A	Tuba1a	chr15	-	98780266	98780325	AGACCCAAGCTGCCCACTTCACTGATGGGTTTTAAATAAAATACTCCCTGTCTTAAAAAA	706.982	305.987	433.76	2137.05	1375.08	2198.78	9.48113	8.08516	8.89547	11.0505	10.4377	10.9787
A_55_P2087053	0.00769792	4.00442	up	mRNA	predicted gene 11437	Gm11437	chr11	-	83962129	83962188	CTAACTCTTCAGACTCAAAGAAAACGACAGACATCGCTATAATCTACCAGACATACTTCT	104.126	79.9154	75.4694	542.098	258.452	241.07	6.61548	6.11874	6.3399	9.10016	8.11198	7.86676
A_51_P169745	0.0220537	3.97334	up	mRNA	tubulin, alpha 1A	Tuba1a	chr15	-	98780278	98780293	TTCATACAGTTACTGACTTATGAATGATTGATTTTGACAGAGACCCCAAGCTGCCCATTT	927.88	318.304	503.638	2425.21	1591.69	2654.83	9.91124	8.14261	9.10043	11.2291	10.6496	11.2466
A_51_P408071	0.0181489	3.96042	up	mRNA	kinetochore associated 1	Kntc1	chr5	+	124271399	124271458	GGTGGATCATAGTAAAACAAACAAGTTTTCAAAACAAGAGGAAGTCTGGAGTCTGCCGCT	9.5821	18.7857	4.39796	31.6912	31.9699	35.3947	3.11181	4.02426	2.24461	5.0614	5.13654	5.1397
A_55_P1971054	0.00414838	3.95279	up	mRNA	progestin and adipoQ receptor family member IX	Paqr9	chr9	+	95461444	95461503	TTTGCCTGGGACTAGTCATCAGGAAGTTCCTGAACAGCACCGAATTCTGCAGTAAAAAGT	346.522	255.205	457.314	1310.29	1397.42	1410	8.4125	7.81409	8.97144	10.3416	10.4616	10.3434
A_55_P1978666	0.026751	3.94511	up	mRNA	syntabulin (syntaxin-interacting)	Sybu	chr15	-	44503512	44503571	GCTCCAAAGTCTTATAAGACTCATTTGCTCTTAAACCTGTCAGTTAGTGATACTATGTAA	10.278	36.4852	15.4767	69.0005	42.6161	88.6183	3.215	4.98714	4.03415	6.18164	5.54248	6.45238
A_51_P406429	0.00527509	3.9362	up	mRNA	pyruvate dehydrogenase kinase, isoenzyme 1	Pdk1	chr2	+	71739688	71739747	AGCCAAATCATGTGACATGGCACAAAATAGAACTTTGGTGCCAGTGATAGGAACATGCAG	321.291	463.812	344.895	1772.36	892.536	2074.02	8.3049	8.7117	8.55522	10.78	9.82743	10.8948
A_55_P2079957	0.0455332	3.93563	up	mRNA	HEN1 methyltransferase homolog 1 (Arabidopsis)	Henmt1	chr3	+	108761547	108761606	TTGTACCCAGATAGGTGTCTTTACAAAGAATGGCGGGAAGCTCTCTAAACCTTCGGTTTC	5.85209	6.87522	19.5107	36.549	21.5193	41.5823	2.401	2.50188	4.37115	5.26927	4.56355	5.37099
A_51_P157976	0.0115586	3.93369	up	mRNA	methylmalonic aciduria (cobalamin deficiency) type B homolog (human)	Mmab	chr5	-	114883073	114883132	GTCGAACATGTCAGCTGACTTCCAAATTCTGGGAAGGCAAGGTAAACTGGAGGCCACGGA	442.604	195.493	375.962	1318.22	1073.8	1443.02	8.78207	7.42426	8.68598	10.3504	10.0852	10.3844
A_51_P202623	0.00255399	3.92746	up	mRNA	MTERF domain containing 3	Mterfd3	chr10	-	84582231	84582290	TACTGAGATTGAGTTGTGTTCAAGTTACCTCTTAATTGGTAGTTTCTGACTCATTTGCTG	73.3973	90.8824	79.9152	428.039	210.145	296.813	6.10665	6.30452	6.43142	8.77443	7.82353	8.16542
A_51_P250123	0.00584796	3.91513	up	mRNA	zinc finger protein 763	Zfp763	chr17	-	33154184	33154243	TAATTTCAGTTCAGTGGGTGTTGTTTAATGAAGTGAGGCAGTGCTTTTTCTACTTTACTG	20.7534	46.7483	26.2517	122.04	113.46	85.1048	4.2588	5.34737	4.80965	6.98153	6.94728	6.39421
A_52_P853177	0.0168905	3.90872	up	mRNA	angiopoietin-like 2	Angptl2	chr2	+	33102102	33102159	TGTATGCTCTTAGACAGCACATCACACGTGGGATGTCGAGATACACATATGGGTTTCCAA	17.6427	6.73395	12.2624	34.1118	33.9042	52.0817	4.01842	2.47004	3.68416	5.16863	5.21756	5.68653
A_55_P2028961	0.0132722	3.89166	up	mRNA	isopentenyl-diphosphate delta isomerase	Idi1	chr13	+	8891524	8891583	CTAATTTCTTGCTAACTCTGAACAGTTGATTTATCATTGGGGATATGACTATGTTGCAAG	9417.9	3537.8	5556.34	26197.7	20599.6	29451.9	13.3163	11.7695	12.5679	14.5957	14.275	14.6642
A_52_P556099	0.00818264	3.87575	up	mRNA	Opa interacting protein 5	Oip5	chr2	-	119435859	119435918	AGGATAAAGCGATGGAGGTAATAGTGATTGTACTCTGACATGCCAGTTTTATGAAAACTG	5.58377	11.2575	6.25034	17.5892	22.8901	38.2014	2.34363	3.24606	2.67385	4.21481	4.65554	5.25661
A_55_P2168643	0.00162306	3.86467	up	mRNA	ketohexokinase	Khk	chr5	+	31229105	31229164	ATGTGGTCCTTCAGACCGAGGGCTCCATCCCCACTTCTACAGTCATCATCAACGAGGCCA	370.289	270.979	383.74	1364.75	1136.27	1494.15	8.52144	7.91097	8.71748	10.4012	10.165	10.4346
A_51_P465281	0.0148924	3.84481	up	mRNA	lectin, galactose binding, soluble 1	Lgals1	chr15	+	78760566	78760625	TTTGAGTGAAGCCAGCCAGCCTGTAGCCCTCAATAAAGGCAGCTGCCTCTGCTCCCCATA	1301.81	523.644	861.294	3198.93	2797.83	4424.36	10.4088	8.8876	9.897	11.6172	11.432	11.973
A_52_P384574	0.0326955	3.83831	up	mRNA	StAR-related lipid transfer (START) domain containing 4	Stard4	chr18	-	33361181	33361240	AGCTGTCTGAAACCTATGTTCATTAATGTAGAGTTCACATAATCTACAGTTTACCTGTGG	2680.8	1196.81	629.477	4879.94	5710.72	5015.15	11.4592	10.1254	9.4177	12.2299	12.4471	12.1468
A_51_P418056	0.0114648	3.81148	up	mRNA	sterol-C5-desaturase (fungal ERG3, delta-5-desaturase) homolog (S. cerevisae)	Sc5d	chr9	-	42062857	42062916	GGCTGATGTAATAAGATTGTACTTCCTATACAGAGGCACCTTACTCTCTGGGGCATTATC	14262.2	6042.03	11614.6	50015.2	37211.5	43276.4	13.9311	12.5465	13.6224	15.5298	15.1366	15.2247
A_55_P1976127	0.00520504	3.80299	up	mRNA	ect2 oncogene	Ect2	chr3	-	26996278	26996337	CGTTCAGAGGAGTGTTACAGGTCTCCTTGTTACATAATTTTCAATAATCTGCTTTAATAG	52.8134	72.9439	72.7435	245.96	150.784	339.416	5.62253	5.98715	6.2876	7.98198	7.35166	8.34505
A_51_P411345	0.0240347	3.80208	up	mRNA	monoacylglycerol O-acyltransferase 2	Mogat2	chr7	-	106367601	106367660	CTCTGTCTTGGCACTGAAGGGCAGCACTGTACATGTTACCTCAATAAATGAAAGGAGTCT	35.694	64.8548	18.5638	179.171	115.116	87.5042	5.04132	5.82194	4.29483	7.53758	6.96976	6.43111
A_55_P2110185	0.0104368	3.80103	up	mRNA	enoyl Coenzyme A hydratase domain containing 1	Echdc1	chr10	+	29066408	29066467	ACAGCTCTCAACTATCAACACCCCAGTTCCTCACATTAAATAAATTTCAGCAGAGACATG	75.5466	67.3152	35.3604	154.828	154.141	338.592	6.14873	5.8719	5.24935	7.32383	7.38373	8.34159
A_55_P2211937	0.0299499	3.78254	up	mRNA	uncharacterized protein E130101M22	E130101M22	chr11	+	84050229	84050288	AGGTACTCATGTGGTGCATAGATACAATGCAAGCAAATCATCCATACACATAAAATCCCT	78.8162	97.857	34.2737	352.752	117.674	286.343	6.21601	6.41614	5.20506	8.48206	7.00139	8.11183
A_51_P492830	0.00659351	3.77771	up	mRNA	centromere protein H	Cenph	chr13	-	101534182	101536833	GAAACTTTCAGTTGCACTTCGGGATAACATGGAGAACATGGGACCTGAGAATTGTGTGCT	8.26557	19.9074	10.7026	41.3976	33.3049	48.8032	2.89502	4.10835	3.47763	5.44391	5.19084	5.59878
A_51_P482051	0.00591707	3.751	up	mRNA	cytochrome P450, family 3, subfamily a, polypeptide 16	Cyp3a16	chr5	-	146197274	146197333	GATGCAGTCATAACTGGAGCGTGATTTTCCCTTGAGGAGTTCTGCTGAGTTCTTCAGAAA	13506.7	25442.2	28810.6	80046.5	104679	87079.3	13.8506	14.7123	14.9257	16.2172	16.6765	16.3168
A_51_P122035	0.000612	3.75096	up	mRNA	non imprinted in Prader-Willi/Angelman syndrome 1 homolog (human)	Nipa1	chr7	-	63233877	63233936	ACTTGGATTCATTATGAAAAACACCTGCTTTCTGTTTCAGGCAGTATTGTGTCCATTCAG	189.642	137.244	129.544	593.824	473.92	568.635	7.51003	6.90565	7.1329	9.24157	8.9541	9.07468
A_66_P104422	0.0172986	3.7443	up	mRNA	cytoskeleton-associated protein 4	Ckap4	chr10	-	83989108	83989167	AAACAGAAAAAGCTGAAAAGAAAACCAAGATTTGTTAGTTTACTGTGAAATGAACTGTAT	16.139	40.5098	14.2959	76.9802	48.2567	97.8475	3.88749	5.13779	3.91543	6.33231	5.72526	6.59722
A_55_P2115955	0.0322247	3.72582	up	mRNA	retinoic acid early transcript 1E	Raet1e	chr10	+	21903525	21903584	TATTAAACCCAGGGCAAGTCCCACAGTAAGGTTCACAATAAAGTTTATTGTTTCAGAATC	1222.48	1064.76	2918.74	9011.68	4556.65	5882.05	10.3144	9.95386	11.6429	13.0945	12.1352	12.3742
A_55_P2040476	0.00250467	3.71669	up	mRNA	deiodinase, iodothyronine type III, opposite strand	Dio3os	chr12	-	111514921	111514980	ATATGGGACACATGGGAAACCCTGCCATCCACATTTCTGGACAGGGGCGGGTGTAGAGTG	47.2354	37.6199	27.5247	91.2754	136.976	156.494	5.45872	5.02657	4.8861	6.57595	7.21966	7.25784
A_52_P508991	0.000165	3.71015	up	mRNA	flavin containing monooxygenase 1	Fmo1	chr1	-	164760037	164760096	GATCTAACTGGCTTTTCAAATGTATGGAGTATAACGTTCCAACTCCTCTAATGTAACAAC	2224.31	2406.49	2380.17	10405.5	9940.04	8377.67	11.1856	11.1861	11.3533	13.2974	13.2176	12.8844
A_51_P295034	0.00114123	3.70293	up	mRNA	kallikrein 1-related pepidase b4	Klk1b4	chr7	+	51466302	51466457	CCCATCAAGTTCAAATATCCAGATGATCTCCAGTGTGTGAACCTCAAGCTCCTGCCTAAT	335.172	386.183	323.531	1557.88	920.364	1536.94	8.36353	8.44566	8.46472	10.5931	9.86835	10.4784
A_55_P2012960	0.0467582	3.70248	up	mRNA	glutathione peroxidase 7	Gpx7	chr4	-	108072995	108073054	AGCATTATTTGTGATAATAAAACCTGAGTTTGACATAAATGTCTAGCCCGTGGAAACCTG	51.0113	17.471	50.0419	153.814	73.8021	157.563	5.57229	3.9207	5.75346	7.31084	6.33403	7.26706
A_51_P110471	0.00991928	3.69881	up	mRNA	dimethylarginine dimethylaminohydrolase 1	Ddah1	chr3	+	145516152	145516211	ATTCTTTGCATTTAAAGAGTTTCTGCAGCATGGCCGGACCCAACCTGATTGCAATAGGGT	1526.43	667.57	796.55	3655.09	3888.66	3478.07	10.628	9.25328	9.7784	11.801	11.9008	11.619
A_51_P355301	0.00786378	3.68104	up	mRNA	cytochrome P450, family 3, subfamily a, polypeptide 11	Cyp3a11	chr5	-	146672058	146673925	AAGGCACCTCCCACGTATGATACTGTGATGGAGATGGAATACCTGGATATGGTGCTTAAT	23744.5	37176.3	46099.4	100643	165236	139719	14.6653	15.2364	15.5959	16.54	17.453	17.1449
A_51_P342707	0.000467	3.67823	up	mRNA	polymerase (DNA directed), delta 2, regulatory subunit	Pold2	chr11	-	5773086	5773145	ATCTGGACAGAACGTGAGTGATATCTTCCGGTATAGCAGCATGGAAGACCACTTAGAGAT	247.893	185.444	186.464	670.629	787.855	759.677	7.90108	7.34618	7.67469	9.40919	9.67146	9.47833
A_55_P2004452	0.000701	3.67575	up	mRNA	transcription elongation factor A (SII)-like 8	Tceal8	chrX	-	132706176	132706235	TCTTTTGAGCGCGACATAAATCGAGGTGCAAGAAGAGAGGAAAATCTCCAGGTACCTACA	215.877	284.48	199.948	1061.81	703.586	781.775	7.68731	7.97751	7.77265	10.0489	9.50633	9.51634
A_51_P513530	0.00914454	3.67204	up	mRNA	sperm associated antigen 5	Spag5	chr11	+	78135655	78135714	TGAAGAGTTGCAAGGAGTTACAAGGATTGCTAGAATTTCTGAGCTAAGAAACTGAAAATA	20.1187	40.668	14.8244	60.3489	76.3061	96.3274	4.21001	5.14458	3.96892	5.99356	6.38517	6.57453
A_55_P1991310	0.000961	3.66147	up	mRNA	neuropeptide VF precursor	Npvf	chr6	-	50602494	50602553	TGCTCTACGTCATGATCTGCCAGCACCAAGAAATTCAGAGTCCTGGTGGAAAGCGAACGA	23.5595	21.6444	17.2909	87.6936	64.6199	57.102	4.44079	4.23518	4.19474	6.51996	6.1447	5.82331
A_55_P2080021	0.00352943	3.65802	up	mRNA	3'-phosphoadenosine 5'-phosphosulfate synthase 2	Papss2	chr19	+	32741618	32741677	ATAACTGTTTCAGTGTCCCGCTGGTACCTGTTCTTATTCAATAAATCTCTCAAAAGACCA	10504.9	6638.35	11033.7	44577.3	34790.5	36679.6	13.4928	12.6917	13.5528	15.3627	15.0167	14.9712
A_51_P369252	0.00421051	3.63343	up	mRNA	RIKEN cDNA 4632434I11 gene	4632434I11Rik	chr7	-	100006950	100007009	GACCAAGGTCTCAGTCAGACTCAGGATGTGATTTTGAAGAAAGCCAAGACTTTGTTCCAT	14.1051	27.3086	12.1255	50.8741	60.6954	52.7719	3.68935	4.56898	3.6643	5.7425	6.0548	5.70934
A_51_P137111	0.00882488	3.63291	up	mRNA	checkpoint kinase 2	Chek2	chr5	+	111294547	111294606	CACGAAAATGGGATCATACATCGGGACTTAAAGCCGGAGAATGTTCTTTTATCATCTCAG	6.84281	17.4319	9.36101	30.0581	31.3598	39.3378	2.60233	3.91777	3.28628	4.98786	5.10986	5.29204
A_55_P2086381	0.0254271	3.63067	up	mRNA			chr14	-	30758779	30758838	TTAAAAAAGGCAGCGAAACCTTCCCTTCCATTTGTAGGCAGTCGTAATGTATGTGCAGGG	19.8235	37.7812	60.3585	108.303	113.595	135.863	4.18946	5.03311	6.02412	6.81423	6.95001	7.06316
A_51_P453043	0.00538276	3.60897	up	mRNA	acetoacetyl-CoA synthetase	Aacs	chr5	+	125997524	125997583	CCTGGGCTCTTTCTATTGTGACTGTCCTCTACATTTGTAAATGAAGTCTCAGGCTTTGGC	2765.09	1565.47	1971.49	9866.74	7581.75	6809.31	11.5015	10.5229	11.081	13.2231	12.8452	12.5919
A_52_P89335	0.048348	3.60471	up	mRNA	transmembrane inner ear	Tmie	chr9	-	110768787	110768846	ACCTGGCAGATACAAAGCTTTGAAAACAAGGTAACAGTGTGACAGACCTGAGGCCACTGA	804.796	206.548	286.662	1597.64	1066.52	1393.4	9.68415	7.49876	8.29287	10.6281	10.0738	10.3235
A_55_P2058861	0.00700481	3.60177	up	mRNA	mevalonate kinase	Mvk	chr5	+	114910540	114910599	CTGCCTGTCTCCGTGTGGAAAAGCTGCTGTGGGGGAAATAAAAAGAAATAGTACAAACAA	4432.06	2232.63	3001.63	14867.4	10862.6	12187.8	12.2108	11.0636	11.6879	13.7947	13.3231	13.3907
A_51_P215077	0.00328636	3.59371	up	mRNA	microsomal glutathione S-transferase 3	Mgst3	chr1	-	169305625	169307435	AACGGGCATATGTTCAACTGCATTCAGCGCGCCCACCAGAACACGTTGGAGGTGTACCCT	430.153	281.11	393.584	1067.12	1425.12	1498.45	8.73259	7.96191	8.75225	10.056	10.4893	10.4379
A_55_P2079516	0.0216945	3.59197	up	mRNA	membrane protein, palmitoylated	Mpp1	chrX	-	72363174	72363233	AGGAGGCAGGACTGAAGTTTGTTACTGGAGACATTATCCAGATAATCAACAAAGATGACA	82.1961	38.0593	78.911	147.697	233.359	274.719	6.27741	5.04432	6.41306	7.2482	7.96294	8.05798
A_51_P196973	9.83e-05	3.58214	up	mRNA	chromatin assembly factor 1, subunit A (p150)	Chaf1a	chr17	+	56206969	56207028	AGTGACAGGTGTCAAGTTGAAAGACCTGGGGGAAATTGACCTAGGTGACAGGGAGTAGTG	57.7077	59.626	45.4578	153.478	187.608	201.426	5.75026	5.69765	5.60994	7.30737	7.66075	7.61219
A_55_P2024033	0.031939	3.57045	up	mRNA	cytochrome P450, family 4, subfamily a, polypeptide 31	Cyp4a31	chr4	+	115242872	115242931	TGATACTATCTACAAACTTTCTTCCAATGGCCGCTTGTCCAACCAAGCTTGTCAACTTGC	302.372	717.372	575.591	996.586	2726.59	2239.23	8.20549	9.35854	9.28251	9.95643	11.3941	11.0044
A_52_P72434	0.00187628	3.49774	up	mRNA	ketohexokinase	Khk	chr5	+	31233555	31233614	TGCGTCTCTGTATACCTATCTCCTCTCTGCAGATACCTGGAGCAAATAAATCTTCCCCTG	80521.5	49030.2	69962.5	240862	193451	219790	16.3938	15.6485	16.1537	18.0913	17.707	17.8169
A_55_P2083093	0.00533549	3.49343	up	mRNA	HAUS augmin-like complex, subunit 7	Haus7	chrX	-	70700207	70700266	CCCTCCTTGCAAGACAAGTTCATCTCACTGAAAGGGAATGCATTGGATTTGAAGATACAG	167.843	239.627	306.904	849.141	655.444	905.154	7.32664	7.72614	8.39003	9.73007	9.40385	9.72282
A_55_P2035424	9.56e-05	3.4865	up	mRNA	hydroxyprostaglandin dehydrogenase 15 (NAD)	Hpgd	chr8	+	58798941	58799000	GAATTCATTTTCAAGATTATGACATCTCTCCATTACTCGTAAAAGCTCCATTAACCTCCT	1889.61	1759.04	1768.16	7321.09	6664.17	6459.29	10.9473	10.7068	10.9246	12.8056	12.6678	12.5107
A_55_P2055257	0.0273283	3.48555	up	mRNA	monoamine oxidase A	Maoa	chrX	+	16264785	16264844	TAAACTTGGTACCTAATGTTCCACGTAAAAATAAAGTTGGCCACAGAGCTACATATGGGC	17.1187	61.642	27.0263	80.0504	103.031	111.598	3.97234	5.74577	4.85437	6.38385	6.80774	6.78504
A_52_P106620	0.00799416	3.48294	up	mRNA	tumor necrosis factor receptor superfamily, member 11b (osteoprotegerin)	Tnfrsf11b	chr15	-	54082760	54082819	TTTATCCAGCTGTCATGTCTGGTTCAGTATCTACAGACTGTGTGTCCTCTCATTACCACA	195.716	105.458	101.495	553.474	333.196	426.762	7.54811	6.52383	6.78054	9.13308	8.45967	8.66066
A_65_P20641	0.0178222	3.47245	up	mRNA	fatty acid desaturase 2	Fads2	chr19	-	10137760	10137819	TTTAGCTGTTGTGTTAACATTTCCTACAGAATTCTTCTTAATAGGAGAGTAGCAGAGGGC	1216.63	2840.97	3196.67	7187.46	8129.28	10591.8	10.3075	11.4405	11.784	12.7826	12.9341	13.2031
A_55_P1998194	0.00123106	3.46717	up	mRNA	small nuclear ribonucleoprotein N	Snrpn	chr7	-	67140293	67140352	ACACCAAGAGGTGGTTAAAGCAGTATTGCAACTTCAAGGTGGTGGAATTCAAGGAAAACA	105.718	76.3128	98.8117	316.012	270.968	333.475	6.6366	6.05435	6.74396	8.32628	8.17226	8.31765
A_51_P498882	0.0115601	3.45284	up	mRNA	cytochrome P450, family 2. subfamily c, polypeptide 37	Cyp2c37	chr19	+	40086467	40086526	CACACTGGACACACTGACTTTTATCCAGTTCTTTTGCCTCCTCGTAATTTCATAAGGTTC	4741.65	2798.39	5748.62	17954.2	18173.2	13305.8	12.3002	11.4138	12.6116	14.0728	14.0952	13.5209
A_51_P424338	0.00140126	3.45208	up	mRNA	NAD(P)H dehydrogenase, quinone 1	Nqo1	chr8	-	109912440	109912499	TAGGTCATTTATGCAATATTCGCCATTTTCTTCGGGCTAGTCCCAGTTAGATGGCATCCA	66.0072	74.9287	54.22	283.531	166.375	191.26	5.946	6.02618	5.86882	8.17814	7.49061	7.53464
A_52_P354390	0.00105644	3.41969	up	mRNA	small nuclear ribonucleoprotein N	Snrpn	chr7	-	67132330	67132389	CAAGATGGGAGAATCTTCATTGGCACCTTCAAGGCTTTTGACAAGCATATGAATTTGATC	293.209	204.496	227.849	870.998	733.16	827.743	8.15785	7.48519	7.96054	9.76388	9.56384	9.59746
A_55_P2023200	0.025983	3.40304	up	mRNA	myo-inositol oxygenase	Miox	chr15	+	89167378	89167437	CAGTCCCCACCCATCACAATTGAGGTCACGTTTGCTGGGTATCAATAAAGAATGAAAGAG	69.4056	130.92	150.934	550.183	236.152	357.021	6.02009	6.83457	7.35923	9.1201	7.98229	8.41196
A_55_P1996941	0.00803461	3.39196	up	mRNA	ubiquitin-conjugating enzyme E2C	Ube2c	chr2	+	164597496	164597555	ATAAGTGGTCTGCACTATATGATGTCAGGACTATCTTGCTCTCTATCCAGAGCCTGCTAG	79.1018	184.121	77.1242	302.579	358.282	349.576	6.22003	7.33676	6.37276	8.27168	8.55986	8.38436
A_55_P2010066	0.0472028	3.38801	up	mRNA	calpain 3	Capn3	chr2	+	120330438	120330497	TTCTGAAACTGTCTACTTAGCTTGTACTGGGTTGTCCATAGCACCTGTAGATGGCTCTCA	97.4411	352.498	76.7201	427.427	407.962	519.798	6.52383	8.29338	6.36302	8.77276	8.74692	8.94186
A_55_P2033600	0.022823	3.37174	up	mRNA	signal transducing adaptor family member 1	Stap1	chr5	+	86532940	86532999	CTTACCACAACTCTACTCTGTAGAGTAGCTTGATAACATGCATTTCTTTGCATTAAATAG	44.4553	45.441	62.9246	271.505	94.1327	153.92	5.37113	5.30773	6.08345	8.11424	6.67325	7.23532
A_55_P2046807	0.00194982	3.36422	up	mRNA	secreted acidic cysteine rich glycoprotein	Sparc	chr11	-	55208002	55208061	ACAGCAATGTGAAGAGCTTGACAAGTCTTTCAAAATAAAAAGTAACAACTTAGAAACGGC	1004.09	727.6	678.346	3234.85	2267.82	3007.84	10.0282	9.38032	9.52883	11.6337	11.1407	11.4138
A_55_P2063216	0.0329592	3.36066	up	mRNA	dual specificity phosphatase 14	Dusp14	chr11	-	83861916	83861975	CGTGCGTTGCCTGTGACGTTTTTTAAAACTAGCATTTTGAAATAGTGAACATGGAAATCT	84.9528	44.3396	54.5031	326.83	172.919	112.843	6.32598	5.27457	5.87728	8.37402	7.54844	6.80161
A_55_P2192662	0.0498464	3.34023	up	mRNA	leptin receptor	Lepr	chr4	+	101485725	101485784	TGAAGGAAATCACAAAGGTTCTGTCGGACACAAAATGGGACAGAATTTTCTCATTGTATA	16.9649	52.2687	23.8012	134.043	45.2009	98.2814	3.95661	5.51016	4.66432	7.11791	5.63029	6.60273
A_51_P275949	0.000456	3.33011	up	mRNA	lysyl oxidase-like 2	Loxl2	chr14	+	70092141	70092200	TGAAGTGCCAGAATCAGATTTCTCTAACAACATCATGAAGTGCAGGAGCCGCTATGATGG	219.694	215.26	222.5	598.953	680.612	887.505	7.712	7.56319	7.92628	9.25779	9.45581	9.69457
A_55_P2020497	0.00903364	3.32717	up	mRNA	DDB1 and CUL4 associated factor 12-like 1	Dcaf12l1	chrX	-	42139760	42139819	GCCAATGGAAACCTGCACTACACATTGTAATAAATATTTGCTGTTGCATAATAAAGAACC	315.458	155.976	243.351	784.961	692.636	788.879	8.27644	7.0949	8.06184	9.62513	9.4816	9.52934
A_51_P386648	0.00474329	3.32319	up	mRNA	glyoxalase domain containing 5	Glod5	chrX	-	7581343	7581402	GGTTTATGGTGCAAACGTTTGTGTCTAGAAAGCCTCCATTCAAGCTACTCCAATAAACGA	10.4761	19.2426	11.4804	47.7286	28.8888	43.7829	3.24577	4.0586	3.58422	5.65069	4.9942	5.4414
A_51_P360492	0.0110941	3.32254	up	mRNA	minichromosome maintenance deficient 6 (MIS5 homolog, S. pombe) (S. cerevisiae)	Mcm6	chr1	-	130228178	130228237	CTGTGGAAATTGCTTTCTTCTGTTCCCAGCCACTGCTTTTACCCATGAAAATAAAACAAC	1104.72	647.831	489.459	1931.89	2430.4	3196.78	10.1684	9.20507	9.06366	10.9025	11.2315	11.5
A_55_P2174371	0.0383889	3.32221	up	mRNA	RIKEN cDNA 9430038I01 gene	9430038I01Rik	chr7	-	144574756	144574815	CCATGAAGGGTCAGAGAGTTATAAAGGAGAAAACTATGAGAAGAAAGCCCTTTATAGGAG	24.25	44.6813	28.9007	86.4648	51.6153	199.772	4.48058	5.28586	4.95733	6.50071	5.818	7.6015
A_55_P2031939	0.0160538	3.31604	up	mRNA	aquaporin 4	Aqp4	chr18	-	15547951	15548010	GCAGTGTGGCTGGGTTCTGTTTCTTGTGTTATATGTCATACTATTAGTATCATACAATTA	44.7519	50.7898	76.3891	259.183	141.048	137.64	5.38227	5.4659	6.35767	8.05191	7.26261	7.07969
A_55_P2164408	0.0171036	3.30669	up	mRNA	ankyrin repeat and SOCS box-containing 16	Asb16	chr11	+	102140712	102140771	GGAGGAAACATTTCAAGGCAAGCCAGTTCTATGAATACAAATAAATAATTTGTGCACAGA	14.0516	26.2332	8.32538	39.2911	51.6977	39.2702	3.68421	4.51195	3.10975	5.37193	5.82001	5.29014
A_51_P148612	0.000867	3.30145	up	mRNA	cytochrome c oxidase subunit VIIa 1	Cox7a1	chr7	+	30970337	30970948	ACAACGTCCTGTACAGACTGACCATGACGCTGACTCTGGGGGGCACTGCCTACTGCTTAT	873.64	646.933	615.513	2592.37	2305.95	2383.43	9.81273	9.20386	9.38409	11.3174	11.1651	11.0875
A_51_P397673	0.0231943	3.2906	up	mRNA	proprotein convertase subtilisin/kexin type 9	Pcsk9	chr4	-	106115504	106115563	CAGCTCACATTGCAGACACCATTTTGGGCTCCCTGATTAAATGCAGATCAGTTCTGCACA	1448.28	535.817	692.281	2522.7	2860.23	3086.03	10.5582	8.92007	9.56141	11.2819	11.4658	11.447
A_51_P296608	0.00497605	3.27862	up	mRNA	growth arrest and DNA-damage-inducible 45 alpha	Gadd45a	chr6	-	66985376	66985435	AAGGGACAAAAACTACAAAGCACTGCAAGAAAGAAAACTGCTAATTTAGGATGGCCAGGT	64.2655	90.6393	37.6966	200.13	191.53	162.025	5.9092	6.2999	5.34657	7.69823	7.69136	7.30535
A_55_P1995205	0.0209932	3.27733	up	mRNA	topoisomerase (DNA) II alpha	Top2a	chr11	-	98855522	98855581	TTCTTCTGATAGCTCTGACTCTGATTTTGAGAGAGCAATTTCTAAAGGTGCCACGAGCAA	29.4578	42.7316	12.1807	76.8141	64.0991	81.0031	4.76304	5.21907	3.67087	6.32918	6.13326	6.3281
A_55_P1993168	0.0141196	3.27145	up	mRNA	peroxisome proliferative activated receptor, gamma, coactivator 1 beta	Ppargc1b	chr18	-	61458222	61458281	ATGTTTACGTTTTCAAAGAAAAGAGTATATGAGAAGGAGAGCGAGCGAGCGAGCGAGCGA	107.34	275.296	147.255	401.993	510.072	667.716	6.65991	7.93218	7.32314	8.67706	9.05847	9.30948
A_52_P339742	0.00951179	3.22093	up	mRNA	cytochrome b5 reductase 3	Cyb5r3	chr15	-	82992333	82992667	CTATTGGCCAACACATCTACCTCTCGACTAGGATCGATGGCAACTTGGTCATTCGGCCCT	406.335	486.073	745.737	1361.5	1779.35	2180.19	8.66066	8.77383	9.66983	10.3978	10.8011	10.9678
A_55_P2143119	0.0256221	3.21958	up	mRNA	DEAD (Asp-Glu-Ala-Asp) box polypeptide 39B	Ddx39b	chr17	+	35379420	35379479	GCGTTACTAAGCAAGCACTGCCATTGAACTGCACACACCCATCTTTTTCAAAACAAAAAA	207.838	141.935	74.5359	354.959	281.644	639.642	7.6288	6.95241	6.32092	8.49174	8.22361	9.24738
A_55_P2170881	0.00633271	3.21657	up	mRNA	Rho GTPase activating protein 26	Arhgap26	chr18	+	39532054	39532113	CCTGGAATTCCCTTAGGGTTCTTTAATGAAGAGAAGAAAACTTGAATTGTGTTGAATTAC	144.838	111.464	164.712	462.21	309.368	543.295	7.1005	6.60399	7.491	8.87791	8.37017	9.00398
A_51_P343356	2.72e-05	3.21038	up	mRNA	isochorismatase domain containing 2b	Isoc2b	chr7	-	4796704	4796763	GGAGAGGAGGCGTGGTTCTGTCTTCCGATTGGGCAGCTGGTCCCGGAAATGCAAATGAAA	353.39	339.137	320.54	1109.19	1068.55	1101.74	8.4465	8.2383	8.45008	10.1103	10.0776	9.99519
A_52_P609024	0.0024893	3.20762	up	mRNA	centromere protein W	Cenpw	chr10	-	29918284	29918343	GAGTCCAGGACAAATGCTTGTGAAAGTAAATCTAGAGTTATCAAAAAGGATCATGTACTG	154.103	284.701	180.548	558.878	569.642	765.392	7.1981	7.97915	7.62795	9.15002	9.21219	9.48751
A_51_P204402	0.000956	3.1836	up	mRNA	Shc SH2-domain binding protein 1	Shcbp1	chr8	-	4736001	4736060	TTTTGAACATGTCTTAAGTATGCTGCTTATATACTTTGCTTCATTTGCTTCATGGCTGTG	31.9342	44.9181	30.8528	84.5197	102.04	128.045	4.87833	5.29121	5.05684	6.46597	6.79371	6.97868
A_51_P286748	0.00453616	3.1836	up	mRNA	frizzled-related protein	Frzb	chr2	-	80252582	80252641	GTGCACCAGGGTGTTATTTAACAGAGGTATGTAACTCTATAAAAGACTATAATTTACAGG	28.5035	15.7868	15.3269	56.6734	54.9325	52.5804	4.71288	3.76748	4.01903	5.89695	5.91136	5.70306
A_51_P236412	0.00497409	3.17978	up	mRNA	cyclin-dependent kinase-like 2 (CDC2-related kinase)	Cdkl2	chr5	-	92435382	92435441	GTCCTTATTGATATCTGAAGATCATATTTTGTTAGACCTTGGTGAGGAACTAAAGAAGTC	104.847	142.79	176.661	464.18	364.177	445.235	6.62517	6.96008	7.59708	8.88246	8.58506	8.7216
A_51_P205390	0.00505949	3.17807	up	mRNA	RIKEN cDNA 1700040L02 gene	1700040L02Rik	chr10	-	67893975	67894034	CCTTTAACGCACGAATAGAGAAACTGAAGAAAGCCTGAAGACGCGGTACAAGCAAAGTGA	34.5656	54.5567	35.1683	166.979	92.0337	108.31	4.99219	5.57197	5.24198	7.42799	6.63927	6.74333
A_51_P369200	0.00468858	3.174	up	mRNA	TPX2, microtubule-associated protein homolog (Xenopus laevis)	Tpx2	chr2	+	152719476	152719535	CGCCATGTTTGGAAACACACCTGATAACTAATGGATGCCGGGTGTTTTGAAGATGACTCT	27.68	45.4572	19.7413	85.7246	70.0649	99.5938	4.67206	5.30849	4.38775	6.48825	6.25639	6.62255
A_55_P2041723	0.0392216	3.16009	up	mRNA	Mid1 interacting protein 1 (gastrulation specific G12-like (zebrafish))	Mid1ip1	chrX	+	10296703	10296762	GTATCGTATGGAGAATGATGAAGGGCTCCACTGTTGTTATATGTCTTGTTTATTTAAAAC	4652.51	2002.15	1570.45	9769.24	10226.9	6216.37	12.2798	10.9013	10.758	13.2109	13.2523	12.4557
A_55_P2146783	0.00305863	3.15323	up	mRNA	ropporin 1-like	Ropn1l	chr15	-	31373048	31373107	TGGACCCAGAACTCCCGGCCGTGGAGACCGAGAACTATCTTACCAGTTTAAGACTGATGT	2385.91	1775.64	2242.57	9105.76	6316.63	6630.82	11.2863	10.7243	11.2746	13.1126	12.5878	12.5553
A_55_P2091928	0.0251766	3.14997	up	mRNA	retinoic acid early transcript beta	Raet1b	chr10	+	22093685	22093744	GCTACTGAGCCTTATCTCCCTCCTCTAATACATTTCTTAATAAGAGAATATACTCTGAAT	1422.1	1772.45	3355.17	9305.35	5301.51	6763.2	10.5322	10.7201	11.8491	13.1422	12.342	12.5832
A_52_P116264	0.00256486	3.14515	up	mRNA	alcohol dehydrogenase, iron containing, 1	Adhfe1	chr1	+	9553603	9553662	TACCCAATTTCAGGTTTAGTGAAGACATATAAAGCCAAGGAATATAATGTGGATCACCCT	375.606	394.833	552.972	1417.21	1425.2	1335.79	8.5477	8.47995	9.22149	10.4503	10.4896	10.2686
A_52_P276955	0.0469733	3.14179	up	mRNA	Eph receptor A3	Epha3	chr16	-	63545155	63545214	ACCCAGAGAATTATATGTTCTTTTCTACAACTGTTGAACAATCCACTTACATGTACCAAC	19.7141	7.08054	18.1497	36.7606	30.3022	48.9294	4.18045	2.54303	4.26464	5.28008	5.06072	5.60207
A_55_P2152427	0.000446	3.14106	up	mRNA	zwilch kinetochore protein	Zwilch	chr9	-	63985058	63985117	GTCTCAAAAGGAAAGACAAAAAGAATCCCTGGGAAACATTTTCAGCTTTTTCAGTTTGTT	26.2236	38.9496	23.9686	82.4267	84.0913	83.1245	4.59551	5.07789	4.67533	6.42609	6.51358	6.36281
A_55_P2030647	0.00611285	3.12617	up	mRNA	dual specificity phosphatase 13	Dusp13	chr14	-	22552635	22552694	CCCCTGACACAGTACAGAAACTCTTTATACAGAAGAAATTTCAGACTGTCTCTATAATAA	13.3535	7.68267	7.19414	24.8328	27.4067	21.9172	3.60416	2.66557	2.88932	4.7064	4.91445	4.47139
A_51_P214251	0.00332351	3.12556	up	mRNA	renalase, FAD-dependent amine oxidase	Rnls	chr19	-	33212730	33242836	ATGCCATAAATGGACATATTCACAGGTTACAAGCTCAGTTTCCGACAGACCTGGTCAGAT	98.1049	72.1636	86.9716	289.817	184.715	293.161	6.53268	5.97259	6.55638	8.21062	7.63888	8.14449
A_52_P141628	0.00353093	3.11945	up	mRNA	solute carrier family 23 (nucleobase transporters), member 1	Slc23a1	chr18	-	35774840	35774899	CCTTCACATAGGGGAAATAAATCTATACTTTCAGACTAGCTCAGTGATTAAAATGTCTAT	925.102	767.791	868.126	3759.34	2216.5	2656.56	9.90537	9.46665	9.9079	11.8399	11.1159	11.248
A_55_P2016662	0.013548	3.11708	up	mRNA	glutathione S-transferase, mu 7	Gstm7	chr3	-	107734454	107734513	AGTAGGACTTGGAGGAGGGACAAGGATCCGTGCAGTCAATGGAGGCATGCTCTTGCAGCT	22.2523	12.9024	22.5976	47.5078	64.0372	47.1605	4.35652	3.45808	4.58867	5.6439	6.13192	5.54804
A_51_P433769	0.00604728	3.10714	up	mRNA	small glutamine-rich tetratricopeptide repeat (TPR)-containing, beta	Sgtb	chr13	+	104931077	104931136	TGCATTAGAGAGGAAATAAGTAGGAACAGAGAGTAGATGCCCCATGGAACAGATCCTGGA	50.7141	85.4417	77.8552	160.683	193.979	262.565	5.56263	6.21524	6.3863	7.37236	7.70821	7.99037
A_51_P250807	0.000397	3.107	up	mRNA	spermatogenesis associated 2-like	Spata2l	chr8	-	125756345	125756404	TAGGGATAGTGAAGGGCTGGATTTTCATCAACCACTCGAAGGCCCAGGCACAGAGATCAC	796.737	946.251	711.322	3118.34	2496.8	2404.24	9.66983	9.77723	9.59746	11.5798	11.2702	11.1011
A_51_P424810	0.0349315	3.10544	up	mRNA	non-SMC condensin II complex, subunit G2	Ncapg2	chr12	+	117701714	117701773	ACATGGGAAGTGCACCTGTATTCTTATAGTATCCTAACACCAATACTTAACGTATTTAGG	69.1757	39.1843	20.2071	94.5893	84.0176	159.648	6.01475	5.08695	4.42104	6.62901	6.51243	7.28569
A_51_P490509	0.0469612	3.08919	up	mRNA	budding uninhibited by benzimidazoles 1 homolog, beta (S. cerevisiae)	Bub1b	chr2	+	118466830	118466889	AGACAGTGAATTGTGGAATAAATTCTTTGTGCGGATTCTGAATGCCAGTGACAAGTCCAC	14.8182	25.8458	5.8743	38.6856	28.4125	42.4739	3.76384	4.4926	2.58069	5.34993	4.96984	5.39906
A_51_P444437	0.000384	3.08917	up	mRNA	prostaglandin reductase 1	Ptgr1	chr4	-	58979428	58979487	GCTTTTTACCATTCAGTGCAAGTGTATACTGTCCTATGTAAGATGTAACAGCAATGCGTT	305.255	344.584	254.113	1076.6	741.235	983.499	8.22233	8.26271	8.12515	10.0703	9.57956	9.84198
A_55_P2098697	0.0451541	3.08567	up	mRNA	tumor necrosis factor, alpha-induced protein 2	Tnfaip2	chr12	+	112692820	112692879	ATTAACTAACTCCTGTCACCCAATAGTCATTGGCTCTGGGGACCAGTGGGTCCCACGGGG	459.92	578.379	205.221	1604.22	1512.47	688.283	8.83626	9.03811	7.81016	10.6333	10.5764	9.35167
A_52_P382149	0.0491483	3.06675	up	mRNA	cytochrome P450, family 26, subfamily a, polypeptide 1	Cyp26a1	chr19	+	37775566	37775625	ATCTTCACTAACAAGGAGGAATTTAATCCCGACCGCTTTATAGTGCCTCATCCAGAGGAT	1148.2	638.318	287.309	1602.43	2306.9	1871.06	10.2205	9.18088	8.29742	10.632	11.1656	10.7513
A_51_P459108	0.00685008	3.05592	up	mRNA	insulin-like 6	Insl6	chr19	-	29395850	29395909	CAAACATCACTGGTGATAGAGATGTACAAACTGTCGTAGGAACTATGCTCGCTTAATAAA	55.1631	44.5585	23.218	116.99	96.0737	112.487	5.68472	5.2813	4.6282	6.92502	6.70589	6.79813
A_55_P2258261	0.0253846	3.0557	up	mRNA	RIKEN cDNA 1810008I18 gene	1810008I18Rik	chr7	+	72951188	72951247	AATTTTAATTAAGCTGAGCCAGGTGGTACACACCCTTAATCCCAACCCTCAAGAGGCAGA	1621.36	874.15	1891.51	5814.59	4245.48	3770.17	10.7198	9.6613	11.0185	12.4679	12.0289	11.7374
A_51_P254805	0.0105684	3.05443	up	mRNA	kinesin family member 4	Kif4	chrX	+	97922085	97922145	TTTAGGTCTTGCTATTGAGAAAATGAGAAAAGTGTCCCTGAAAGAGGAGGACCTTGGCTG	11.1627	21.0873	7.85573	30.2705	33.5047	36.5128	3.33865	4.19244	3.022	4.99885	5.19949	5.18746
A_55_P2022748	0.00681446	3.04987	up	mRNA	teneurin transmembrane protein 3	Tenm3	chr8	-	49420146	49420205	GCCTGACACTTCTTCAAATATGATGATCTTCACAAATGCCTGTAGGTTGGATAAAATATT	42.4082	45.5602	20.5059	93.5103	78.1485	117.271	5.29943	5.31079	4.4426	6.61254	6.4181	6.84842
A_55_P2113256	0.0216764	3.03075	up	mRNA	poly (ADP-ribose) polymerase family, member 11	Parp11	chr6	+	127428092	127439947	CGAATTAAAAGGATTCAAAGGATCCAAAACTTAGACTTATGGGAGTTCTTTTGCAGGTAA	13.9324	5.20399	6.70224	22.4729	18.7217	22.3586	3.67501	2.18094	2.78538	4.56624	4.37168	4.50243
A_51_P368496	0.0138455	3.02921	up	mRNA	transmembrane protein 98	Tmem98	chr11	+	80635413	80635472	TTTCCCATTTGTGTTAGAAGCTGAGGAAATGCGAAGTCAATTGTTTCCTTTTTATCACTA	1102.51	610.163	476.184	2069.46	2446.34	2028.1	10.1664	9.11637	9.0285	11.0049	11.2415	10.8617
A_55_P2071726	0.0110851	3.02747	up	mRNA	RasGEF domain family, member 1C	Rasgef1c	chr11	+	49793657	49793716	AACCTGCTGCCTAGCTCCCTTGTAAACTTTAGAGTTGGAGTAAACACATGTTTGTACGCC	63.492	124.423	115.308	335.129	239.739	264.565	5.89335	6.75807	6.97378	8.41489	8.0034	8.00125
A_55_P2152049	0.0173561	3.02034	up	mRNA	X-ray repair complementing defective repair in Chinese hamster cells 3	Xrcc3	chr12	-	113041404	113041463	AGCTCTGCAGAACTGGAGGGCTTTAGACCCGGAAATAAAACTTTATTTTTGTAACAAAGT	68.6109	75.1155	96.1097	279.798	276.062	146.54	6.00191	6.02954	6.7049	8.15719	8.19594	7.16737
A_55_P2084807	0.00334176	3.01387	up	mRNA	retinoic acid receptor, beta	Rarb	chr14	-	17264648	17264707	AATTCTGAAGGACATGAACCCTTGACCCCAAGTTCAAGTGGGAATATAGCAGAGCACAGT	46.0711	32.4803	42.2165	132.152	92.4917	111.439	5.42252	4.82059	5.51183	7.09807	6.64862	6.78311
A_51_P190111	0.000683	3.00742	up	mRNA	minichromosome maintenance deficient 5, cell division cycle 46 (S. cerevisiae)	Mcm5	chr8	+	77651350	77651410	TGGAAATGTACTTTGGTCTGTTGGCTCATACTGTGTTTGAGTGTCTGAGGACTCTCTGCT	223.069	180.608	138.603	470.599	527.671	554.445	7.7359	7.31195	7.23416	8.90321	9.10826	9.03611
A_52_P111145	0.0276024	2.98628	up	mRNA	gamma-aminobutyric acid (GABA) B receptor, 2	Gabbr2	chr4	-	46677030	46677089	CATCCATCAGAAGAGAGATGTTTGTTACTCTCTGATAAATGCCACACATTAACACAATAA	22.2044	9.07262	13.7045	47.6217	35.4164	30.7366	4.35291	2.92239	3.85054	5.64711	5.27252	4.94126
A_55_P2058628	0.00832588	2.98093	up	mRNA	heterogeneous nuclear ribonucleoprotein A3	Hnrnpa3	chr2	+	75500962	75501666	ATAATGGATTTGGAGGTGATATTGGCAACTATGGTGGTGGTCCTGGTTACAGTAGTAGAG	247.689	460.799	264.579	937.798	1176.8	736.745	7.89917	8.7011	8.18522	9.86291	10.2132	9.43669
A_51_P265374	0.00976223	2.96368	up	mRNA	vanin 3	Vnn3	chr10	+	23587033	23589353	TGCTAAGTGGGAGTCAACTTGCCCTGGAAAGATATTATGAAGTCTCAAGAGATGGACGTC	956.347	757.707	1410.52	3313.92	2975.74	3212.06	9.95906	9.44706	10.6019	11.6728	11.5298	11.5076
A_55_P2169659	0.0137397	2.96332	up	mRNA	Von Willebrand factor homolog	Vwf	chr6	+	125542106	125542165	TAGTTAAACAGAACAACAGTGAAGGGCGGAGGGTGGAGATTTATTCAACACTGGGAAGAG	12.6294	6.62866	8.79098	21.1078	18.8589	32.2911	3.5256	2.44857	3.19039	4.47401	4.38258	5.0096
A_51_P362959	0.0113185	2.96264	up	mRNA	F-box protein 36	Fbxo36	chr1	+	84896846	84896905	ATTCCAGCATCACTTGAAAACCAGATTTTGCACACACATGCAAATCCACCTAGTGCCTTG	805.849	437.199	402.801	1785.93	1584.79	1427.98	9.68607	8.62491	8.78551	10.7886	10.6429	10.3656
A_55_P2007185	0.00833055	2.95128	up	mRNA	olfactory receptor 1052	Olfr1052	chr2	+	86138854	86138913	AACAAAGAGGTGAAAGAAGCTGCAAAGAGAGCCATAGAGATGAAGTCCTTCTCATGTTAA	11.3884	8.06316	12.348	22.2597	31.0552	28.3407	3.36598	2.7372	3.69599	4.55353	5.09549	4.83416
A_55_P1964871	0.00934828	2.94922	up	mRNA	predicted gene 5549	Gm5549	chr3	+	132307492	132307551	TGTCCGGAAGAGGAAACTTGTGCAATGAACAAAGAATCAAAATCTTAGAAAGAATCATGG	28.9381	28.3685	46.374	99.8712	86.9954	86.586	4.73358	4.62609	5.64117	6.70321	6.56187	6.41676
A_55_P2052290	0.035016	2.94697	up	mRNA	phosphoserine aminotransferase 1	Psat1	chr19	-	15979622	15979681	TGTTCATGTATCAGTGTTTTCAATCGACTGCATGGAAAACATTAAAGTCCTAAGTCATCT	71.9392	87.4651	24.9551	124.582	138.783	184.372	6.07584	6.25019	4.73661	7.01266	7.24058	7.48711
A_55_P1967683	0.0102363	2.94695	up	mRNA	brain expressed gene 4	Bex4	chrX	+	132674810	132674869	CAAGTGGGGGTATTTTTTCTGTAAACTTTTGGTGTTTCCACTTAACGGTTTCTATGTAAA	113.956	104.754	74.3591	366.496	164.515	317.178	6.75304	6.51434	6.31788	8.53571	7.47544	8.25178
A_55_P2140042	0.0302687	2.93792	up	mRNA	keratin 31	Krt31	chr11	-	99907960	99908019	ACTGCTCAGAGGACTCTGAAGTGCCAGTGGCCCTCCCTTGTAATCTCCCAATAAACATTT	280.55	331.64	403.061	552.868	1041.05	1646.47	8.08945	8.20219	8.787	9.1303	10.0427	10.57
A_51_P517672	0.00342129	2.93156	up	mRNA	ring finger protein 152	Rnf152	chr1	-	107176763	107176822	ACAGAAAATCTAATAAATAAGAGTCTGATGAAATCCCAGTTCACTTTTGAGCTCTTTCCC	297.22	208.178	288.405	699.898	719.225	850.611	8.17593	7.51168	8.30309	9.47227	9.53866	9.63477
A_55_P2045812	0.0108104	2.92193	up	mRNA	sigma non-opioid intracellular receptor 1	Sigmar1	chr4	-	41685377	41685436	GTTTCCAGACATATCTGTTGCAATCTCTGTCTTCTTGTCTCTCTCTGTTAATAAAAACAT	27132.7	19512.3	25753.9	108962	81265.3	57259.2	14.8791	14.3261	14.7577	16.6611	16.3048	15.6378
A_55_P2346644	0.00843473	2.92177	up	mRNA	RIKEN cDNA C730037M02 gene	C730037M02Rik	chr19	-	20764174	20764233	GACTGCATGATCCAACATGTTTTGTCCTGATATTCTGATAGTCTATCTTATGTATGTGAT	72.0835	70.7816	36.0766	116.276	176.447	179.418	6.07901	5.94575	5.27806	6.91624	7.57707	7.45003
A_55_P2042341	0.0231331	2.91799	up	mRNA	olfactory receptor 1189	Olfr1189	chr2	+	88432823	88432882	GAGAAATACAGAGGTAAAATATGCTATAAAGAACATGTGCAGAAAACAGGGGTCCCACTA	21.3815	15.0895	33.1312	55.8786	62.0359	57.1503	4.29995	3.69657	5.15755	5.87718	6.08683	5.825
A_66_P102090	0.0175155	2.91641	up	mRNA	protein kinase, membrane associated tyrosine/threonine 1	Pkmyt1	chr17	+	23873635	23873694	GAAACTTCCGTGTCTAATAAAAAGTAATGCGTCTTGGGAACACCCAAGGTTGCTCATGTG	155.034	143.748	73.4632	280.616	241.04	519.162	7.2087	6.97104	6.30024	8.16239	8.01103	8.93914
A_51_P335569	0.0139714	2.89868	up	mRNA	solute carrier organic anion transporter family, member 1a4	Slco1a4	chr6	-	141754675	141754734	TATCTCGGTGGATATGTGATTGCCTAATACATGTGAGGCCCTGAGTTCAACCACAAGGTA	1419.6	1024.32	772.572	2400.04	4515.32	3038.19	10.5301	9.89721	9.72746	11.2123	12.1228	11.4259
A_51_P281593	0.00802689	2.89242	up	mRNA	phosphatidic acid phosphatase type 2 domain containing 1B	Ppapdc1b	chr8	+	26835202	26835261	GAAAATAAATGCAACACTTTCTGCCTTTGTTCATAAAGAAATAAATGGCGCAACTAGAGG	843.748	564.726	712.301	2746.14	1754.79	1902.2	9.75954	8.99963	9.59981	11.4055	10.7796	10.7707
A_55_P2087561	0.00109303	2.88445	up	mRNA	enolase 1B, retrotransposed	Eno1b	chr18	+	48207241	48207300	TGATCTGTACAAGTCTTTCATCCAGAACTACCCAGTGGTGTCCATCGAAGATCCCTTTGA	3880.97	3560.39	4256.83	11305.1	10993.2	16082	12.0075	11.7788	12.1742	13.4107	13.3405	13.7941
A_51_P335419	0.000272	2.88094	up	mRNA	citrate synthase like	Csl	chr10	-	99220650	99220709	TGGTTGGTCAGCTGTACAAGATTGTACCCGATATCCTCTTAGAGCAAGGGAAGGTTAAGA	720.387	678.699	753.693	2147.72	1950.68	2327.17	9.51025	9.27348	9.68848	11.0579	10.9371	11.0569
A_55_P2109717	0.000933	2.87135	up	mRNA	kinesin family member 20B	Kif20b	chr19	+	35050047	35050106	GCACAGCCAAATAAATTGCATTGGGAGACTGTTTCAGTGTAAAGTTTATATTCATTGTCA	32.6514	46.7602	30.303	86.0103	84.0701	117.088	4.91242	5.34791	5.02768	6.49314	6.51327	6.84678
A_55_P2181276	7.7e-05	2.85734	up	mRNA	NHS-like 2	Nhsl2	chrX	+	99278207	99278266	CGAAGGATTATTGCACAGTTCTCAAAAGACTACGAACCCACTGACAACCCCAGTACCTAA	17.7319	15.6372	14.3735	40.2963	37.3391	45.3679	4.02561	3.75089	3.92349	5.40451	5.345	5.49449
A_55_P2088750	0.0158632	2.85112	up	mRNA	mitochondrial translational initiation factor 3	Mtif3	chr5	-	147766132	147766191	TTTAGAAACCAGCTAGGCTTAGGCAAACTGTTCAGTTCCCTACTAGGAACCATGTTCCCA	130.222	85.1274	144.704	408.697	284.164	273.226	6.94687	6.20922	7.29952	8.70596	8.23482	8.0494
A_55_P2108599	0.000685	2.84868	up	mRNA	TLC domain containing 1	Tlcd1	chr11	+	77993064	77993123	GGACATTGTGGTTAGCAAGCAAACTCGAGCTTCTTGGGAATACCTTGTTCATCATGTCAT	675.794	652.852	683.454	2196.65	1599.99	2175.82	9.41648	9.21983	9.5421	11.0883	10.6565	10.9644
A_66_P104980	0.023782	2.8459	up	mRNA	transcription elongation factor A (SII)-like 5	Tceal5	chrX	-	132735590	132735649	AGGCTTTGTGCTTTAACCTTGTGCCGAGATTTTCCTTTAGGTGTCACTCCTGTTACCAGC	28.9023	66.8641	31.5196	147.438	75.6226	97.6298	4.73136	5.86379	5.08867	7.24554	6.37066	6.59428
A_55_P2167274	0.00265752	2.84431	up	mRNA	proprotein convertase subtilisin/kexin type 5	Pcsk5	chr19	-	17507883	17507942	CTGGATGAGACGGAAGATGATGAGTTGGAGTACGATGATGAGAGCTACTCTTACCAATAA	29.0716	43.5854	32.4655	97.9368	98.9779	74.8903	4.74178	5.24545	5.12665	6.6771	6.74913	6.21188
A_66_P130035	0.00228628	2.84319	up	mRNA	kallikrein 1-related peptidase b24	Klk1b24	chr7	+	51447637	51447696	CACTGATCTGTGATGGTATTCTCCACGGTATCACATCATGGGGTCCTGTCCCATGTGGTA	348.663	468.43	335.965	1315.65	792.691	1234.83	8.42438	8.7232	8.51675	10.3474	9.67907	10.1603
A_51_P279183	1.6e-05	2.84016	up	mRNA	dihydroxyacetone kinase 2 homolog (yeast)	Dak	chr19	-	10666826	10666885	CTCAGATCTTATCCACCCCAGTCTCTAACTGGGTATACCCATTTCGTTTCAAGATTTCAG	8904.96	9902.36	9373.98	31896.7	27832.9	32724.8	13.2312	13.3458	13.3121	14.8886	14.713	14.8055
A_51_P500541	0.000526	2.83826	up	mRNA	FLYWCH family member 2	Flywch2	chr17	-	23914016	23916603	AGAACCTGGATTCAGATGGTCCAGAAGACAATGGAGGGTCAGGGGTGTCTTCTTCAAGTT	106.911	128.725	75.3253	276.858	240.513	295.96	6.65433	6.81126	6.3367	8.14754	8.00816	8.16161
A_51_P509452	0.0187758	2.83749	up	mRNA	trimethyllysine hydroxylase, epsilon	Tmlhe	chrX_random	+	333498	333557	AGTAGTCTAATATCAGCCATCTAGTAGGTTAGATTTCTCCCCAAGTTATAACATAAGTCT	162.127	173.032	309.474	613.662	476.788	609.563	7.27505	7.24307	8.4037	9.29441	8.96244	9.17883
A_51_P394515	0.000738	2.83236	up	mRNA	transketolase	Tkt	chr14	+	31386641	31386700	CGGTATTGACAAGGACGCCATTGTGCAAGCTGTGAAAGGCCTTGTCACCAAGGGCTAGGG	8053.88	10727	7575.1	29812.9	28461.6	26898	13.085	13.4665	13.0097	14.7919	14.7378	14.5375
A_55_P2021792	4.77e-05	2.8238	up	mRNA	dual-specificity tyrosine-(Y)-phosphorylation regulated kinase 1b	Dyrk1b	chr7	+	28972166	28972225	TGTTTTCTATTTATTGTACCAAAGACAGTGGTGGTCCGGTAGAGGGGAGATTCCCCCTTA	195.488	192.188	178.631	477.674	522.071	553.385	7.54598	7.40041	7.61351	8.92546	9.09398	9.03338
A_51_P491916	8.33e-05	2.81861	up	mRNA	Ras association (RalGDS/AF-6) domain family member 6	Rassf6	chr5	-	91032385	91032444	AAGATTTAGGAATAGATCTACAAGGGCTGATGATTTTAAACTCTGAAGTATCAGAGTACC	390.015	390.197	318.554	1092.54	1049.84	981.973	8.59557	8.46118	8.44078	10.0897	10.0531	9.8397
A_51_P493105	0.00279394	2.8185	up	mRNA	methyltransferase like 15	Mettl15	chr2	-	108932609	108932668	AAAGGAAGCATGTAGAACTGCTCTAACAACCCTCATAGAAAATCTGAGGTCCAGAACTTC	183.675	218.072	240.574	694.882	483.133	589.143	7.46547	7.57993	8.04703	9.46432	8.9826	9.1303
A_55_P2032714	0.033708	2.81004	up	mRNA	fragile histidine triad gene	Fhit	chr14	-	10405928	10405987	CTTTTGGAGATCTGAGAAGGAGATGGCTGCAGAGGCGGAGGCTCTGCGGGTCTACTTTCA	545.705	212.401	320.338	1065.72	761.327	1018.93	9.10071	7.54114	8.4495	10.0545	9.62101	9.88762
A_51_P155503	0.0019055	2.80346	up	mRNA	kallikrein 1-related peptidase b8	Klk1b8	chr7	+	51209619	51209678	ATCTCCAGTGTGTGTTCCTCAAGCTCCTGCCTATTAAGAACTGTATAGAAAACCACAATG	335.267	382.023	283.862	1079.88	674.932	1110.73	8.36399	8.42675	8.27705	10.0761	9.44501	10.0083
A_52_P337259	0.0172998	2.80129	up	mRNA	hairy/enhancer-of-split related with YRPW motif-like	Heyl	chr4	+	122926975	122927034	AATCATTTTCTTCAAGGTCTTTGCCCTTCTTGAACTTACGTTTTCATCTGTAAAATGGCT	91.1827	44.3631	59.0196	192.769	121.322	180.57	6.42541	5.2759	5.98918	7.64626	7.04339	7.45911
A_55_P1988083	0.0268217	2.79809	up	mRNA	protein regulator of cytokinesis 1	Prc1	chr7	+	87461048	87461107	GACTGATCTTGAAAACCTGTCAGTCTGCTCTTCACACACATATATGTTGTTTTTAAATGT	79.6851	164.41	51.254	275.042	181.838	245.515	6.23191	7.17314	5.78888	8.1354	7.62167	7.89018
A_55_P2022337	0.00979965	2.79554	up	mRNA	7-dehydrocholesterol reductase	Dhcr7	chr7	+	151033874	151033933	TCAGAGGCCATTGAAGAAGGGAGGCTTTTTTGTTTAGGTTCTTGATTTTTTGTTTCTTTG	1242.26	1302.03	1810.14	5572.25	3208.32	4383.8	10.3405	10.2482	10.9593	12.4138	11.6208	11.9628
A_55_P2051849	0.0159968	2.79312	up	mRNA	synaptosomal-associated protein 25	Snap25	chr2	+	136607709	136607768	CACACACACACACACACACAAAGTGGATTTAACACACCATTAATCATTTCTAGCAAAATA	315.263	409.116	147.589	702.647	753.755	770.715	8.27528	8.53484	7.32605	9.47705	9.60604	9.49872
A_55_P2180899	0.01405	2.78752	up	mRNA	aldehyde dehydrogenase family 3, subfamily A2	Aldh3a2	chr11	-	61062365	61062424	AGGAAGGCTGGGGATGCTGTTGTTTGTGTGCCTGGTTGCTGTTGCAGCTGTGATTGTCAA	682.082	912.5	1089.13	1743.39	3147.9	3161.35	9.43003	9.72204	10.2401	10.7526	11.5983	11.4782
A_51_P269792	0.0148005	2.78339	up	mRNA	RAD51 homolog B	Rad51b	chr12	+	80915000	80915059	GGACTGCGCTGCTTGGAAAAAGGAAACGGAAGCCAACATAATGAGGATTAATTGGTTGGT	1263.8	763.436	1189.81	2313.8	3660.45	3577.99	10.3669	9.46013	10.3669	11.1609	11.8073	11.6563
A_51_P510891	0.0047167	2.78076	up	mRNA	alpha fetoprotein	Afp	chr5	+	90937781	90937840	GTGAGCCTTTTGGCTTAACTGTAACTGCTAGTACTTTAACCACATGGTGAAGATGTCCAT	125.717	199.725	92.2913	318.73	319.201	430.368	6.89446	7.45267	6.64575	8.33824	8.40848	8.67259
A_55_P1957378	0.00769595	2.77605	up	mRNA	unc-119 homolog (C. elegans)	Unc119	chr11	+	78162599	78162658	CAGCCTGTAAGACCTGGACAAACTGTATATAGTTTTCAATAAACCTTTTCTGTTCTTGGG	1322.08	1376.75	1905.6	3350.78	4661.75	5816.04	10.4309	10.3301	11.0295	11.6837	12.1647	12.3611
A_55_P1982186	0.0188901	2.77575	up	mRNA	small G protein signaling modulator 1	Sgsm1	chr5	-	113672249	113672308	CAAGTGTCTTGTAAATGTTCATTGCAAAGATGACTATTCAGAGCAAATATATCTGAGCAG	143.227	96.8947	75.008	347.76	293.436	183.443	7.08297	6.40197	6.32999	8.46546	8.2869	7.48121
A_55_P2050628	0.0311085	2.76271	up	mRNA	cytochrome P450, family 4, subfamily a, polypeptide 31	Cyp4a31	chr4	+	115251553	115251612	TATTAATCCTCACACAAGTTTCTCCATCTTCCCTCCTTTCTGCAATAAAGGTCCAAGTGT	8964.61	15413.7	13660.5	22637.4	54461.8	47714.9	13.2452	13.9724	13.8545	14.4008	15.6962	15.3734
A_55_P1988774	0.0235724	2.75965	up	mRNA	solute carrier family 17 (anion/sugar transporter), member 5	Slc17a5	chr9	-	78385399	78385458	CTGAAATGGACACACACACACACACACACACTGATAAACTTGGTTAATTAAATCAGATAA	335.816	364.449	128.907	690.957	671.406	683.554	8.36673	8.3479	7.12835	9.45748	9.43863	9.34033
A_55_P2062449	0.00560596	2.75796	up	mRNA	phosphodiesterase 6A, cGMP-specific, rod, alpha	Pde6a	chr18	+	61449307	61449366	AGCCTGGTTTACACAGAAAGTTCCAGGCTGGGCTACAGTATGCTACCTTGTTTCAAACAA	17.8765	17.1326	10.94	28.4323	46.5362	38.0986	4.03717	3.89257	3.51402	4.91007	5.67179	5.25271
A_51_P342871	0.00789131	2.75041	up	mRNA	S100 calcium binding protein A10 (calpactin)	S100a10	chr3	+	93368437	93368496	CAAATGAGATCCAACTCCAATTCAACAATCTGAGAGAGAAAACTTAATCCAATGGCAGAG	4855.06	4508.48	6044.89	21590.2	12887.8	14235.5	12.3348	12.1135	12.6843	14.327	13.5684	13.6161
A_51_P414637	0.0361311	2.7468	up	mRNA	collagen, type V, alpha 1	Col5a1	chr2	+	27892892	27892951	CCTGACCTTCAAAAGATGTTCTGAGGTGGTCTTGTAAAGGTCGCCAAAGCCTCCATTTTT	320.966	134.155	136.319	540.943	355.085	582.948	8.30196	6.8737	7.20771	9.09771	8.54634	9.11257
A_52_P24365	0.00394964	2.7387	up	mRNA	leucine-rich repeats and IQ motif containing 3	Lrriq3	chr3	+	154777424	154777483	GAATTAATGAAATTCTGGCTCATAATTCACCAGTGTTGATTATCCAAAGATGGATACGTG	23.6622	18.5492	23.7105	66.304	46.7244	51.4782	4.44624	4.00758	4.65815	6.12437	5.67809	5.67
A_51_P308029	0.00183712	2.72948	up	mRNA	RIKEN cDNA 2010107G23 gene	2010107G23Rik	chr10	-	61571343	61571402	TGGTTTCCTGGAATGTTTTTAGGGGGCATAGGGCTTCGGCTAAAAAGCACAAGCAAGAAT	58.6114	56.3454	44.8556	173.388	108.123	126.622	5.77218	5.61695	5.59264	7.48463	6.87953	6.96348
A_51_P446825	0.0110425	2.72918	up	mRNA	RIKEN cDNA 6430573F11 gene	6430573F11Rik	chr8	+	37575761	37575820	CTTAAGCACTTTGACCGCATCTTCCTAATTGTTGAGTAAGCACGAAGTCTGACACGTACT	80.8398	58.2546	92.5999	194.208	152.294	245.526	6.25307	5.66599	6.65033	7.65889	7.36542	7.89048
A_55_P2011146	0.00808899	2.72517	up	mRNA	receptor accessory protein 1	Reep1	chr6	+	71760628	71760687	GGCTGAAGCTCTGCTGTTTTGTTATAATGCCTGATAAACATCTTGAATAAAGTCTTAACA	96.8381	60.3277	83.2933	197.342	162.046	251.456	6.5152	5.71471	6.48664	7.67898	7.4518	7.92481
A_51_P177194	0.00176008	2.72488	up	mRNA	retinol dehydrogenase 19	Rdh19	chr10	+	127298097	127298156	GTCTCAGCCCTTCCAGCAACTGAAGTAGGAACAACAACTTTCCATTCAAAACTTAACAAC	76.6263	118.938	63.0509	207.929	193.264	236.57	6.17208	6.69603	6.0867	7.74686	7.70355	7.84298
A_51_P260169	0.000433	2.72485	up	mRNA	glutathione S-transferase, mu 5	Gstm5	chr3	+	107701101	107701160	TCTCACCTATGATGTCTTGGATCAGAACCGTATATTTGAGCCCAAGTGTCTGGATGAGTT	953.498	1280.95	1146.99	2826.43	3346.09	3695.28	9.95526	10.2253	10.3168	11.4509	11.6831	11.7018
A_55_P2054854	0.0237449	2.72437	up	mRNA	ADP-ribosyltransferase 4	Art4	chr6	-	136797830	136797889	TGTCAGCAAAACCAATCACAGAAGCTCAAACAAAGTTCAGGATGAAAGCTTTGCTTCCAC	18.4708	9.08223	13.6358	26.4253	27.7138	44.2821	4.08589	2.92431	3.84229	4.79931	4.93194	5.459
A_51_P483511	0.0176468	2.72421	up	mRNA	dedicator of cytokinesis 8	Dock8	chr19	+	25275989	25276048	AACCATTTTCCAATATATCTGTGAGAAAAAGTCTTACAGGAAATAGATGGAGCGCTCCAC	218.024	163.891	306.135	670.722	556.496	544.022	7.70164	7.16921	8.38702	9.40971	9.18021	9.00546
A_66_P134542	0.00742581	2.72295	up	mRNA	anillin, actin binding protein	Anln	chr9	-	22136685	22136744	TTATCTATGACACTTTCTACAACTCTGTTCTGAGATCACTGAAAAATACAGTAAGCTACG	60.7979	116.125	53.1225	190.381	155.216	205.423	5.82456	6.66071	5.83672	7.62633	7.39068	7.64049
A_55_P1997509	0.038845	2.72268	up	mRNA	zinc finger and BTB domain containing 32	Zbtb32	chr7	-	31374702	31374761	GTGAAGATTAACTGGGGACTGTCAATTTCATCACTATAATAAAGTTTCCTGTGCTCCAGT	114.319	55.0728	45.2742	240.166	148.02	130.54	6.75863	5.58466	5.60548	7.95214	7.32584	7.00585
A_52_P322941	0.00482774	2.72125	up	mRNA	predicted gene 11992	Gm11992	chr11	+	8968520	8968579	GAAATCACCATAGCAAACTCAGGGTAAGTGTGGGCTTTTGTTTCTTACATTCCTCTGCAA	13.1796	14.2882	19.4392	37.6575	35.1801	40.0132	3.58566	3.6164	4.36527	5.31677	5.26419	5.31918
A_66_P134775	0.0360303	2.71763	up	mRNA	phosphotriesterase related	Pter	chr2	+	12916429	12916488	TTGGAATACGATCTCTTTGGTACGGAACTCCTTAATTACCAGTTGAGCCCAGATATTGAT	3247.42	1430.97	2962.86	8413.34	6679.73	6251.8	11.7461	10.3907	11.6648	12.9893	12.6728	12.4666
A_55_P2031676	0.0338676	2.71746	up	mRNA	glutathione S-transferase, mu 6	Gstm6	chr3	-	107745052	107745111	GGAGAAACAGGTCATGGACACTCGAATTCAGATGGGCATGCTTTGCTACAGCGCTGACTT	3065.73	1270.58	2192.37	5260.36	7174.81	5743.17	11.6665	10.2108	11.2441	12.3393	12.7661	12.3427
A_51_P254045	0.0446512	2.71532	up	mRNA	TRAF-interacting protein	Traip	chr9	+	107873796	107873855	TGAGGTGGTGATAGGGAAAGGTTGGGGAAGTTTTCTGTGTAAAATAAAAAGGGATCTTTT	16.5906	45.7923	15.0958	65.7424	39.7138	65.3157	3.92593	5.31838	3.99652	6.11182	5.43943	6.01294
A_51_P403814	0.0147839	2.70797	up	mRNA	solute carrier family 4, sodium bicarbonate cotransporter, member 5	Slc4a5	chr6	+	83253664	83253723	ATACCGAAAACATACAGCTTAAAATGCCACCCACCATAGATATAACCTTTCTCGTGAAAA	45.4473	41.1103	26.6345	133.77	85.7656	66.9132	5.40175	5.15785	4.83022	7.1144	6.54001	6.04705
A_55_P1985070	0.000935	2.70785	up	mRNA	roundabout homolog 1 (Drosophila)	Robo1	chr16	+	73046190	73046249	CAGTTCTAAGGGAACAATCCACGTGATTAATGTTTTCATTATGTTCATGTAAGAAACCTC	40.2295	35.6354	25.2803	84.8737	68.8903	93.7553	5.22069	4.95096	4.75386	6.47097	6.23062	6.53536
A_55_P2024595	0.0172652	2.7007	up	mRNA	ataxin 7-like 1	Atxn7l1	chr12	+	34053079	34053138	CGTCTGTTTCCTATCTTGAGGTTTAATATGAGGCCTACTTCATTAAAGAGTTGTGTTGCT	209.055	107.18	169.031	438.349	415.186	364.654	7.63888	6.54824	7.53095	8.80655	8.76933	8.44218
A_51_P290207	0.0461793	2.70045	up	mRNA	insulin induced gene 1	Insig1	chr5	+	28404246	28404305	ACAGCATAGAACACAACACGTGGGACCTAACTTGCAAGGATTGGGTCTTCAACTTCAAGT	1982.26	694.08	1155.36	3273.78	3621.15	3204.58	11.0127	9.30837	10.3268	11.6511	11.7925	11.5038
A_55_P2159934	0.00628673	2.68922	up	mRNA	ring finger protein 186	Rnf186	chr4	+	138524216	138524275	TTGTACACATATTGGGACATTGGCCTTACTACAAAGCAAATAGAACCAGGTCTCTTTTGT	563.239	542.344	458.75	972.294	1655.05	1833.46	9.14555	8.94062	8.97554	9.9196	10.6957	10.728
A_55_P2363442	0.000748	2.68546	up	mRNA	zinc finger protein 867	Zfp867	chr11	-	59275304	59275363	ACTACATGGCTATGCTATTGGAGTTTTATCAGTGTGTAGAATAAAGTGTTTCAGTTACCC	97.1526	112.646	118.333	284.946	251.078	297.427	6.51962	6.61961	7.00793	8.18581	8.06719	8.16967
A_55_P1969367	0.0242617	2.67335	up	mRNA	collagen, type IV, alpha 5	Col4a5	chrX	+	138123547	138123606	GACAGTATTTGCTTAGTCTTCTCCCTTCAATTAGAAAAAGCCAATGGACTTTTAAAACCT	103.995	49.4282	59.21	161.334	125.561	232.76	6.61228	5.42972	5.99434	7.37741	7.09283	7.82204
A_55_P1960828	0.00864027	2.66467	up	mRNA	solute carrier family 16 (monocarboxylic acid transporters), member 13	Slc16a13	chr11	-	70030487	70030546	CCCAGATGGATCTTTGTTCCTCCTAGGCTAACAAGGGCAGATCAAAACGCAAGGAAAAAA	115.052	160.124	102.24	218	310.23	452.191	6.76763	7.12919	6.79285	7.81355	8.37402	8.74396
A_51_P110371	0.00663732	2.66212	up	mRNA	WW domain-containing oxidoreductase	Wwox	chr8	+	117876353	117876412	CAAGCAATTCTTTAGAGATTATAACGAGTGCATTTTACATTTTGCAAACCATTCCCTAGG	94.5118	55.6938	72.7644	187.662	177.557	175.655	6.47892	5.60154	6.28866	7.60452	7.58541	7.41691
A_55_P2170681	0.00961506	2.65754	up	mRNA	cell division cycle associated 8	Cdca8	chr4	-	124599245	124599304	AAAGATGCCTTCCATCCAAGAAGAGAACCCAGTCCATACAAGGAAGAGGCAGAAGTAAAA	17.3231	31.3259	25.3167	46.7002	56.8005	72.5229	3.98894	4.76821	4.75727	5.61932	5.96282	6.16254
A_51_P467224	0.0167693	2.65025	up	mRNA	fibrillin 1	Fbn1	chr2	-	125126727	125126786	TCACTTATGAGTATGGTGCAGTACATGTAAATTAAGTGTGTGTACACTGTAACGTGCTAT	66.9103	50.6494	53.3929	124.813	95.3222	226.065	5.96463	5.46086	5.84509	7.01598	6.69427	7.77872
A_55_P1979335	0.0363532	2.64479	up	mRNA	RIKEN cDNA 1810062G17 gene	1810062G17Rik	chr3	+	36381109	36381168	CGCCTTATCATTGTATTTTATGTCCAGAAAGTAAAACTACAGAATCCATTGCTATGCTCA	20.6383	52.3214	40.9006	106.193	64.4545	91.9425	4.24944	5.51125	5.46372	6.78585	6.14089	6.50713
A_66_P134394	0.00651655	2.64152	up	mRNA	phosphodiesterase 6C, cGMP specific, cone, alpha prime	Pde6c	chr19	+	38258322	38258381	AGAAGTGACAGAAGAGGAAGAGCCCCAGAGATTCTGCCATGTGACTACCCACAGATTATC	84.9364	70.7377	58.8729	240.269	151.407	144.449	6.32545	5.94474	5.98604	7.95321	7.35881	7.14831
A_52_P282838	0.0373944	2.63498	up	mRNA	spindlin family, member 2C	Spin2c	chrX	+	150268691	150268750	CATTGTCTTGTGTAAGAGATGAGTATGTTTGGTGAATGGGATATGAAGAAACAGCTGTCA	29.0174	15.053	14.9944	70.1812	33.5427	37.0171	4.73834	3.69348	3.98566	6.20272	5.20112	5.20702
A_51_P413803	0.0266124	2.63408	up	mRNA	PRAME family member 12, opposite strand	Pramef12os	chr4	+	143994889	143994948	CTGTCACCACAATGTTATGCTACGGCTGCCAGTTCTCTTATACTGGTTCTAGCCATATAC	21.7782	49.2468	45.9109	91.748	77.3298	96.7666	4.32717	5.42235	5.62647	6.58396	6.40395	6.57998
A_55_P2178036	0.0201426	2.6292	up	mRNA	serine (or cysteine) peptidase inhibitor, clade A, member 6	Serpina6	chr12	-	104886817	104886876	ATGTGCTGGCAGATGTGGGCATTAAGGATTTGTTCACCAACCAATCTGATTTCGCAGACA	5210.49	3558.97	6962.65	16796.3	16213.5	12286.7	12.4506	11.7784	12.8981	13.9778	13.9264	13.4068
A_66_P132077	0.0327494	2.6233	up	mRNA	IQ calmodulin-binding motif containing 1	Iqcb1	chr16	+	36867700	36867759	ATGGACTTCAAGAACTCACTGATGCACGCAGAGTTGAACTGAAGCAACAAGTGGACGATT	59.0845	43.9768	18.9512	97.5376	76.8747	90.0337	5.78363	5.25995	4.32638	6.67313	6.3938	6.47718
A_51_P124254	0.0134077	2.62059	up	mRNA	collagen, type IV, alpha 1	Col4a1	chr8	-	11199009	11199068	TTTTCGTCTCTGGAGAAACTGTACTATCCTTTCACAGGGTTACCAACATCAGGCCACTGA	862.725	656.531	647.379	2241.45	1261.02	2610.24	9.79217	9.22974	9.46215	11.1165	10.3167	11.2205
A_55_P2042655	0.00613656	2.61843	up	mRNA	RIKEN cDNA 2210013O21 gene	2210013O21Rik	chrX	+	150175606	150175665	TTCACCTCCAGAATTTGGATGACTCTAGGACATTGGCAAGATCAGGTGGTAGACTTCTAG	929.061	679.362	511.109	1959.26	1565.36	2116.12	9.91338	9.27505	9.11716	10.9227	10.6267	10.9223
A_51_P177762	0.00570157	2.61368	up	mRNA	retinol dehydrogenase 9	Rdh9	chr10	+	127228953	127229012	CTGTAGAATCACTAAGTGACCATCCCTCCCTGAAAACTAACTATGTCACCATATACAGAG	540.275	818.502	856.606	1776.19	2214.22	1942.27	9.08506	9.5669	9.88715	10.7827	11.1144	10.8003
A_55_P2170009	0.00332888	2.61279	up	mRNA	lactamase, beta 2	Lactb2	chr1	-	13616892	13616951	CGTCCTTTAGTTACAGATCAGTGAAGTTCTGTCTTGTTTTGCTTTTAGAAGATGGTATTT	3666.83	2789.65	4016.22	10744.9	9650.33	9767.62	11.9326	11.4084	12.1001	13.3395	13.176	13.0824
A_55_P1965154	0.0120095	2.61017	up	mRNA	SPC25, NDC80 kinetochore complex component, homolog (S. cerevisiae)	Spc25	chr2	-	69031953	69032012	GTTGGGGTTCTCCTGTATTGTAGGCTCTGCTTGTGTTAATAAACTTGCTTGTTGTCTCCC	1135.1	1511.05	1735.14	2850.46	4052.69	5580.56	10.2053	10.4714	10.8981	11.4617	11.9616	12.304
A_55_P2077228	0.000514	2.60735	up	mRNA	centromere protein L	Cenpl	chr1	+	163013521	163013580	CACAAGATTGGTTCGTGTCTCAACATCTGTAGCTTCAGCACACACTGATGGGAAAATAAA	413.444	400.937	443.072	1033.99	1162.48	1143.05	8.68231	8.50022	8.9246	10.0118	10.1953	10.0478
A_55_P2057984	0.00406988	2.60071	up	mRNA	TBC1 domain family, member 19	Tbc1d19	chr5	+	54294685	54294744	AAACTAATCATGAACTATGCAAACCTGCATACATCCAGAATTAAACTTTGCACATAAGCC	61.4272	63.3942	39.3252	160.351	96.7785	138.938	5.84293	5.78756	5.41084	7.3688	6.71626	7.09298
A_66_P108152	0.0015088	2.59902	up	mRNA	carbonyl reductase 1	Cbr1	chr16	+	93610453	93610512	GATAAAAAAGTTGAACCATGGTGAACCCAACTCTCACCTCCCACCCCCTTGTATCCAGAC	9415.36	9637.26	8849.65	30923	30166.8	22995.3	13.3159	13.3013	13.2254	14.8522	14.817	14.3073
A_55_P1984655	0.0497125	2.59521	up	mRNA	smoothelin-like 2	Smtnl2	chr11	-	72203616	72203675	TGCCCATCTATCCCTTAGATATTGGCAAATATATTATGATAAAAAGTGGCCCAAAGTTGA	61.9454	50.4832	18.7184	75.6844	109.779	93.8693	5.855	5.45654	4.30876	6.30915	6.90133	6.53738
A_52_P566605	0.00125738	2.58068	up	mRNA	hydroxysteroid (17-beta) dehydrogenase 7	Hsd17b7	chr1	-	171880203	171880262	TCAGTCCTCAATAAGGTCTTCGATAGTTATTTAATCTAAAATTTCATCATATCCCTCGGG	768.752	996.413	993.639	2139.81	2457.31	2892.58	9.60681	9.85013	10.1013	11.0531	11.2476	11.3608
A_51_P148105	0.00837553	2.57962	up	mRNA	RAD51 homolog	Rad51	chr2	+	118961264	118961323	TTACACATTCTTTTCTCTGTAAGACAGATGCAAACTTAGTTATATGCCTGAACTGTCACA	24.2732	44.5624	20.595	60.9905	60.6389	77.0849	4.48242	5.28151	4.44971	6.00873	6.05269	6.25369
A_55_P2169514	0.0280052	2.57239	up	mRNA	fibroblast growth factor 23	Fgf23	chr6	+	127030758	127030817	CCACACACACACACACACACATACATGTAATTTTAAATGTTAATCTGATTTAAAGACCCC	393.889	519.646	172.55	837.076	871.373	849.158	8.61276	8.87904	7.56367	9.71387	9.79776	9.63317
A_51_P488554	0.0326863	2.57051	up	mRNA	RIKEN cDNA 3010026O09 gene	3010026O09Rik	chr11	+	50013469	50013528	GCAACTGCACAACCTCTTTACAACCGGAGAGGACTTTGATGATGACCTGTAGCCTTCACT	1496.85	977.305	2214.77	3828.93	3637.53	4860.18	10.5991	9.82246	11.2568	11.8644	11.7975	12.1026
A_55_P1968200	0.00259093	2.56916	up	mRNA	Holliday junction recognition protein	Hjurp	chr1	-	90161763	90161822	ATACCCGGTAGCTTGTGCTCACCAGGCCAAGTTTCACGATACCTCAGGAGCATCAGGCTG	14.3111	12.4972	10.7066	26.6091	34.5928	24.5349	3.71169	3.40962	3.47824	4.81054	5.24257	4.63032
A_51_P123676	0.00894589	2.56506	up	mRNA	synaptopodin	Synpo	chr18	-	60753644	60753691	GTTAAAGGTAAAGGGATGATGCGATTTTGGAGTGATTAGTAGATTTGCCCACATATCAGG	41.2376	74.5144	56.3454	124.302	107.813	172.54	5.25606	6.0194	5.92366	7.00793	6.87535	7.39282
A_51_P400366	0.00162726	2.56154	up	mRNA	Rhesus blood group-associated B glycoprotein	Rhbg	chr3	-	88047265	88047324	GGGAGTCAGACACCCGGGCCTAATTGCTGCCAGCGTGAGACTGTTCTCAGAGAAGACAAT	1804.38	2458.84	2404.61	6810.01	5331.03	6286.29	10.876	11.2174	11.3681	12.7063	12.3495	12.4768
A_52_P321140	0.0190912	2.55422	up	mRNA	defensin beta 1	Defb1	chr8	+	22905041	22905100	AGAGCTGACAGTAGTTTGAAGAATGGACATAAAGGACGAGCGATGGATTGTAAAATTAGT	138.907	74.2222	107.339	275.31	270.112	210.222	7.04065	6.01271	6.86465	8.13791	8.16826	7.67049
A_55_P2393734	0.0284972	2.53907	up	mRNA	RIKEN cDNA 4933421H12 gene	4933421H12Rik	chr19	+	37541387	37541446	AACCATAGTTTCTAGGATATTTTTTGGTGGCACACACACACACACACCACAAAACAAAAC	60.4715	65.2645	23.2632	99.9802	108.051	107.124	5.8159	5.82958	4.63111	6.70445	6.87819	6.72685
A_55_P2061319	0.0121596	2.53811	up	mRNA	5, 10-methenyltetrahydrofolate synthetase	Mthfs	chr9	+	89110064	89110123	GTATCAGAATTCCAAAAGAATTTCCATCTTTCTAAGCATGCAAGATGAAGTTGAGACGGA	1671.3	1181.73	1470.83	2719.22	4404.29	4816.41	10.7697	10.1083	10.6597	11.3935	12.0836	12.092
A_55_P2025883	0.0234443	2.53017	up	mRNA	regulating synaptic membrane exocytosis 4	Rims4	chr2	-	163690606	163690665	ACTGGACCCGTTGTACAACCAGGTGCTTCTGTTTCCTGAGAGTCCCCAGGGCAAAGTCCT	69.1926	46.7597	45.5578	159.177	142.364	82.8036	6.01508	5.34774	5.61334	7.36032	7.27677	6.35678
A_51_P299287	0.0163064	2.52228	up	mRNA	inositol (myo)-1(or 4)-monophosphatase 2	Impa2	chr18	+	67478382	67478441	CCTGATTGTTTTTCCAGAATGCAAATCTCAGGTGATACAGCTTTAGAACGGGCTCTCAGG	422.453	300.257	478.478	838.895	883.771	1343.89	8.70937	8.05755	9.03491	9.7166	9.81523	10.2742
A_55_P2006499	0.0442324	2.51993	up	mRNA	estrogen-related receptor gamma	Esrrg	chr1	+	190038192	190038251	CTTGTAGTGACTCTCGTGTTTTAATCAAGCCAGATTGTTGTATTTATTCCACTATTTTGC	20.7498	48.4672	19.0571	89.4686	47.8369	53.714	4.25812	5.40053	4.33371	6.54775	5.7121	5.73265
A_55_P2131979	0.0374898	2.51466	up	mRNA	membrane-associated ring finger (C3HC4) 1	42430	chr8	+	68992804	68992863	AAATGACACACACACACGCACACACACACAAAACAAAAAATTTGGTCTTAAGCCTGAAAG	237.99	218.788	80.8759	379.933	413.975	376.581	7.83185	7.5847	6.44633	8.59449	8.76694	8.49253
A_52_P625624	0.00106742	2.50515	up	mRNA	staufen (RNA binding protein) homolog 2 (Drosophila)	Stau2	chr1	-	16219680	16219739	CAACACTATTCTAACACAGGAGATAATGTACTTGGTACTGTTTATTCAACTGGGGGAAAA	33.2247	40.0487	38.7329	93.305	73.0673	91.3252	4.93738	5.12204	5.39011	6.60928	6.31747	6.49746
A_55_P2089530	0.0343288	2.50318	up	mRNA	FK506 binding protein 10	Fkbp10	chr11	+	100286080	100286139	CTCAAAGGCTAAACTGATCCAGTCCTTTCTCCTTTTGGTCAATAAAAGGCTAAACTGAAG	322.581	230.068	117.751	460.388	403.91	683.032	8.31066	7.65932	7.00352	8.87179	8.73362	9.33938
A_55_P1974487	0.0415979	2.50299	up	mRNA	ATPase, class I, type 8B, member 5	Atp8b5	chr4	+	43386627	43386686	GTACTTTGTATGTACTTGCGCAACTGTTTCTAAGACATTTGTGGAGAAATAAACGAAGAA	286.228	144.239	230.466	652.143	342.078	608.078	8.11951	6.97782	7.97713	9.37648	8.49483	9.17412
A_55_P2000958	0.00180846	2.50026	up	mRNA	short chain dehydrogenase/reductase family 39U, member 1	Sdr39u1	chr14	-	56516124	56516183	CTCATATATGCTGTGTAGACAATGTTCTACAGTTATGGCAATAAAGATAGATTACATCGC	668.346	941.392	655.83	2211.26	1554.7	2069.28	9.39425	9.7699	9.47833	11.0981	10.6191	10.8915
A_55_P1995507	0.00757967	2.50001	up	mRNA	aquaporin 11	Aqp11	chr7	-	104874889	104874948	CTCGAGTGATGTATTAAATGCTGCTAGAAAAGGCTCATTCATTAAACATCTACCTATCCC	2988.98	3926.58	3129	12186.8	6523.42	9905.01	11.6258	11.9098	11.7532	13.5121	12.6389	13.1036
A_51_P245368	0.0256061	2.49627	up	mRNA	ATP-binding cassette, sub-family B (MDR/TAP), member 1B	Abcb1b	chr5	+	8865925	8865984	TCCAGGCTGGAGCAAAGCGCTCATGAGCTGTGACTATCTGAGGTGCTAAGTATTTTTAAT	69.6929	46.4721	25.4113	109.698	100.075	90.6972	6.02688	5.33997	4.76283	6.835	6.76602	6.48797
A_52_P381303	0.00890443	2.49625	up	mRNA	GINS complex subunit 2 (Psf2 homolog)	Gins2	chr8	-	123112627	123112686	GGCCATTAACCTGAAACAGAGACAGAAGTGCCGCCTGTTACCTCCGGAATGGATGGATGT	66.7955	56.9295	30.8594	100.39	110.643	129.064	5.96176	5.63493	5.05704	6.71086	6.91238	6.98977
A_55_P2041529	0.00213236	2.49293	up	mRNA	eyes absent 4 homolog (Drosophila)	Eya4	chr10	-	22824002	22824061	GGTTACCCTTTCCCCAATGCTATGGTGGCAAAATATGGTTGGAATATTTTAATACTAATA	27.0028	31.1799	27.8684	81.5864	52.165	65.3982	4.63728	4.76304	4.90477	6.41022	5.83407	6.01432
A_55_P2091616	0.0278827	2.48967	up	mRNA	keratin 222	Krt222	chr11	-	99095480	99095539	TTGTTGAAAGTTAAAGGTTGTACACACACACACACACACACACCCGGACATACACACACT	242.033	249.566	92.9508	416.218	419.271	446.613	7.8604	7.78182	6.65489	8.73559	8.78187	8.72751
A_55_P2076631	0.00830545	2.48191	up	mRNA	glycophorin C	Gypc	chr18	-	32688061	32688120	CCCCCTTGTATTCGGCTTTTCTGCACATACTTATGTTGAGATTTAATTTATAAATTAGGC	1239.35	1054.66	954.587	3791.99	2700.65	2254.46	10.335	9.93941	10.039	11.8511	11.384	11.0127
A_55_P2062593	0.00922492	2.47343	up	mRNA	predicted gene 4924	Gm4924	chr10	+	81863532	81863591	AGAATAACTGTAAAACAACATATGAGGATGCTGATGCTACATGCCAGAATCCCATCACTC	91.9177	54.4731	67.5175	182.813	136.153	164.515	6.43517	5.56964	6.18214	7.5661	7.21199	7.32841
A_55_P2022434	0.000944	2.47018	up	mRNA	glucose phosphate isomerase 1	Gpi1	chr7	-	34987178	34987237	TGTCATGTTGTTCTGACCTGTATTTCACACCCCAGCTAGAATAAAGACACCTAGAGGAGG	40304.2	37029.8	32466.4	110860	82596.1	104356	15.4204	15.2311	15.0945	16.6963	16.3246	16.6389
A_55_P2144886	0.00140737	2.46629	up	mRNA	roundabout homolog 3 (Drosophila)	Robo3	chr9	-	37224357	37224416	TCTACCGCTGGTAGCAATTCTTCTAGGGGTTCCAACAGCTCTCGAGGTTCTCGGGGCTCT	13.7201	13.6792	15.1999	34.9556	27.0423	32.4258	3.65132	3.54508	4.00544	5.20092	4.89336	5.01459
A_55_P2173331	0.0146841	2.46493	up	mRNA	predicted gene, 20939	Gm20939	chr19	+	61260286	61260345	ACTTGGCCCATGGAAAGTGGTAGTATTCACAAGTATGGCCTTTCAGGAATAGATGTGGCA	120.566	73.6394	54.6895	204.304	169.637	170.706	6.83644	6.00172	5.88142	7.72371	7.51952	7.38099
A_51_P504065	0.00322469	2.46413	up	mRNA	sperm autoantigenic protein 17	Spa17	chr9	-	37413387	37413446	CAAGTTGAGAAATGTGAACAAGAATTAGCTAAGTCATCTGGAAGAGAAGAAACACCAGTC	34.2348	25.1172	22.1525	68.7164	57.6371	53.7657	4.97927	4.44936	4.55906	6.17646	5.98102	5.73345
A_55_P2053459	0.0223686	2.46245	up	mRNA	T cell immunoglobulin and mucin domain containing 2	Timd2	chr11	-	46483558	46483617	GAGAAGCCTTATGGCAGGTGTGACAGTATTTGGGACTATCTACTTTTCATAATGAAGCAA	2204.17	1789.17	2870.69	7605.73	6264.11	4470.47	11.1721	10.7385	11.615	12.8589	12.5744	11.9926
A_55_P2062707	0.0134027	2.4621	up	mRNA	predicted gene 2382	Gm2382	chr9	-	88610418	88610477	AATCTGCTTCATCCCTCAGTACCAATTCCAGAGCAATCACATGGACATGGTGAGGTTAAC	4893.13	3101.4	4226.97	8022.24	12649.4	13301.7	12.3452	11.5746	12.1677	12.9278	13.5404	13.5189
A_55_P2141943	0.022623	2.45619	up	mRNA	ubiquitin-conjugating enzyme E2L 6	Ube2l6	chr2	+	84650257	84650316	GTCATAGGCATGTCCAGATTTAAGTGTTAAACATCTTATTTTCCACTGATGAATCTCAAG	173.57	90.4658	145.208	303.431	330.735	292.641	7.3766	6.29781	7.30455	8.2756	8.45033	8.1423
A_55_P2070992	0.015311	2.45068	up	mRNA	aldolase C, fructose-bisphosphate	Aldoc	chr11	+	78140198	78140257	TCCAGCCCTGACTCGTGCTCCTTATGCTCTGAGTACATAGCAAATAAATGAGAGCAAAAC	4722.39	2904.79	5377.95	10572.7	11694.3	12346.8	12.2963	11.4746	12.5141	13.321	13.4278	13.4158
A_55_P1979427	0.0162336	2.45014	up	mRNA	interleukin 9 receptor	Il9r	chr11	-	32089002	32089061	AACTGCATGCAGCATTGTGAGCTCAGAGCTGGTGTCCTGGGAAGGCTCACAATGCTGACC	14.4159	30.0934	22.3052	46.6924	51.1808	44.2727	3.72528	4.71143	4.56929	5.61906	5.80705	5.45848
A_55_P2101387	0.0119544	2.44809	up	mRNA	nucleotide binding protein-like	Nubpl	chr12	+	53411797	53411855	CTGTCAAACATGAGTATTGTGGTAGTGTGGAACCCACAAAAAATAATGACAATTCTGATT	479.445	408.648	662.553	1327.39	1068.45	1431.43	8.90526	8.53365	9.49365	10.3602	10.0774	10.3699
A_51_P315666	0.0457058	2.44549	up	mRNA	nidogen 2	Nid2	chr14	+	20630490	20630549	ACAGTGGAAAAGGAATTGGCCATTATGAGTTCTTGGCACACAAGTGAGCATTTTCAGTGC	137.15	68.7887	152.676	261.115	227.029	300.853	7.02248	5.90327	7.37671	8.0616	7.92575	8.18547
A_51_P374137	0.00274803	2.44369	up	mRNA	beta-carotene 15,15'-monooxygenase	Bcmo1	chr8	+	119656996	119657055	CTTCATGGTTTATTTATCCCAGATGCAGACTGGAATGCAGTGAAGCAGACTCCAGCTGAA	245.121	379.805	246.076	699.133	741.951	614.004	7.88016	8.41774	8.0771	9.47113	9.58153	9.18952
A_51_P362209	0.00199957	2.44152	up	mRNA	COMM domain containing 10	Commd10	chr18	+	47247461	47247520	CATATATCTCTGCAGATTACTAACAGTGCACTTCTCAGTGTTTCAGATTGCAAATGAAAA	398.893	352.499	357.075	1082.34	758.529	891.586	8.62945	8.29372	8.60778	10.0799	9.61443	9.69999
A_52_P30989	0.0485409	2.44035	up	mRNA	cyclin-dependent kinase inhibitor 3	Cdkn3	chr14	+	47386895	47386954	ACCAGAGGGGAGCTGTCAAAATATAGAGTCCCAAACCTTCTGGACCTCTACCAACAATAT	18.0618	36.7521	10.6573	43.5366	34.5409	49.9268	4.05315	4.99721	3.47314	5.51589	5.24082	5.62805
A_52_P658320	0.00399523	2.43993	up	mRNA	major facilitator superfamily domain containing 7A	Mfsd7a	chr5	-	108870831	108870890	AGGAAGACGATGATGGAATTGGAAATAACTGGTATTGTATGGATAGTGGTCAGTTAGGAT	34.9656	23.1478	20.4068	52.2745	55.63	61.2544	5.00903	4.33056	4.43603	5.7831	5.93053	5.92251
A_51_P276235	0.00824792	2.43288	up	mRNA	patatin-like phospholipase domain containing 7	Pnpla7	chr2	+	24908961	24909192	CCCCAAGGAAACGTATGCTGACTTCCAGAGCACTGGGATTGAGCTAGACTCTGACTCGGA	11888.7	7548.61	11118	28981.6	23260.6	32268.6	13.6696	12.9003	13.5646	14.7534	14.447	14.782
A_51_P500718	0.0291826	2.43265	up	mRNA	deoxycytidine kinase	Dck	chr5	+	89211802	89211861	TGTTACAATTTTGTTGAACTAGGAAATAAAATTAACAAATACCAGGAGGCTCAAAGCCCC	25.123	28.1083	42.2974	93.338	59.5623	59.2667	4.53659	4.61447	5.5146	6.61035	6.02618	5.87672
A_55_P2461067	0.00373419	2.42934	up	mRNA	GUF1 GTPase homolog (S. cerevisiae)	Guf1	chr5	+	69954452	69955812	GTGTTTGCAGGAGTGTACCCTATAGACCAATCTGAGTACAATAACCTGAAGAGTGCTATA	101.015	106.792	125.007	267.847	205.079	295.933	6.57332	6.54182	7.08703	8.09612	7.7865	8.16123
A_55_P2019751	0.0039434	2.42457	up	mRNA	polyamine oxidase (exo-N4-amino)	Paox	chr7	+	147320180	147320239	GGTCTGATCATGGATGCCCCGTTAAGTGTTGTACGCATAAAGCAGTTAACATTGAAAAAA	11491.6	7670.98	9986.98	28010.2	25879.9	25712.1	13.6187	12.9273	13.3985	14.7004	14.5997	14.4776
A_55_P1969181	0.00468901	2.42197	up	mRNA	polyamine oxidase (exo-N4-amino)	Paox	chr7	+	147320174	147320233	TGGCTTGGTCTGATCATGGATGCCCCGTTAAGTGTTGTACGCATAAAGCAGTTAACATTG	11566.1	7665.05	10251	28606.7	26052.5	25696.2	13.6291	12.9245	13.4435	14.7369	14.6137	14.4751
A_51_P248122	0.0145664	2.42179	up	mRNA	BCL2 binding component 3	Bbc3	chr7	+	16903403	16903462	TGGGAGCGGGGAGGGACGGCCCAGCCTGTAAGATACTGTACATGCACTGCTGTAGATATA	1082.97	1667.91	894.736	3779.31	3214.05	2336.98	10.1362	10.627	9.94292	11.8469	11.6238	11.0636
A_55_P2046245	0.0212056	2.42131	up	mRNA	hairy and enhancer of split 1 (Drosophila)	Hes1	chr16	+	30067820	30067879	TTAAAATATCTTCCTTTGGGGAAGTTTATTTGAGAAAATATAATAAAAGAGTGAAGGCTT	49.2375	103.543	55.0881	185.61	138.63	122.061	5.51734	6.49673	5.89127	7.58813	7.23848	6.9061
A_55_P2349148	0.0250735	2.42014	up	mRNA	RIKEN cDNA 5830408B19 gene	5830408B19Rik	chr10	-	9342745	9342804	CATCATTGTGATTTACAAACATATGCTTCCCCTTCAATAAATGTCACGGCTTTCACAGCG	78.6872	35.6219	45.8365	111.976	105.935	121.48	6.21317	4.95029	5.62394	6.8659	6.84842	6.89835
A_55_P2018181	0.00394399	2.41947	up	mRNA	RIKEN cDNA A730008H23 gene	A730008H23Rik	chr1	-	90161403	90161462	TTATTCAGGGGATTCTCAGTGGCAGTTTTCCTCTTAACATGAATTACTTACAGTGTCTCT	42.4848	42.9092	36.2832	100.127	102.884	70.6927	5.30187	5.22461	5.28822	6.70709	6.80565	6.12604
A_55_P2129696	0.0100142	2.41906	up	mRNA	SMAD family member 9	Smad9	chr3	+	54605068	54605127	GTTTAGCATGTGATGCTTAAAACACCTGGATATATAGGGGAACTTTCACTAAAAACTCAT	97.2789	82.3543	94.6334	171.422	171.184	301.709	6.52165	6.16403	6.6815	7.4674	7.53283	8.19029
A_55_P2016972	0.0407386	2.41756	up	mRNA	predicted gene 10563	Gm10563	chr4	-	154988359	154988418	CAGTGTGAATCAAGAGCATCTGTAGATGTTCAGGATTCACCTGGAGGTTTTGCCTTTTAG	10.2815	12.8256	18.9789	41.0696	21.2924	28.3835	3.21564	3.45025	4.32815	5.43215	4.54617	4.83639
A_52_P235241	0.0155146	2.40984	up	mRNA	farnesyltransferase, CAAX box, beta	Fntb	chr12	+	78021815	78021874	TATTTTGTCCTTGGTATGATGACTACACCCAGGTAATCAATTATGAGTGGAAAACCAACC	21.2271	20.4453	23.5987	68.6659	39.5823	39.0985	4.29136	4.14424	4.65064	6.17422	5.43546	5.28337
A_52_P653937	0.00229411	2.40891	up	mRNA	ribosomal protein L21	Rpl21	chr5	+	147648267	147648326	GAGGGTTCTCTAGAAGTACTACCTGTCTTAGTGAAAGAGATTGCTTGGTTAACATCCTGT	33.5684	41.3997	41.8308	79.5251	76.3635	102.265	4.95341	5.16824	5.49747	6.3777	6.3863	6.66026
A_51_P158210	0.00391682	2.40725	up	mRNA	minichromosome maintenance deficient 2 mitotin (S. cerevisiae)	Mcm2	chr6	-	88833619	88833678	CCCCTTTAGACAAAGAGCAACTTAGAAGTATTTGCAAACTTTTCCAAAACATTCTCAAAG	126.196	89.8114	92.6514	230.638	251.57	211.061	6.90133	6.28719	6.65087	7.89518	8.07062	7.67575
A_51_P462918	0.0316666	2.40709	up	mRNA	enoyl-Coenzyme A, hydratase/3-hydroxyacyl Coenzyme A dehydrogenase	Ehhadh	chr16	-	21761914	21761973	ATGGCCAGATTTCAGGAATGTGTTTTCTATACCTCTGACGGTACTTCTATCAGAAAAATT	6311.33	7072.45	11713.9	14971.9	25104.7	27843.5	12.7165	12.7914	13.637	13.8028	14.5539	14.5901
A_51_P328883	0.000375	2.40665	up	mRNA	zinc finger protein 810	Zfp810	chr9	-	22081501	22081560	TGAAGAAGTTGCAGCAAATTGATCATGACTTTTTGAGTGCTGTCTGTAAAATCACACCTT	114.243	134.302	103.365	303.517	222.56	276.83	6.75668	6.875	6.80998	8.27597	7.89939	8.06738
A_51_P441782	0.0489832	2.40323	up	mRNA	mitochondrial calcium uptake 2	Micu2	chr14	-	58535117	58535147	TTAGGGAATACTTGCAGTTAAAGGCTTGGCTCCAGTGTTCTTTGCTCCCTGCCTTGAAAT	1801.64	1117.76	1270.94	2883.91	2394.5	6230.08	10.8748	10.0241	10.4569	11.4797	11.2105	12.4606
A_55_P2152487	0.027349	2.4029	up	mRNA	glyceraldehyde-3-phosphate dehydrogenase, spermatogenic	Gapdhs	chr7	-	31514906	31514965	TATGGCTACAGTAACCGAGTGGTCGACCTCCTCCGCTACATGTTTAGCCGAGAGAAGTAA	25.0356	14.6656	17.9925	58.1245	34.2788	33.4606	4.53076	3.65144	4.25161	5.93435	5.23205	5.06174
A_55_P1977934	0.0164334	2.40245	up	mRNA	integrin alpha M	Itgam	chr7	+	135261755	135261814	CACACACACACACACACACATATACACACACTGCTTTAAACAAGTGGTAACACATTTTTT	576.362	718.8	293.872	1173.7	1221.37	1273.04	9.18021	9.36153	8.33326	10.1934	10.2734	10.2017
A_55_P2032388	0.00536687	2.3928	up	mRNA	tripartite motif-containing 24	Trim24	chr6	+	37915817	37915876	GCTGTTTACTGGACTTTGGTTTCTTTCATAACCCATTTCTTTAACCTCTTGTCAATGAAA	638.977	848.482	832.965	2376.89	1719.17	1714.71	9.33017	9.62071	9.84888	11.1986	10.7478	10.6295
A_51_P126626	0.00115609	2.38809	up	mRNA	zinc finger protein 503	Zfp503	chr14	-	22803259	22803318	TAACTATTTTTAATTTTTAAGTCCACCCGCTGAGAAGGGGACAAGGTTTACGTCATGTGC	43.0774	47.4153	29.8843	84.5054	73.4347	103.168	5.32291	5.36601	5.00664	6.46562	6.3256	6.67191
A_55_P1987620	0.0377514	2.38614	up	mRNA	cytochrome P450, family 4, subfamily a, polypeptide 32	Cyp4a32	chr4	+	115294852	115294911	AGACCCCTAAAAACTCCAAGATAGTTTTCCCATCTAAATGTATCTTATTTGAGGTAACCT	4662.9	7507.98	8966.4	11789.9	21975.4	23763.2	12.2832	12.8904	13.2442	13.4618	14.3583	14.3618
A_51_P498631	0.00816393	2.38328	up	mRNA	deafness, autosomal dominant 5 (human)	Dfna5	chr6	-	50157436	50157495	ATGCTTTAATGAACATATTATGTCTGGGGCAATTCCAGTGCGTTCTGGGAATTTGTCACA	85.131	72.047	76.0856	225.657	163.298	137.86	6.32933	5.97005	6.35102	7.86201	7.46501	7.08223
A_52_P197627	0.0275864	2.37619	up	mRNA	uridine monophosphate synthetase	Umps	chr16	-	33955215	33955274	GGCAGTTTCATAATTAACAGCTACATAATTTACCCAAGAAAATGGTTTTGTCACTGGAGA	281.726	141.406	226.659	487.642	496.595	460.266	8.0956	6.94817	7.95343	8.95382	9.01775	8.77158
A_51_P503896	0.0310968	2.37359	up	mRNA	pyrroline-5-carboxylate reductase 1	Pycr1	chr11	-	120501179	120501238	CTCTGATTTCAATTCCCGTTAGGTACACAACACCTGAGAGACTCAGTTCTTCTCTTTCTT	18.0035	11.8092	7.68719	20.7894	20.612	35.4095	4.04739	3.3201	2.99002	4.45234	4.50593	5.14045
A_55_P2028491	0.0128436	2.37272	up	mRNA	high mobility group nucleosomal binding domain 2	Hmgn2	chr4	-	133522878	133523729	TCCACCATGCCCAAAAGAAAGGCTGAAGGGGATGCTAAAGGAAACAAAACTAAGGTGAAG	163.746	108.726	105.3	369.635	234.847	250.8	7.29045	6.57003	6.83912	8.54837	7.97239	7.91846
A_51_P273684	0.000318	2.37149	up	mRNA	glucan (1,4-alpha-), branching enzyme 1	Gbe1	chr16	+	70569840	70569899	TGTCCGTATACTGTTTCAGTAGACGCTGATATTTCACTCTTCTGAAGACTTGAAGTGGTC	4638.92	4973.45	5454.57	12732.9	12470.5	15278.3	12.2765	12.2562	12.5365	13.5733	13.5182	13.7151
A_55_P2040777	0.00903887	2.37045	up	mRNA	lipase, member O1	Lipo1	chr19	-	33629863	33629922	GTGTGAACACATACACATGTGATAAGTTCCTTTTATTCCAAGTTTGTGTAGAACATTCAC	75.1988	76.0564	78.8788	228.369	122.455	173.155	6.14172	6.04771	6.41195	7.88129	7.0577	7.39787
A_51_P452779	0.00120287	2.36949	up	mRNA	liver glycogen phosphorylase	Pygl	chr12	-	71291855	71291914	CTTCCCTGATTCTGTTTTTGTCATTGAATAGTTAAGTGTCTCCGGGGATGGGAAGGGAAA	41144.7	31900.5	39738	106126	86459.5	98340.8	15.4543	15.0187	15.3822	16.6415	16.4019	16.5455
A_55_P1973259	0.0411402	2.3644	up	mRNA	guanidinoacetate methyltransferase	Gamt	chr10	-	79720903	79720962	TAACCTCTGCCTGGCACTGCCATCTTCCCAGAGCTCAGGAGTAAAATAAATGCTAACAAG	25052.3	10386.7	21858.5	54427	42248.2	49227.1	14.7455	13.4198	14.5011	15.6438	15.328	15.419
A_55_P2000127	0.00450987	2.36409	up	mRNA	transforming growth factor beta 1 induced transcript 1	Tgfb1i1	chr7	+	135397091	135397150	ATGTAGCTCTCACTTTGACATGATTCTGGTTCTCTTGTCTGACCAAGTAGAGGCCAGGAT	169.993	147.214	119.971	417.256	270.592	303.08	7.34517	7.00768	7.02938	8.74024	8.17044	8.1954
A_55_P1957618	0.000132	2.35872	up	mRNA	adenylate kinase 2	Ak2	chr4	+	128685440	128685499	GCGAGCATCCTGGCAGCCTTCTCCAAAGCCACATGTAAAGACCTGGTCATGTTTATCTAA	5784.9	6504.76	5639.2	14288.2	17094.4	16218	12.5955	12.6586	12.5837	13.7339	14.0093	13.8088
A_55_P2320263	0.0135355	2.35669	up	mRNA	calneuron 1	Caln1	chr5	+	131321013	131321072	GAACAAGATAGACAGAGCTACATGTGAATGAACACACACACACACACACACACACACACA	215.409	256.583	109.563	430.997	403.345	407.438	7.68328	7.82246	6.8962	8.78207	8.7306	8.59955
A_55_P1966432	0.0221163	2.34979	up	mRNA	glutathione S-transferase, mu 1	Gstm1	chr3	-	107815595	107815654	ATCGCAACACCTATATTTTCAAAGATGGCCCACTGGAGTAACAAGTAGGCCCTTGCTACA	29399.6	25762.7	30635.4	48579.8	91962.1	93093.9	14.9945	14.7258	15.0066	15.4881	16.4775	16.4589
A_51_P265338	0.0374869	2.34722	up	mRNA	nuclear receptor subfamily 0, group B, member 2	Nr0b2	chr4	+	133109694	133109753	AGTATACTTAAGAAGATCCTGCTAGAGGAAGCCAGCAGCGGTACCCAGGGTGCCCAGCCA	1123.95	716.056	1437.26	2163.46	3071.34	2626.8	10.1921	9.35461	10.627	11.0683	11.5701	11.2282
A_55_P1996711	0.0262447	2.34612	up	mRNA	olfactory receptor 1443	Olfr1443	chr19	+	12758013	12758072	ACATAAGTAGTAGATGCGCAGCTTGGTCTTTATGTGGGTCTTGAACAACTGAAGTGGAGG	111.87	242.28	110.508	327.027	378.997	273.025	6.72388	7.74197	6.90907	8.37475	8.64364	8.04735
A_55_P1968878	0.00518321	2.33703	up	mRNA	rhophilin, Rho GTPase binding protein 2	Rhpn2	chr7	+	36177243	36177302	CGCTATCCCTGGGGCTCTGTTTGTATAAATATTTAAATAAAGTCATGTTCATTGTTTGAG	790.588	732.72	832.056	1473.45	1950.84	2429.53	9.6569	9.39344	9.84695	10.5174	10.9373	11.1167
A_55_P1982747	0.0286912	2.33687	up	mRNA	solute carrier family 8 (sodium/calcium exchanger), member 3	Slc8a3	chr12	-	82299156	82299215	TGTGTGTTTTGAAAAGACCTGGCTTTAAATCACACACACACACACACACACACACACACA	184.78	198.086	76.743	307.497	311.338	323.62	7.47391	7.44055	6.36337	8.29495	8.37816	8.27845
A_52_P267824	0.010025	2.33567	up	mRNA	carboxylesterase 2G	Ces2g	chr8	+	107492279	107492338	CCCGGAAGATTGAGGAGTTAAAGAGATCTCAAAACGTGCACAAAGAGCTATAGTGCCTTG	1618.9	1078.19	1543.21	3277.87	3059.56	4103.26	10.7171	9.96831	10.7261	11.6548	11.5659	11.8622
A_51_P357735	0.032485	2.33353	up	mRNA	inhibin beta E	Inhbe	chr10	-	126786719	126786778	GCTTCCCCCTCGAGGACAGGACCCACGCGGGTGACATACATTTTATATTTTCTTAATAAA	1087.34	2303.5	1632.12	2784.53	4391.66	5318.74	10.1425	11.1186	10.8143	11.4263	12.0798	12.2369
A_55_P1989452	0.0205885	2.32931	up	mRNA	neuron derived neurotrophic factor	Nenf	chr1	-	193130756	193130815	TTTGACATAAAGGACGAATTCTGATGTCTAGCTGAGAAGCAGCCGGTTCTAGGGAGAAGT	3549.99	2197.66	1817.42	5416.28	5393.62	7891.8	11.8841	11.042	10.9636	12.378	12.3646	12.8069
A_55_P2097176	0.0285268	2.32859	up	mRNA	iduronidase, alpha-L-	Idua	chr5	+	109112893	109112952	CACACACACACACACACACAGAGTCTAAATTTAGTTTCTTGAGCTTCTGTAATATCAAAA	454.001	638.768	227.143	932.523	940.073	996.546	8.8171	9.1831	7.95628	9.85797	9.89669	9.8602
A_55_P1995354	0.0234944	2.32822	up	mRNA	butyrophilin-like 2	Btnl2	chr17	+	34506361	34506420	CACACATGTGGTACACAGACATAGATGTAGGCAAAACACCCATACATCTAAAATAAAAAT	45.511	100.229	45.5728	135.555	102.715	148.844	5.40432	6.45202	5.61453	7.13394	6.80345	7.19116
A_55_P2094616	0.000949	2.32676	up	mRNA	Ral GEF with PH domain and SH3 binding motif 1	Ralgps1	chr2	-	33114915	33114974	CGTGTGCCAACATTGCCCGGCAGACATTTTCATTTCAAATCTACTTTTCTTTCCTTTTTA	75.2258	63.0599	65.1929	161.757	133.414	144.527	6.14219	5.7811	6.13438	7.38193	7.18126	7.14945
A_55_P1954356	0.00771172	2.3252	up	mRNA	tetratricopeptide repeat domain 23	Ttc23	chr7	+	74871398	74871457	CCTCCCTCATATGAAAGTAATAGTAACTGAGAAGAAACTACCAATAAAGAGATGCTTGTG	2592.82	2876.07	2801.7	9299.74	5173.83	7094.04	11.4164	11.4592	11.5793	13.1412	12.312	12.6539
A_51_P510663	0.0145357	2.32505	up	mRNA	suppressor of Ty 3	Supt3	chr17	+	45170231	45173688	AGAATTCTGTGAAAGCCGACAGTTAAGTTTCTCCAAAAAAGCTTCCAAATTCCGAGACTG	78.7696	61.7623	98.4666	174.464	146.258	193.381	6.21536	5.74856	6.73901	7.49342	7.31139	7.54989
A_51_P164203	0.00052	2.3225	up	mRNA	NME/NM23 nucleoside diphosphate kinase 4	Nme4	chr17	-	26228752	26228811	TGTATCCTAAGTCAATACAATATTGGACCATGTCCTTGTGTACAAAAGTGCCAGACAACC	289.104	266.755	246.22	545.583	663.206	625.881	8.13514	7.88347	8.07814	9.10855	9.42063	9.2146
A_51_P342481	0.00931955	2.3161	up	mRNA	glycerol phosphate dehydrogenase 2, mitochondrial	Gpd2	chr2	+	57216509	57216674	TTACAGATAGCACTGAAATCAGCCTGCTGCCTTCAGACATCGATAGGTACAAGAAGAGAT	958.475	928.594	1129.51	2211.5	1946.54	3468.57	9.96188	9.753	10.2944	11.0989	10.9337	11.6117
A_52_P300451	0.00182255	2.31543	up	mRNA	transcription factor 23	Tcf23	chr5	+	31279066	31279125	ACACCAAGAAGCTATGGACTGTCTCTGAGATTTTGGATCAAAATAAATCTTTCCTACTTG	17.9068	15.8986	12.011	34.3915	25.3139	34.9003	4.03994	3.77846	3.6508	5.18081	4.79992	5.12232
A_52_P193925	0.0051728	2.31453	up	mRNA	sulfatase 2	Sulf2	chr2	-	165899667	165899726	GTAGGGGAATCTCACTAATATGAAATCCCGCTTTTCAAGAGTCGCGGTGTCAATAAACGC	529.172	633.879	787.23	1465.8	1495.14	1619.1	9.05103	9.17321	9.75683	10.5066	10.5553	10.5513
A_51_P413147	0.0326819	2.3128	up	mRNA	kallikrein 1-related peptidase b3	Klk1b3	chr7	+	51457064	51457122	TGTGCCAAAGCCCACATAGAGAAGGTGACAGATGCCATGCTGTGTGCAGGAGAGATGGAA	467.18	716.4	275.939	1298.22	782.095	1190.71	8.86303	9.35566	8.2443	10.3295	9.65823	10.1042
A_51_P194498	0.0256317	2.30923	up	mRNA	WAP four-disulfide core domain 1	Wfdc1	chr8	+	122211586	122211645	GGGGCCTTTCCTGTGTCTTCCACACGCTAAGCCTTGGAAACAGCCAAAGAATGACCCTAG	307.508	152.681	211.572	500.566	429.476	529.058	8.23227	7.06533	7.85546	8.99222	8.81668	8.96639
A_52_P590535	0.011316	2.30875	up	mRNA	fibulin 2	Fbln2	chr6	+	91222118	91222177	CTCAACTATGGCTACAGCTGACATTCCATTCCTTCATCCACTGTGTTCCTCAATTAAAAA	511.443	357.066	371.322	860.849	760.087	1301.65	8.99916	8.31513	8.66328	9.74802	9.61876	10.2321
A_51_P318618	0.0122624	2.3025	up	mRNA	ankyrin repeat and sterile alpha motif domain containing 4B	Anks4b	chr7	+	127326703	127326762	CCAAGTAAACCATCAATGAGAAAAGACCTTGGGAGACCTTGAAATGGGAAAATGGTGTTT	1095.95	707.876	929.447	2186.69	2397.45	1950.49	10.1545	9.33726	9.99603	11.0804	11.2113	10.8057
A_55_P2043509	0.0100789	2.29974	up	mRNA	histamine N-methyltransferase	Hnmt	chr2	-	23859071	23859130	GTTGAGGCAAATGTATAAGTCATAAGAGTATCCAGAGCTCATATTTTGATCAAATGCTGA	648.172	429.184	617.225	1220.8	1233.71	1462.92	9.34977	8.59713	9.38772	10.2498	10.2863	10.4029
A_55_P2255449	0.0377023	2.299	up	mRNA			chr11	+	110384250	110384309	GGATGCCCTTGAATGAAATGGTGTGTTATCTCCTAAGAAAATGTATGACTAATAAAAGAC	134.924	297.281	118.545	435.876	385.088	301.635	6.99676	8.04347	7.01066	8.79585	8.66825	8.1898
A_55_P2042615	0.00581308	2.29764	up	mRNA			chr11	-	83633718	83633777	ATTGGTAGCAGAACTGGAATCTGTCCTAAAGACTCATTCACACACACACACACACACACA	33.1684	30.661	21.8933	48.7197	72.9325	56.8177	4.93452	4.73834	4.53991	5.68344	6.31489	5.8149
A_52_P315976	0.0435866	2.29701	up	mRNA	tropomyosin 2, beta	Tpm2	chr4	-	43531276	43531335	ATTCCACCAAAGAGGACAAATACGAAGAAGAGATCAAACTTCTGGAGGAGAAGCTGAAAG	156.119	192.782	174.391	345.702	238.106	689.155	7.21952	7.40519	7.57944	8.45588	7.99482	9.35273
A_51_P106799	0.0163452	2.29637	up	mRNA	peroxisome proliferator activated receptor gamma	Pparg	chr6	+	115440213	115440272	GCAGGAAAGTCCCACCCGCTGACAACGTGTTCCTTCTATTGATTGCACTATTATTTTGAG	634.06	511.005	642.345	1046.4	1279.58	2012.2	9.32007	8.85017	9.44872	10.0279	10.3386	10.8506
A_55_P2062513	0.00745552	2.29215	up	mRNA	PDZ domain containing RING finger 3	Pdzrn3	chr6	-	101099946	101100005	AAGTCTGGTTGGTGATTTGACACACACACACATACATACACACACACACACACACACTAA	260.086	236.838	133.099	421.154	451.044	472.54	7.97569	7.70733	7.17314	8.75182	8.88532	8.80913
A_51_P335969	0.0348637	2.28939	up	mRNA	desmin	Des	chr1	+	75363404	75363629	CCCGGGATGGAGAGGTTGTCAGCGAGGCTACACAGCAACAACATGAAGTGCTGTAAGCCA	40.6881	25.1906	41.0945	63.9526	57.4776	104.608	5.23628	4.45379	5.47127	6.07534	5.9773	6.6936
A_52_P502771	0.00381317	2.28902	up	mRNA	RAD54 homolog B (S. cerevisiae)	Rad54b	chr4	+	11542714	11542773	AAATCTTCCAGATCCATTTCTCGAAAGAATACGGGAAAATGTGTCGTTCTTTTTCCAGAA	47.3929	61.3375	65.6289	118.955	117.957	127.622	5.46321	5.73775	6.14297	6.94784	7.00585	6.97442
A_55_P2024841	7.27e-05	2.28768	up	mRNA	glutathione S-transferase, theta 1	Gstt1	chr10	-	75246560	75246619	ACTATAATCACTACTTTCCCCTTGAGTCTGGGTAATAAACTGGGGCTTGATTTGGGCTTT	32946.8	33670	37471.8	94248.9	82100.6	89212.9	15.1597	15.094	15.293	16.4497	16.3126	16.366
A_51_P516637	0.00829413	2.28354	up	mRNA	bone morphogenetic protein 5	Bmp5	chr9	+	75746444	75746503	ATAAAAAGCAGGGGAATGGGGAATTTCCTAAAATCAACCTGGGTCATTTCATCTCTCTAT	66.4538	44.5021	35.9683	101.482	84.3874	116.271	5.95542	5.27886	5.27353	6.72672	6.51672	6.83817
A_51_P223709	0.0232281	2.28005	up	mRNA	PAS domain containing serine/threonine kinase	Pask	chr1	-	95206497	95206556	AATGCTACAAGAGCCTGCGATGCTAGTTTTCTTAGGTTTATGATATAGACTTGTAATTCA	43.6389	52.574	21.6968	63.2858	77.2966	90.6642	5.34063	5.51864	4.52517	6.06126	6.40334	6.48705
A_51_P230904	0.00320639	2.27938	up	mRNA	coatomer protein complex, subunit zeta 2	Copz2	chr11	+	96722183	96722242	CAGTCAGCCAAGGAACAGATTAAATGGTCGCTATTGAAATGAAGACCTTGGAATCAAGGC	607.318	581.286	747.141	1501.3	1499.56	1496.75	9.25596	9.04597	9.6722	10.5412	10.5622	10.4366
A_55_P2133255	0.00367832	2.2767	up	mRNA	MAD2 mitotic arrest deficient-like 1	Mad2l1	chr6	+	66490836	66490895	CGAAATGCAGCAGTAAGACACATTTCTCTTTATATAGACCCCATATTGAAATACATGCTA	200.649	147.831	164.133	335.156	348.176	441.058	7.57993	7.01324	7.48422	8.41508	8.51615	8.707
A_55_P2133205	0.0157454	2.27143	up	mRNA	N-myristoyltransferase 2	Nmt2	chr2	+	3243410	3243469	CTATTTAGTGATGCCTGGAAATGTCATTCCAAAGAAGAATAAAAGCACAAGTTGAGTGAA	190.737	161.933	172.119	273.663	370.11	555.222	7.51688	7.14686	7.55994	8.12746	8.60944	9.03758
A_55_P2066553	0.034773	2.26847	up	mRNA	O-acyltransferase like	Oacyl	chr18	+	65910837	65910896	GAGAAGCCTATTTTAGAGCTCTAGAGAAGATCTACACACACACACACACACACACACACA	149.114	180.772	70.6192	286.725	300.762	219.744	7.14804	7.3126	6.24695	8.19284	8.3238	7.7361
A_51_P143468	0.0467866	2.26746	up	mRNA	kelch-like 26	Klhl26	chr8	-	72974149	72974208	TGCTGATCAGTCCTTTGATTTAATAAAGGCATTATGGAGGAAGGATGGAGCAGACCTGTG	326.764	376.473	146.615	680.921	657.026	454.121	8.33011	8.40172	7.31532	9.43213	9.40698	8.75127
A_65_P12530	0.0488582	2.26598	up	mRNA	phosphodiesterase 4D, cAMP specific	Pde4d	chr13	+	110745631	110745690	TGCCAATTCATGTAAAATAAAGAATCCATGTCTCTCGAAAATTGTTTTTGTGTGTCCACG	40.4074	52.6894	89.2455	114.262	108.56	140.443	5.22638	5.52393	6.59414	6.89296	6.88501	7.1069
A_51_P375693	0.000498	2.26371	up	mRNA	transmembrane protein 135	Tmem135	chr7	-	96288977	96289036	CCTTATTCAGTTGCATCAGCACTTGTATTTCTGTGTAACCCTACCCTTGGTTGTTATAGA	2958.09	2862.23	3156.84	7791.31	6617.23	7998.89	11.614	11.4509	11.7674	12.8886	12.6579	12.8219
A_51_P105709	0.00242714	2.2632	up	mRNA	thyroid hormone receptor interactor 13	Trip13	chr13	-	74050116	74050175	TAGTGCACAGGAGCAGTGTGTGCTTTCTATGGTCACGTCAATCAGGCAATGTGTTTTGTT	120.956	100.908	102.934	202.727	207.012	288.41	6.8411	6.46084	6.80331	7.71551	7.80252	8.1223
A_55_P2111770	0.0459015	2.26142	up	mRNA	kelch-like 13	Klhl13	chrX	-	22796399	22796458	GATGTCCATGGTTTCCCTTCTTTTCTTCAATAAAAACATTTAATGTCATTCTGCTCTGTG	720.841	339.215	467.211	1365.34	854.594	1191.26	9.51049	8.23874	8.99963	10.4015	9.77407	10.1049
A_51_P312437	0.0235128	2.26093	up	mRNA	dehydrogenase/reductase (SDR family) member 7	Dhrs7	chr12	-	73751445	73751504	CAGTAAGCTTGCACACAGAAGGAGGGCCGGTGACTACTTTCGGGTTTAATTTTTGATACA	8579.17	5269.15	5930.83	21970.9	13914.1	14658.5	13.1711	12.3452	12.6593	14.3537	13.6993	13.6534
A_55_P2101751	0.00301552	2.25881	up	mRNA	de-etiolated homolog 1 (Arabidopsis)	Det1	chr7	-	85979044	85979103	CAGTCTTACAGTGGGAGCCCATACCTGGATTTGTCTCTCTTCAGCTACGATGACAAGTGG	165.87	174.078	188.633	445.206	326.028	383.749	7.30811	7.25105	7.69262	8.8263	8.43322	8.51895
A_55_P2027801	0.0429168	2.25625	up	mRNA	cDNA sequence BC052040	BC052040	chr2	+	115604445	115604504	TGTTCCAACATTAGCCTAATTTATGATGACCGTTCACTAATAAAAGGTGCTTTCGTTTGC	42.7058	19.2359	25.3738	65.9055	57.8734	47.146	5.30922	4.05777	4.76112	6.11588	5.9867	5.54732
A_52_P494930	0.00195344	2.25582	up	mRNA	folliculin interacting protein 2	Fnip2	chr3	-	79260201	79260260	AACTTTTTCCTAAAACAACATTCATGTATTATTTCGATCCATTTTTCTGTGACATTTGGT	473.608	547.286	387.038	1278.33	874.315	1089.6	8.88683	8.95524	8.72857	10.3083	9.80265	9.98064
A_51_P130757	0.00126776	2.25469	up	mRNA	alkaline ceramidase 3	Acer3	chr7	-	105365261	105365320	AACACCTACTGTATGTAGTTCTGCCAAGATGGTCAAGAACCCCCCAAAGACTTGTACATT	299.514	264.388	199.608	598.683	509.688	553.019	8.18895	7.86755	7.77057	9.25638	9.05696	9.03252
A_55_P1962791	0.00788955	2.25244	up	mRNA	mitogen-activated protein kinase kinase kinase 13	Map3k13	chr16	+	21926261	21926320	TAGCAGTTACCAGTCATACTCAACCTTTAGCTCCGAGAACTTCTCTGTGTCTGATGGAGA	18.1164	15.9339	19.3915	30.0926	32.6531	47.5497	4.05777	3.78253	4.3605	4.99001	5.16328	5.56198
A_51_P391380	0.0010731	2.25013	up	mRNA	family with sequence similarity 63, member B	Fam63b	chr9	-	70452605	70452664	TGGAGGTCACTGAATAAGTTTGATCCTTCTCAAGATGTAATTGTTAGCACAACTATTTCT	454.93	553.2	345.914	1093.04	944.039	1003.97	8.82034	8.96996	8.55999	10.0909	9.9006	9.86877
A_55_P2077143	0.00991961	2.24988	up	mRNA	multiciliate differentiation and DNA synthesis associated cell cycle protein	Mcidas	chr13	+	113790543	113790602	ACACACACACACACACACACGCACAGGCACAGTCACATAAGTAAAATTCTTTACAAAAGG	660.318	761.028	370.571	1305.07	1315.2	1367.15	9.3773	9.454	8.66066	10.3357	10.3691	10.2967
A_55_P1967736	0.000571	2.24984	up	mRNA	naked cuticle 1 homolog (Drosophila)	Nkd1	chr8	+	91116160	91116219	CACTAATATTTAGCCAGCCTTCATGTAGAAGACACATGGAAACACAGAAGTAAACTTTTA	232.137	209.206	169.289	455.414	444.969	419.506	7.79753	7.51987	7.53263	8.85736	8.86536	8.63676
A_55_P2144736	0.0361293	2.24772	up	mRNA	proline arginine-rich end leucine-rich repeat	Prelp	chr1	-	135806855	135806914	GAAATAAAGTCATATGGAAAACACCCAGCACAAAGCTGACTGTGTGAATGAGTCAAAGGC	21.6946	38.5716	45.0692	62.2591	67.1119	77.2279	4.32052	5.06398	5.59989	6.03845	6.19366	6.25766
A_55_P2182867	0.011306	2.24758	up	mRNA	sarcoglycan, beta (dystrophin-associated glycoprotein)	Sgcb	chr5	-	74026514	74026573	CTTGAGTGCCTACATTCTAATACATTTTAGTAAGTTGCACTGATACTCAACAGTTCTCTA	104.826	72.8929	74.5589	190.23	126.919	215.156	6.62456	5.98636	6.32106	7.62544	7.10674	7.70492
A_55_P1992179	0.0218484	2.24484	up	mRNA	threonyl-tRNA synthetase 2, mitochondrial (putative)	Tars2	chr3	-	95543899	95543958	CCCACAGAAAGGAATGCTGTACTGACTGGATAGAAGGAGAATAAAAATATACTTGAAGCC	5417.44	2810.54	3197.01	9267.5	9035.49	9020.59	12.5018	11.4225	11.7851	13.1378	13.0806	12.9909
A_55_P1953728	0.0264431	2.24265	up	mRNA	nestin	Nes	chr3	+	87784303	87784362	TCATCATCTCAGCCTGCTGAGATCTTGTTTCTCTCTTCCTCCCTTGAATAAAGCTGTATC	237.848	130.902	204.112	363.163	372.103	477.238	7.83133	6.83357	7.80263	8.52436	8.61846	8.82034
A_52_P657800	0.0214954	2.23915	up	mRNA	centrosomal protein 152	Cep152	chr2	-	125389336	125389395	ATCCAGATGCCCAGAAAAGTAATATGGTTTGTCGGAGTAGTCACACTCTAGATCTGCCCA	90.8482	157.986	69.5478	265.693	179.503	195.026	6.42054	7.11286	6.22716	8.08615	7.60261	7.56066
A_51_P438859	0.00406696	2.23822	up	mRNA	polyamine-modulated factor 1	Pmf1	chr3	-	88203709	88214107	TTTCCTCCAAAAGCTAGTCGCCGACAGGAGCTACGAGAGGTTCACCACCTGCTACAAACA	68.5282	51.7174	65.0437	129.593	116.52	135.3	5.99937	5.49337	6.13153	7.06806	6.98557	7.0577
A_51_P512172	0.0226865	2.23608	up	mRNA	tet methylcytosine dioxygenase 1	Tet1	chr10	-	62276042	62276101	GAATCTACAGACTTCTGTCCCCTGCAGGCTTCCTCCGCAGAAACATCTACCTGTACGTAC	431.79	487.339	697.732	1284.53	1349.02	987.304	8.7371	8.77754	9.57197	10.3144	10.407	9.84804
A_55_P2444965	0.000136	2.23556	up	mRNA	transmembrane protein 245	Tmem245	chr4	-	56889206	56889265	GAAGATGCTTGCTTTGGAGATATTTGTTAATTTCTCCCAAATAGTTGTTACATGCTTTGC	89.4388	102.201	75.3367	181.318	161.554	213.096	6.39667	6.47782	6.33681	7.55491	7.44873	7.68957
A_52_P85174	0.00395569	2.2299	up	mRNA	toll-like receptor 3	Tlr3	chr8	-	46481729	46481788	TAATGCTCATTTTTGAGACGTTTATAGAATAAAAGATAATTGCTTTTATGGTATAAGGCT	13.8925	16.5347	17.585	36.1866	30.2325	29.579	3.67087	3.83703	4.21832	5.25388	5.05741	4.88586
A_66_P124755	0.013353	2.22961	up	mRNA	fucosyltransferase 8	Fut8	chr12	+	78576583	78576642	TGTGTAATTTAAGTGACACAGACATTTTGTGTGAGACTTAAAACATGGTGCCTATATCTG	143.641	111.464	74.2031	245.702	235.915	188.773	7.0882	6.60381	6.31564	7.9806	7.98077	7.51665
A_55_P2081055	0.0267844	2.2292	up	mRNA	RIKEN cDNA 1700056E22 gene	1700056E22Rik	chr1	-	185857035	185857094	TATCAGGGAAGGTACAGAAGAATGACCCTGGAATTCAAAGGAGTGGAAAAGCCCAGATGA	175.489	118.577	190.571	407.556	316.858	295.548	7.39341	6.6917	7.70492	8.7011	8.39943	8.15909
A_51_P216496	0.00487634	2.22868	up	mRNA	tissue factor pathway inhibitor 2	Tfpi2	chr6	-	3915439	3915498	TGTGATAAGCCCAATATACGGTTTTTCTTCAACCTGAATACCATGACATGTGAGCCCCTT	444.987	473.484	601.247	1197.35	1017.52	1195.86	8.78929	8.73603	9.3488	10.2209	10.0111	10.1107
A_55_P1958097	0.00076	2.22837	up	mRNA	enolase 1, alpha non-neuron	Eno1	chr4	+	149622928	149622987	AAGATCCCCCTCCCCCCAGTGGTTTACATGCAAAAATAAAAGCCGCAGAAGTCCAAAAAA	50264.6	56730.8	48455.8	123255	107318	137178	15.7294	15.8771	15.6677	16.9265	16.7203	17.0954
A_55_P2116924	0.000859	2.22793	up	mRNA	diazepam binding inhibitor	Dbi	chr1	-	122009917	122009976	TTCTAATGTAGATGATATGGCTGTGATACATTAGGGCCAGCGTTAACCTCTGCTCCTCCT	142345	110832	153949	266835	267702	275238	17.1429	16.7645	17.1518	18.2128	18.1542	18.1593
A_55_P2052563	0.0486893	2.22719	up	mRNA	inhibitor of DNA binding 1	Id1	chr2	+	152563083	152563142	ATTGTTTTACAATAGTTCTATGGGGGTGAGTTTTTTGTTGTTATTAAACAAACACTTTAG	159.478	432.792	281.11	613.896	517.123	624.814	7.25021	8.60735	8.26412	9.29543	9.07973	9.21219
A_55_P2037772	0.0116291	2.22601	up	mRNA	predicted gene 10727	Gm10727	chr3	+	53541411	53541470	GAGTTGTTTCATGCTTTGAGCCTGTGTTATATATATCCAGACACCGATATACATACATAT	12.0276	10.4924	14.5854	26.3752	19.5473	26.8415	3.44756	3.13556	3.94351	4.79594	4.43369	4.76037
A_51_P472726	0.0171202	2.2256	up	mRNA	PDZ and LIM domain 2	Pdlim2	chr14	-	70564226	70564285	GGGTGAGGCCAAGGGTTGGGACTAATGTCAGGTTGCTAGTGCTAAGGACAGTTCCACTCT	296.081	176.999	168.186	493.209	360.911	503.295	8.1714	7.27611	7.52265	8.9695	8.56981	8.89344
A_55_P2025328	0.0262338	2.22558	up	mRNA	tachykinin receptor 2	Tacr2	chr10	+	61728517	61728576	TGTATATCTGCACATGTATGCACACACACACACACACACACACATGTACATGTGCCTGTG	303.397	352.54	139.769	538.405	509.233	567.288	8.21062	8.29432	7.24982	9.09253	9.05417	9.0706
A_51_P157462	0.0183369	2.22524	up	mRNA	regucalcin	Rgn	chrX	+	20138932	20138991	AGTTCAACTATCAATCAGCCTGATGATGGCAAATTGCTCTGGGGGTTGAAATGGGACTGT	95468.9	52616.9	99251.1	159106	181324	176769	16.6299	15.7504	16.6219	17.3532	17.5815	17.5294
A_55_P2014304	0.000338	2.225	up	mRNA	KN motif and ankyrin repeat domains 1	Kank1	chr19	+	25508900	25508959	CGTTTACTTTGGTCCTGTATATGTATTTAAATGTTTGAAGTGCCTTAGACTCTTGCCATA	1277.9	1278.2	1359.88	3147.58	3028.54	3124.81	10.3789	10.2221	10.5474	11.5925	11.5525	11.4648
A_55_P2085445	0.0169194	2.22349	up	mRNA	acyl-CoA synthetase medium-chain family member 1	Acsm1	chr7	+	126798951	126799010	CGGGAAATGAAGATCAAGCGAGGCTCCATAGGGAAGGCCATCTTACCCTTTGACTTGCAG	2430.77	3678.71	4720.2	8345.53	8658.76	8620.55	11.3155	11.8258	12.3241	12.9803	13.0177	12.9259
A_55_P2175245	0.000798	2.22343	up	mRNA	tumor suppressor candidate 3	Tusc3	chr8	+	40160008	40160067	GATGTGGAATCATATCCGTGGACCTCCATATGCTCATAAGAACCCACACAATGGACAAGT	506.146	440.771	426.467	958.553	957.55	1208.65	8.98299	8.63534	8.87325	9.89721	9.92311	10.1296
A_51_P270519	0.00171082	2.2217	up	mRNA	apoptosis-inducing, TAF9-like domain 1	Apitd1	chr4	-	148503010	148504293	TGAAGCTCTTAGCCAGGCGAAATAATTCACTGCTAAAATACATTACAGAGAAGAATGAAG	18.2409	15.7069	14.4983	27.6063	30.0871	39.4899	4.06804	3.75939	3.9338	4.86535	5.05224	5.29863
A_55_P1986247	0.0100133	2.2194	up	mRNA	fucosyltransferase 1	Fut1	chr7	+	52876318	52876377	TATTCCCTTCCAAGAGCAACTTCTATTCTTCTCAGGGAGTTTCCGGGCACTTTTTCCCAA	31.2525	29.7042	28.3014	59.7594	42.8972	84.6222	4.84672	4.69237	4.92745	5.97849	5.55326	6.3853
A_52_P619192	0.0418652	2.21748	up	mRNA	RUN domain containing 3B	Rundc3b	chr5	-	8490630	8490689	GGTACACTTTTTCAGATCTGTCCGATAGAAGCACTAGTTTGTGACATATCCCTGCTGCGA	28.5295	24.3092	19.045	66.7144	53.1236	30.0079	4.71433	4.40031	4.33273	6.13175	5.85558	4.90681
A_51_P125135	0.0194971	2.21297	up	mRNA	cell division cycle associated 5	Cdca5	chr19	+	6091709	6091768	TGAGGAACTAGTGTGCAGCCTAAGGGCAAGGTGGCTTGATCTCAAATAAACTGTGTAGAA	85.6732	119.97	48.7718	143.402	167.251	185.405	6.33761	6.70777	5.71993	7.21062	7.49681	7.49583
A_52_P635015	0.00102735	2.21108	up	mRNA	G protein-coupled receptor 39	Gpr39	chr1	+	127769282	127769341	CGGCGCAGTAACTCTTCCTCCAGGAGAACTAACAAGGTTTTCTTAAGCACTTTTCAGACT	27.0986	23.8898	23.0905	46.217	43.6231	60.0985	4.64343	4.37559	4.62136	5.60026	5.57774	5.89665
A_51_P443293	0.00555915	2.21069	up	mRNA	2-4-dienoyl-Coenzyme A reductase 2, peroxisomal	Decr2	chr17	-	26218760	26218819	GAATAACCCGATCATGCATAGCTGAAACTTGCTTACAGTATCTGAGGAATTCCTATGGTT	6317.22	6528.72	7033.61	16814.6	19714.3	13530.6	12.7176	12.6646	12.9144	13.98	14.2097	13.5404
A_55_P2027052	0.0142138	2.2048	up	mRNA	PR domain containing 9	Prdm9	chr17	-	15680856	15680915	AAAGCCAACAGCAATAAAACCACATCTCAACAATTACAGGAAGACAAATGTAGTCACTAA	81.2291	103.348	75.3649	233.394	178.997	130.392	6.2598	6.49358	6.33776	7.91059	7.59833	7.00416
A_52_P243516	0.0193021	2.2037	up	mRNA	regulator of microtubule dynamics 2	Rmdn2	chr17	+	80071699	80071847	CTGCAACCTGGTTATTCCATGTCCAACTATATGTATACAGCCAAGTGTTATGTTGAACTT	1653.71	1025.94	994.174	3346.72	2262.72	2863.64	10.7481	9.89911	10.103	11.682	11.1377	11.3502
A_51_P135268	0.0177013	2.20184	up	mRNA	corin	Corin	chr5	-	72692288	72692347	TTAAGCCCAGTGGCTTAGGGGGCACATTTCAGAACTGATCTTGGAGACTGGCTTTTAATT	149.852	241.849	116.488	358.873	398.453	280.109	7.15755	7.73794	6.98851	8.50808	8.70981	8.08223
A_55_P2138177	0.0358651	2.19639	up	mRNA	pleckstrin and Sec7 domain containing 3	Psd3	chr8	-	70213703	70213762	TACTGTGGGATGCACATTGGGATGACAGTCTTTATCTTTAAGATAAACAGGAGCTGGGCT	887.019	444.764	431.372	1265.48	1249.67	1256.06	9.83709	8.64962	8.8872	10.2944	10.305	10.1799
A_51_P217047	0.0232593	2.19368	up	mRNA	guanine nucleotide binding protein (G protein), gamma 10	Gng10	chr4	+	59054163	59054222	TGTGGGATAGAGGCATGTTTTATTTACTGGGTTTTGCATTTCAGGACAGAAAGGTTGCAT	396.687	258.103	384.292	906.973	636.659	708.41	8.62041	7.83317	8.71871	9.81993	9.36294	9.38946
A_55_P2023001	0.00206692	2.18684	up	mRNA	solute carrier family 47, member 1	Slc47a1	chr11	-	61157910	61157969	GTTGGACCAGCCGATGAACCAGCAACAAGCTTTGCCTATCCGTCCAAAGGACAGCAATAA	684.616	944.858	878.619	2003.64	1821.54	1828.31	9.43465	9.77498	9.92092	10.953	10.8421	10.722
A_55_P2126368	0.00279319	2.18678	up	mRNA	ATPase family, AAA domain containing 5	Atad5	chr11	+	79949184	79949243	GCATACCTGTTTACAAATGTGTATAAAGATGTGTTTTTACCTCTTGTTCAACCTACCTTC	39.5215	30.1979	26.7723	71.4995	57.8617	61.0077	5.19296	4.71557	4.83819	6.23107	5.98604	5.91603
A_55_P2287260	0.000675	2.18594	up	mRNA	synaptosomal-associated protein 23	Snap23	chr2	+	120425750	120425809	TTGACGGTAGCCTTTAAAAGATACACACACACACACACACACACATGAAATAGGAGATTT	403.135	511.082	319.437	890.229	833.69	952.286	8.6473	8.85105	8.44536	9.79513	9.74245	9.7909
A_51_P115817	0.00967348	2.18566	up	mRNA	Ral GEF with PH domain and SH3 binding motif 2	Ralgps2	chr1	-	158739104	158739163	GCACTAATTTCAGGGAATGAAGTGAGATGTTCCCAGAGAAAAACGATGGAGTTGCAAAGC	487.742	358.863	410.311	825.803	766.552	1207.15	8.92916	8.32358	8.81447	9.69303	9.63089	10.1275
A_51_P191354	0.00268327	2.1849	up	mRNA	acyl-CoA thioesterase 6	Acot6	chr12	+	85451951	85452010	CAAGCCAGTAGCTTTCACTTCTCTTTTCTCTGAGCGGTAGGCTAAGAACTCTTGCATCTT	101.297	108.341	107.988	194.433	252.002	209.208	6.5777	6.56359	6.8731	7.66044	8.07277	7.6639
A_55_P2046485	0.0359158	2.18362	up	mRNA	zinc finger protein 81	Zfp81	chr17	-	33471611	33471670	ATTCGTTCTTCTCAGCTTCTGATCCATGAAAGAATTCACACTGGAGAGAAACCTTACTCC	12.3068	26.9028	19.972	43.5477	35.7452	32.4399	3.48586	4.54589	4.40386	5.51661	5.28409	5.01509
A_51_P365952	0.0315477	2.18321	up	mRNA	tRNA aspartic acid methyltransferase 1	Trdmt1	chr2	-	13432993	13433052	ACATTTATGTCACTGTATCATCCAATTGTCCCTCACATTTATGTCACTGTATCATCCAAT	188.693	168.407	175.065	579.355	300.655	293.579	7.50436	7.20598	7.58571	9.20543	8.32322	8.14675
A_52_P529570	0.0205937	2.17842	up	mRNA	NSL1, MIND kinetochore complex component, homolog (S. cerevisiae)	Nsl1	chr1	+	192908350	192908409	CCCACTGTCAGTCTTCATAAGACAAACTGCAATGTATGAGCTTATTATATAAAACAATCC	51.2087	29.2558	37.5096	91.4397	68.9982	71.6434	5.57826	4.66992	5.33896	6.57934	6.23372	6.14392
A_55_P1970675	0.0330661	2.17726	up	mRNA	Sh3 domain YSC-like 1	Sh3yl1	chr12	+	31609641	31609700	CAAAAGCTAAAGGTCTTGCAGTTTTGTCTGTGATTAAAGCCGGGTTTCTGGTCACAGCCA	91.0558	51.4138	88.9295	148.774	158.417	147.905	6.42331	5.48396	6.59002	7.26042	7.42134	7.18307
A_55_P2087240	0.00828874	2.17319	up	mRNA	mitochondrial intermediate peptidase	Mipep	chr14	+	61452871	61452930	GTACTTTTCAAATGATTACCGAGTAGTCAGCCAGTTCGCCAAGCATTATCAGACTGGTCA	728.404	693.438	979.002	1677.27	1762.55	1914.02	9.52434	9.3069	10.0759	10.701	10.7871	10.7784
A_51_P308298	0.0125982	2.1726	up	mRNA	myosin, light polypeptide 9, regulatory	Myl9	chr2	+	156607301	156607360	CTTAGGCTTGTGGAGTTGTCTCAGCACCCCCAGAATGCATTGAGGGAAGGGAAGCTGCCT	2257.8	1811.97	1946.55	4562.72	3499.76	6481.76	11.2062	10.7574	11.0617	12.1279	11.74	12.5156
A_55_P1982374	0.0462827	2.16983	up	mRNA	FERM domain containing 4A	Frmd4a	chr2	+	4088573	4088632	GGGACCACTGGCACCGCTTTTGGGAAAGAAGAAATGTCACTTTTAGGGTTAGGTTTTTGA	23.3068	21.752	8.88561	36.1153	30.2241	30.1891	4.42315	4.2426	3.20498	5.25085	5.05704	4.91558
A_51_P116932	0.0361191	2.16909	up	mRNA	ladinin	Lad1	chr1	+	137728110	137728169	GCGTCTGTCAGGGGTCGTGACATCAAGACTTAACCTGTGGATCAGCAAGACCCAGGATTC	77.7688	61.8145	30.7018	104.156	86.7544	132.248	6.19354	5.74982	5.04791	6.76092	6.55658	7.02504
A_52_P465886	0.00528649	2.16901	up	mRNA	GRAM domain containing 3	Gramd3	chr18	+	56657022	56662255	GGTCCTCTGCCAAGAACTTACAGCTAACATAGTGAAATTGGAAAAGATACAAAACAACTT	1488.74	1173.05	1520.77	3311.39	2791.99	3553.76	10.5916	10.0972	10.7085	11.6716	11.4289	11.648
A_51_P263302	0.0140391	2.16757	up	mRNA	ring finger protein 24	Rnf24	chr2	-	131124421	131124480	CCTATGGGGCTTATTTACTAGATATAACTCCCTCAAAAAAGGTTTATGAAATGCTGAGCC	142.932	197.63	122.933	266.123	249.651	464.489	7.08024	7.43828	7.06244	8.0873	8.05638	8.78551
A_52_P69109	0.00151296	2.16451	up	mRNA	solute carrier family 10 (sodium/bile acid cotransporter family), member 1	Slc10a1	chr12	-	82061470	82061529	CCTACAAAGGCATTATGTTATCACTCGTCATGGTTCTCATTCCTTGCGCCATAGGGATCT	7374.01	7155.36	8743.86	20608.7	16765.2	19067.8	12.9386	12.8076	13.2047	14.2628	13.9831	14.0472
A_55_P1980636	0.0330375	2.16432	up	mRNA	aurora kinase A	Aurka	chr2	-	172181726	172181785	GGGTTTCTTTTTCTGCATGTTAAAGGCTATTTTTTATGTTGGAGTTCTGTCATGTATGCA	103.6	213.669	82.9989	219.943	259.692	270.631	6.60681	7.55076	6.48037	7.82693	8.1168	8.03595
A_52_P105509	0.00703735	2.16378	up	mRNA	N-acylsphingosine amidohydrolase 2	Asah2	chr19	-	32061250	32061309	AACCCGCTGTCATACTAGCATTTGAAGGAATTTCTTCTCCTTTTGAAGTTGTCACTACTT	60.0546	77.0879	77.8751	141.575	161.386	126.493	5.80602	6.06683	6.38719	7.19169	7.44712	6.96189
A_55_P2006754	0.00783241	2.16159	up	mRNA	major facilitator superfamily domain containing 12	Mfsd12	chr10	+	80828902	80828961	AGGGCCTGCTCATTCTGCTAGTGCATCCTGTGTATCTCATGACAATAAACAGCAACAACC	2494.31	2006.58	2396.57	6470.82	5023.46	4709.55	11.3532	10.9051	11.3639	12.6298	12.2712	12.0574
A_55_P2106763	0.00688007	2.16068	up	mRNA	PX domain containing 1	Pxdc1	chr13	-	34719710	34719769	CTTTTACACAGTCTGTTTTTAATCTATTTTAATTAAATAAAAATCTATTGTTCTACTTTG	210.2	304.745	255.944	644.258	484.861	488.342	7.64689	8.07965	8.13694	9.36014	8.98691	8.85088
A_51_P157982	0.00706877	2.15528	up	mRNA	family with sequence similarity 115, member A	Fam115a	chr6	-	42625165	42625224	TACGGAAGCCACGTGCAACCTGTGGTGTGTTTACGTGCATGAAACGGTCCTGGGCATACC	112.032	90.2465	78.0798	170.819	150.824	251.094	6.72628	6.29394	6.39357	7.46299	7.3523	7.92213
A_51_P105408	0.0154035	2.1546	up	mRNA	asparagine-linked glycosylation 14	Alg14	chr3	+	121064697	121064756	TTGTTTGACGAATGGCAACCCTAAGTCTTGAGAACATTACAAGTACCGATAATATTTACT	1564.72	2204	2567.16	4150.92	4323.47	6224.78	10.6676	11.0462	11.4621	11.9827	12.0564	12.4591
A_52_P559557	0.0189087	2.15396	up	mRNA	cDNA sequence BC026585	BC026585	chr1	+	159402423	159402482	TGTACTGGGGTCGCTACCAACACCAGGACTTTGCAGTGTTTTCCAAGAGCATGTCCACAG	557.256	404.382	643.786	1168.97	982.219	1349.53	9.13138	8.51843	9.45329	10.1866	9.95776	10.2797
A_55_P1967325	0.0433198	2.15254	up	mRNA	family with sequence similarity 19, member A5	Fam19a5	chr15	+	87589700	87589759	GATGTTACAGCATATTTCCCCCTTGTTTTACAGTATCCAATTTTTGTGTTGATTCAGCTA	64.5514	38.3686	38.2961	69.9675	127.725	82.0815	5.91445	5.05756	5.37058	6.19934	7.11647	6.34489
A_55_P2029106	0.042012	2.15203	up	mRNA	BCL2 modifying factor	Bmf	chr2	-	118354496	118354555	CATGTGTAAATATCCTCTCATCCATCAAGTGGTACAGTTTTTAATAAAACCATTTAAAGC	230.675	153.342	142.476	386.73	467.68	246.249	7.78776	7.07199	7.27581	8.62242	8.9361	7.89413
A_55_P1966445	0.0216	2.14773	up	mRNA	keratin 81	Krt81	chr15	-	101290583	101290642	AGGAGTACCAGGAGGTGATGAACTCCAAGCTGGGGCTGGACGTTGAGATCACCACCTACA	79.2638	101.975	137.649	212.114	191.252	223.959	6.22257	6.47511	7.22254	7.77583	7.6901	7.76274
A_55_P2175400	0.0193017	2.14729	up	mRNA	zinc finger protein 467	Zfp467	chr6	-	48386636	48386695	GGAGTGATAGTCAACGTTTTCTTTGCTGTTCATTGTTGAACCAATAAAGTCTGTGAACCC	1600.6	1014.63	860.262	2399.63	2859.6	2410.11	10.6989	9.87885	9.89516	11.212	11.4648	11.1037
A_51_P400375	0.00159825	2.14581	up	mRNA	RIKEN cDNA 0610007P14 gene	0610007P14Rik	chr12	-	87156446	87156505	TATCTACAGGTGGATGAAGGTTGGAAGAGTCTGGGCTGTTTTTAGACCTTTTGGTCAATT	15370.2	12254.7	15306.2	38044.2	31763.5	36538.5	14.0319	13.6446	14.0042	15.135	14.8871	14.9632
A_55_P2171406	0.00197255	2.14244	up	mRNA	transmembrane 7 superfamily member 2	Tm7sf2	chr19	-	6063541	6063600	TTACTACATCTTCCGAGGGGCCAACTCCCAGAAAAACACATTCAGGAAGAATCCTTCTGA	6919.51	5669.92	7360.68	15682.7	15419.9	16679.1	12.8463	12.4641	12.9713	13.8686	13.8623	13.8485
A_51_P185247	0.0273671	2.14241	up	mRNA	growth differentiation factor 10	Gdf10	chr14	+	34748161	34748220	CTACACGTGCTTTTATACATGCAGTATGCACATGTAATCACGGTTGATTTCTTCTTTTAA	253.253	260.625	129.835	328.524	406.611	572.129	7.93184	7.84591	7.13673	8.38252	8.74348	9.0862
A_51_P103397	0.000893	2.1415	up	mRNA	Von Willebrand factor homolog	Vwf	chr6	+	125636551	125636610	CAAGTGAGGCCTGTGCAGCTACAGCGGATTCCTACTGATACCCATGCTATGACCTGGCTA	1406.55	1549.94	1257.11	2999.75	2756.54	3991.46	10.5159	10.5103	10.4397	11.5305	11.4112	11.8202
A_55_P2012439	0.00110562	2.14022	up	mRNA	tumor necrosis factor receptor superfamily, member 19	Tnfrsf19	chr14	-	61582873	61582932	ATGGAATATATTTTGAATCGCAGGATTTTCTACTCTAAAGAGTGCTGCTGTCTGTGTTAG	320.715	283.008	264.788	658.111	600.464	572.024	8.30015	7.97046	8.18638	9.38772	9.27688	9.08565
A_51_P482711	0.00735006	2.13925	up	mRNA	24-dehydrocholesterol reductase	Dhcr24	chr4	+	106261581	106261640	GGTCATGGGGACCAAGGAGAAGGCATGAATCCCTGTATTTGGCTCTTGCAGCCTCAGGCA	39833.2	25693.5	37681.1	84488	71939.5	86003.3	15.3958	14.7223	15.2976	16.2963	16.1171	16.2936
A_55_P2129172	0.0143611	2.13915	up	mRNA	Rab40B, member RAS oncogene family	Rab40b	chr11	-	121217492	121217551	CAGCATTGTTTCAACAGATTAGCAAGGAGAGAGGTATTTCAGTAAAGGAGAAGTAAAAAC	31.6832	31.8031	36.6295	86.5549	55.1905	57.3461	4.86431	4.79109	5.30333	6.50243	5.91849	5.82893
A_51_P169047	0.00449519	2.1369	up	mRNA	tyrosyl-DNA phosphodiesterase 2	Tdp2	chr13	+	24933764	24933823	ACTCCCAGTTACTGTTCTGATTAGTGGTAGTTATTTGCTGGGAACTGACAAAGTTCATCT	626.169	504.176	647.79	1299.26	1227.49	1337.95	9.29867	8.83204	9.46373	10.3304	10.2802	10.2705
A_55_P2288232	0.0376872	2.13678	up	mRNA	guanylate cyclase 1, soluble, alpha 2	Gucy1a2	chr9	+	3905576	3905635	TCATTGTTACGTGCAGACCACAGAATGAGGTGAGTTTGTACATGGAAAAATGATTTATGG	169.665	84.315	104.632	224.395	188.51	291.181	7.34223	6.19674	6.8298	7.85215	7.66779	8.13514
A_51_P352303	0.00110313	2.1364	up	mRNA	homer homolog 2 (Drosophila)	Homer2	chr7	-	88756199	88756258	CCGAAAACAGAGTGAAATCATACCTCAGCTCATGTCCGAGTGTGAATATGTCTCTGAGAA	395.031	400.224	414.532	922.657	880.507	813.45	8.61574	8.49637	8.83117	9.84567	9.81152	9.57165
A_51_P317191	0.00550076	2.13533	up	mRNA	endonuclease/exonuclease/phosphatase family domain containing 1	Eepd1	chr9	+	25411155	25411214	TTAGAGCCAAGTGAAGCCAACATTAAACATGAGCGATGATGACATCACTCTTTCCCGCCT	293.643	234.403	282.096	493.241	541.785	659.863	8.16	7.68928	8.27029	8.96996	9.14276	9.29023
A_51_P350048	0.000139	2.13495	up	mRNA	glutathione S-transferase, theta 2	Gstt2	chr10	-	75295206	75295265	CGGAACAGAGATAGAATGGTCCTGGTTCTGCAACAGCTGGAGGACAAGTTCCTCAGGGAC	4241.63	4181.82	4044.42	9028.45	10682.1	10098.8	12.1393	11.9978	12.1104	13.0966	13.3013	13.1323
A_52_P13730	0.0204898	2.13467	up	mRNA	chromobox 2	Cbx2	chr11	+	118892363	118892422	CCTTTTATTTTACTGGTTACGTCAGTCCCAAAGTTGAAATCTACAAATCCTTTCCTCTCA	189.983	362.463	174.881	519.192	501.576	421.804	7.51196	8.33747	7.5847	9.03988	9.03081	8.64549
A_51_P513992	0.0138077	2.13333	up	mRNA	sperm associated antigen 4	Spag4	chr2	+	155894886	155894945	ATGACGAGACAGAAGTGTTCTTGGGGAAATTCATCTTTGATGTGCAGAAATCTGAAATTC	53.4268	71.9504	68.6161	131.91	150.11	101.718	5.63932	5.96821	6.20757	7.09438	7.34618	6.65386
A_51_P510418	0.0174734	2.13168	up	mRNA	aldehyde dehydrogenase 1 family, member B1	Aldh1b1	chr4	+	45816960	45817019	AAATCTGATTTCAGCCTGAGTTCCCAGTGAAGTGTTACAAGAAGTGTCAACCAATAAAGT	3399.23	3917.5	4712.59	11655.4	9884.83	7164.36	11.8178	11.9058	12.3215	13.4468	13.2122	12.662
A_51_P491350	0.0109274	2.13085	up	mRNA	collagen, type IV, alpha 2	Col4a2	chr8	+	11448840	11448899	CAGTCTTCCTAAAATGAGGCAGAGTCTAGGGGACAGCAAAGGAATCTATGGCCAATGATA	946.828	702.2	630.805	1771.44	1300.82	1977.99	9.94263	9.32562	9.42008	10.7791	10.3566	10.8269
A_55_P2064984	0.00381635	2.13043	up	mRNA	centromere protein I	Cenpi	chrX	+	130897030	130897089	GGGAAGGGAGGTGAAAAGATAAAGAAGTTCCATTTTATTGATTTGATTTCTTGAAAGCAC	15.097	13.6411	10.848	25.0964	19.3537	31.2364	3.78999	3.54066	3.50292	4.72083	4.42161	4.96457
A_51_P127841	0.00012	2.13035	up	mRNA	prenyl (solanesyl) diphosphate synthase, subunit 1	Pdss1	chr2	+	22795422	22795481	CATCTACAGAAAGGGACGCCCTCATTCAGCTTTCAGAAAGTGTGCTCACCAGAGATAAAT	182.923	212.271	158.154	401.684	330.422	400.966	7.4584	7.53969	7.43151	8.67623	8.4487	8.57794
A_51_P511680	0.0139574	2.13014	up	mRNA	tetratricopeptide repeat domain 38	Ttc38	chr15	+	85687153	85687212	AGTAGGGAACCCAAGTTAATTTTGAGTGATGTTCAGAATTCCTCTCAGGGCCAACATGCG	374.17	519.18	612.898	1188.02	953.84	1055.56	8.5391	8.87664	9.37832	10.2094	9.91777	9.93972
A_55_P2004806	0.0333241	2.12983	up	mRNA	hexamethylene bis-acetamide inducible 2	Hexim2	chr11	+	103001094	103001153	ACACACACACGCACACACACACACACACACATGTATGTACATACCTATGTAGTGCATATG	970.431	1066.77	449.685	1790.61	1632.23	1781.7	9.98009	9.95685	8.94765	10.7918	10.6797	10.6852
A_66_P139694	9.53e-06	2.12841	up	mRNA	metallophosphoesterase 1	Mppe1	chr18	-	67387502	67387695	TCTCTCGTAAACTGAATTGCTCCCAAGAGCAGGTGCCGGGATCCAGTCAGTGTGACCGTG	119.084	126.256	110.446	238.888	224.029	251.309	6.81751	6.78288	6.90808	7.94499	7.90887	7.92393
A_66_P117730	0.0314561	2.12592	up	mRNA	hyaluronan and proteoglycan link protein 1	Hapln1	chr13	+	89751096	89751155	AACTTGACAAATACACCATGCATTCTTCTGTTGCTAGCAATGCTTTGAATGAATACCAAC	30.5163	70.5579	43.9719	83.126	88.1811	95.8971	4.81201	5.9414	5.56635	6.43918	6.57909	6.56576
A_55_P1964138	0.0101158	2.12427	up	mRNA	phosphatidylinositol glycan anchor biosynthesis, class N	Pign	chr1	-	107418310	107418369	CATGCTGTGACACACACACACACACATTGCACTTGCACATATGTCATGCATGTATACATC	80.6833	62.0187	40.4835	120.587	111.746	115.016	6.25008	5.75537	5.45	6.96487	6.92731	6.82418
A_55_P2049122	0.00971006	2.12356	up	mRNA	transmembrane 6 superfamily member 2	Tm6sf2	chr8	+	72603892	72603951	CCCCTCCTGGAATCTAGCCATCACCTCTTCCCATACATTTAATAAAACCTTCTGATGTCT	2692.04	3523.28	2934.62	9165.21	6586.93	5873.01	11.4643	11.7658	11.6507	13.1164	12.651	12.3729
A_55_P2032192	0.00167515	2.12296	up	mRNA	tropomyosin 1, alpha	Tpm1	chr9	-	66871166	66871225	GAAAACCTTAGTATGCACCAGATGCTGGATCAGACTTTACTGGAGCTAAACAACATGTGA	688.405	615.085	547.227	1231.49	1178.02	1637.78	9.44129	9.12767	9.20847	10.2577	10.2148	10.5632
A_55_P2030155	0.0217644	2.11703	up	mRNA	solute carrier organic anion transporter family, member 2b1	Slco2b1	chr7	-	106806901	106806960	GCTGTATACATACAGCTGATTATTAAATTTGTCTCTGCATAATGACTCTTCCACGACAAA	1584.45	1241.12	1969.24	4217.38	3017.94	3521.55	10.6872	10.1771	11.0797	12.0052	11.5478	11.6372
A_55_P1956672	0.00262589	2.11373	up	mRNA	RAB34, member RAS oncogene family	Rab34	chr11	+	78005615	78005674	GGGCCTTTCATGTATAAAAATGCTTAATGATTTTAGCCTTACACTGTGCCTTATGCATTA	641.39	590.312	418.587	1073.45	1089.46	1387.26	9.33649	9.06708	8.84649	10.0648	10.1067	10.3179
A_55_P1988373	0.0454722	2.11144	up	mRNA	centromere protein U	Cenpu	chr8	+	47663932	47663991	GTCATCACCAGGCATAAGCTTTTTAACTACAATAAACTTTAATGATGTCAGTGCAAATGC	12.2001	18.698	16.6847	19.7542	29.499	44.3618	3.47244	4.01801	4.14301	4.38006	5.02615	5.46192
A_55_P2098539	0.0273371	2.11131	up	mRNA	integrin beta 3 binding protein (beta3-endonexin)	Itgb3bp	chr4	-	99434121	99434180	GAAAGACTGTCACATTTGCAACCTTTCTTAAAAGACGATATGCTGAGTATTCTAAATAGG	291.109	209.553	329.861	594.072	441.103	663.84	8.14449	7.52189	8.49508	9.24199	8.85322	9.30067
A_55_P2064328	0.0392309	2.11104	up	mRNA	laminin, alpha 2	Lama2	chr10	-	26701254	26701313	CCCGACTACCTAATAAAGATAGTTCAATCCTGAGGAGAATTCATCAAAACAAGTATATCA	136.601	100.971	65.282	189.261	133.756	272.555	7.01566	6.46203	6.13652	7.61714	7.18523	8.0457
A_51_P240019	0.00382303	2.10794	up	mRNA	glycogenin	Gyg	chr3	-	20022018	20022077	CAGCATGCAGACTTGTTCTTTCTCAGTTGTCTACTTGAAAATTGCAGTGTGCTCTCTGAT	854.442	762.787	606.69	1690.82	1301.51	1879.4	9.77904	9.45924	9.36276	10.7137	10.3574	10.7574
A_66_P133409	0.0417858	2.1074	up	mRNA	calcium channel, voltage-dependent, gamma subunit 8	Cacng8	chr7	+	3415260	3415319	CTGGCCCCAAGAGGGACGAGGAGAAGAAAAACCACTACTCGTACGGCTGGTCCTTCTACT	11.2328	19.8706	7.43157	18.5211	22.8861	25.2937	3.34609	4.10521	2.93979	4.28745	4.6554	4.67463
A_52_P281659	0.00197573	2.1066	up	mRNA	Kruppel-like factor 13	Klf13	chr7	-	71036675	71069606	TCTCTTCTCCGACAGGTCACCTTATATATCCTTGCCCCAACAAAGAGCCTGGTGAGAGGC	87.5913	125.779	105.785	209.969	193.351	221.453	6.3692	6.77507	6.84511	7.76215	7.70422	7.74776
A_55_P2136121	0.00242048	2.10629	up	mRNA	RIKEN cDNA 9030617O03 gene	9030617O03Rik	chr12	+	102097802	102097861	CACATTAGAAATGGAGATGTCATTGCCTGTGATGTGGAGGCTGATTTTGCTGTCATTGCC	154.18	214.007	170.58	390.956	294.989	403.436	7.19905	7.55309	7.54625	8.63654	8.29778	8.58818
A_51_P152404	0.0274908	2.10547	up	mRNA	IKBKB interacting protein	Ikbip	chr10	+	90561290	90561349	TCTAAATCATGGCACAGGACTTCATATTGTTGTGCTTTATGGCAAATTCCCAGTATTATA	224.14	126.291	151.824	376.425	253.817	368.081	7.74495	6.78311	7.36902	8.57691	8.08468	8.45791
A_51_P118650	0.00133582	2.10543	up	mRNA	WD repeat domain 6	Wdr6	chr9	-	108475037	108475096	AACTGTATTTATTCTGACTTTAAGTGCCCAACATCTGTGAGGTCTTGTTTCTTTCCCAGT	293.09	318.326	276.697	597.441	501.47	762.887	8.1566	8.14284	8.24594	9.2539	9.03064	9.48319
A_52_P517063	0.00266499	2.10319	up	mRNA	IMP2 inner mitochondrial membrane peptidase-like (S. cerevisiae)	Immp2l	chr12	+	42729789	42804673	TGATCGCTCTTGAAGGAGATATTGTAAGAACAATTGGACACAAAAACCGGTTGGTCAAAG	1526.11	1483.99	1832.69	3362.08	3499.79	4038.34	10.6274	10.4449	10.9753	11.689	11.7403	11.8361
A_55_P2118302	0.0198155	2.10211	up	mRNA	family with sequence similarity 110, member A	Fam110a	chr2	-	151795136	151795195	GGTTAGGAGCCTGGTGCTCTGAAGTCTCTGTGGCTAATAAACACAAATGTTCGTTTTCTC	1077.1	818.114	649.54	2124.29	1943.76	1461.97	10.1267	9.56652	9.46682	11.043	10.9313	10.4012
A_51_P358243	0.0076706	2.10211	up	mRNA	thiosulfate sulfurtransferase (rhodanese)-like domain containing 3	Tstd3	chr4	-	21684809	21684868	CTCTGGGGTCTGGAGAAGTCAACTCTACTCAGGAAAATATATTCACAGCATCTGAAGACT	1901.29	1811.01	1994.61	5353.24	4050.89	3695.49	10.9577	10.7561	11.0962	12.362	11.9611	11.7023
A_55_P2167269	0.0211297	2.10142	up	mRNA	proprotein convertase subtilisin/kexin type 4	Pcsk4	chr10	-	79784094	79784153	TTTTGGAGCAGGTACAGTGGGCAAGAGGTCAGACCACAGCCACCAATCATCTGCCCCTTC	599.641	856.35	468.924	1016.2	1276.6	1899.88	9.23972	9.63378	9.00574	9.98829	10.3361	10.769
A_55_P2147101	0.00417508	2.10025	up	mRNA	synaptotagmin-like 4	Sytl4	chrX	-	130470950	130471009	CCAGGCTCAGACTTGTTCTTTGATATTCTACTTTAATATGCATGTGTGTTTCAATAAAGC	130.061	109.519	125.875	257.675	199.198	271.692	6.94511	6.58026	7.09721	8.04279	7.74881	8.04267
A_55_P2036407	0.00551175	2.09995	up	mRNA	solute carrier family 26, member 6	Slc26a6	chr9	+	108763641	108763700	AAGATCTCCTCAGTTTCCGTCAACGTCAACACCAACTTGGAAGACGTCAAAAGCAATGAC	109.982	118.659	116.634	244.601	254.21	190.856	6.6983	6.69243	6.99178	7.97506	8.0873	7.5312
A_55_P2049138	0.0263356	2.09855	up	mRNA	zinc finger protein 93	Zfp93	chr7	+	25061012	25061071	TTTCTAGATCACCAAAGAATTCACACTGGGGAAAAACCGTATAGATGTGAAGTGTGTGGG	22.3903	11.587	13.2381	28.8529	26.5772	29.0441	4.36618	3.29157	3.79897	4.92826	4.87245	4.86419
A_55_P2056473	0.0335662	2.09747	up	mRNA	SPC24, NDC80 kinetochore complex component, homolog (S. cerevisiae)	Spc24	chr9	-	21561562	21561621	TATCACCAAATTAGTAAAATACAGTGGGATTATGAATGCGAGCCAGGGATGATCAAGGGC	266.55	298.301	408.515	518.587	847.462	649.302	8.01131	8.0494	8.80655	9.03811	9.76493	9.27018
A_51_P352738	0.0067167	2.09672	up	mRNA	Mpv17 transgene, kidney disease mutant-like	Mpv17l	chr16	+	13948615	13948674	GGCATGAAGGTATATCCCTGTATTTTCACTTGTAAATTGCTGAACTCTAAGCTACTTACT	348.142	408.558	466.246	975.858	790.423	802.594	8.42155	8.53288	8.99681	9.92498	9.67619	9.55449
A_55_P2018482	0.0188442	2.0936	up	mRNA	alcohol dehydrogenase 5 (class III), chi polypeptide	Adh5	chr3	+	138118383	138118442	GAATTCATCCACATGGGTTTAGAATAGCCGAAATCAGAATATTCTTTCTTTCTCAGCAAA	204.603	144.605	223.559	376.402	362.818	398.047	7.60741	6.98189	7.93397	8.57677	8.57903	8.56543
A_55_P1971179	0.00270542	2.09301	up	mRNA	CD1d1 antigen	Cd1d1	chr3	-	86800368	86800427	TCTGGGGATGAAGGAGAGGAATCCTGAAGAAGTGAAGAGCAGCCAGTACGCTCTTTTCAA	3738.88	3403.03	3834.79	8787.96	9405.02	7410.53	11.9616	11.7209	12.0385	13.0531	13.1456	12.719
A_55_P2048409	0.00300236	2.09141	up	mRNA	apolipoprotein O-like	Apool	chrX	+	109485952	109486011	GTGAAAAATCACATAATGAACGGGTAACTGACAAAATGTGACTTGAAATTTTTCCACGAC	1064.17	993.168	1226.96	2371.99	2251.95	2615.83	10.1078	9.8436	10.4088	11.1963	11.1335	11.2239
A_55_P2048588	0.0384949	2.0876	up	mRNA	cyclin-dependent kinase 1	Cdk1	chr10	-	68801072	68801131	TTCTTAATTTCCTACGTATAACTTAATTAACATGTAAATATTATTCCATATGAATTTAAA	44.2378	108.629	60.5855	131.453	122.308	130.112	5.3629	6.56842	6.02865	7.0891	7.0552	7.0012
A_52_P251450	0.0294104	2.08665	up	mRNA	claudin 2	Cldn2	chrX	+	136345244	136345303	AGTGTGGAACATCTGTGACCAAGGTGTTGTGTTCATGACCTGAGCAATTGGTGAACTTCT	2491.99	1573.07	2195.83	3568.55	5597.05	4950.45	11.3519	10.5307	11.2462	11.7639	12.4169	12.1315
A_51_P495232	0.0134122	2.0833	up	mRNA	glutathione peroxidase 8 (putative)	Gpx8	chr13	-	113833213	113833272	TGTTTAAGGCCATCTTACTATACTACTCAGATGTAATGGCTGTCCCCAAGATAGAAATGT	139.017	92.689	114.395	233.574	181.294	261.613	7.04216	6.33445	6.96027	7.91185	7.61546	7.98618
A_52_P338734	0.018361	2.07984	up	mRNA	isoprenoid synthase domain containing	Ispd	chr12	+	37415229	37415288	GTGAGCCGTTCTTGTTTAGACAGCTTGACTGTTATGTAAGTCTATGCTAATATCAGTCAT	12.0428	13.4965	18.3804	24.1768	26.1875	29.9169	3.44932	3.52327	4.28032	4.67028	4.8496	4.90244
A_52_P273821	0.019885	2.07283	up	mRNA	abhydrolase domain containing 5	Abhd5	chr9	+	122277200	122277259	ATTGGGCTTCGGAAGAAGTAGTAGACCTAAGTTTGACAGTGATGCGGAAAAAGTGGAGAA	618.714	523.07	670.647	1046.01	1091.34	1802.1	9.28508	8.88617	9.51225	10.0274	10.1098	10.701
A_66_P110161	0.0131191	2.06875	up	mRNA	epiplakin 1	Eppk1	chr15	-	75931912	75931971	TTACAACTTTTCGTGTCTTCATGTCTTTTGATAATAAATGAATTTTCCGCTCTTGTGGGG	716.658	597.038	476.961	1188.02	969.26	1695.75	9.5038	9.07973	9.03128	10.2091	9.93941	10.6126
A_52_P385536	0.00103315	2.06275	up	mRNA	DEAD (Asp-Glu-Ala-Asp) box polypeptide 58	Ddx58	chr4	-	40151133	40151192	AGTTCTTGATAGTGGTTACTGGTAAAATTCTTAGTGCAATAAAATGAATTTGCCGAGAGC	82.1386	77.7665	71.9094	164.043	145.67	134.839	6.27678	6.08034	6.27105	7.40153	7.30698	7.05337
A_55_P1984043	0.000214	2.06252	up	mRNA	programmed cell death 4	Pdcd4	chr19	+	54004105	54004164	CTGTGCTTTGAGAGTAAACACACACACACACACACACACACTTTTTGTTTTAAAGAATTT	967.045	1063.05	886.919	2280.28	1861.62	2190.44	9.97402	9.95067	9.93251	11.1463	10.8698	10.9743
A_52_P263870	0.00588954	2.06167	up	mRNA	CDC23 cell division cycle 23	Cdc23	chr18	-	34796720	34796779	AGACTTACGAAATCCTTAAAATGCCATTTTATTGCCTTTATTATTATAGACGGGCCCACC	37.0063	37.9639	25.313	76.0816	49.184	62.7071	5.0931	5.03969	4.75658	6.31506	5.75126	5.95449
A_55_P2180909	0.00465714	2.06027	up	mRNA	coiled-coil domain containing 166	Ccdc166	chr15	-	75811197	75811256	CAGTTGGAGGAGGCAGAAAACGCTGAAGACGACACAGAAACTGTCTTGGAGCAAGCCTGA	196.291	206.395	228.84	380.003	465.04	414.461	7.5519	7.49765	7.96708	8.59501	8.92794	8.62218
A_55_P2298319	0.0175798	2.05993	up	mRNA	RIKEN cDNA C730029A08 gene	C730029A08Rik	chr9	+	95466759	95466818	AATATCTTGAGTGTACAATTCCATTCTCGAATGTGGAAAAGTGGCAGGCCACCTTCCCCA	496.906	436.929	679.242	1081.24	1116.71	1118.13	8.9541	8.6233	9.5303	10.0782	10.142	10.0154
A_55_P1969416	0.00783811	2.05962	up	mRNA	syntrophin, gamma 1	Sntg1	chr1	-	8353309	8353368	GATACAGCTGCCATCATGTTTGGTGACAAGGATTGATTGGTGTAAAGTATGTAAATAATA	121.425	90.316	110.791	228.762	185.469	207.834	6.84866	6.29504	6.9127	7.88448	7.64449	7.65456
A_55_P2063312	0.0202588	2.05944	up	mRNA	monoglyceride lipase	Mgll	chr6	+	88714636	88714695	TATGATGAGCTGGCTCATATGTTGAAGGGGCTGGACATGCTGGTATTTGCCCATGACCAT	1491.88	2130.78	2379.96	3333.86	4889.36	5081.8	10.5945	10.9942	11.3532	11.6783	12.2255	12.1647
A_66_P109474	0.00369652	2.05711	up	mRNA	reticulon 4 interacting protein 1	Rtn4ip1	chr10	+	43666232	43666291	GCCAGTTATTGAGCGGACATTCCCTTTCTCTGAAGTCCCAGAAGCCTTCCTGAAGGTGGA	113.645	99.2799	118.562	200.923	213.883	224.413	6.74871	6.43714	7.01095	7.70385	7.84943	7.76538
A_55_P2083806	0.0423087	2.05694	up	mRNA	trans-acting transcription factor 8	Sp8	chr12	+	120088145	120088204	TGCAACAAACGCTTCATGCGCAGCGACCACCTGAGCAAGCACGTGAAGACACACAGTGGT	69.0241	127.087	133.941	183.424	190.537	237.931	6.01158	6.79144	7.18232	7.57113	7.68355	7.85215
A_55_P2041738	0.00738514	2.05561	up	mRNA	interleukin 15 receptor, alpha chain	Il15ra	chr2	+	11654809	11654868	AAACCATGGAAACAGTACCAATGACTGTGAGGGCCAGCAGCAAGGAGGATGAAGACACAG	411.445	406.031	409.942	730.15	704.251	1179.31	8.67706	8.52282	8.81275	9.5351	9.50734	10.0889
A_52_P663526	0.030076	2.05521	up	mRNA	nicotinamide riboside kinase 1	Nmrk1	chr19	+	18725771	18725830	TGGATTCAGATACTTGAAGGGCTATTCTGAAGGACATTTACAGGGATGCAGTATGTCCTG	513.787	320.964	458.109	743.628	778.983	1139.63	9.00715	8.15586	8.97356	9.55835	9.65288	10.0432
A_51_P447287	0.0183535	2.05391	up	mRNA	FK506 binding protein 14	Fkbp14	chr6	-	54529083	54529142	TGTGCTAGTTCAAGGCTTGCTATTTTCATGTTATAGTGAAGTGATTTTTTCTTTACCTGC	12.4204	23.8862	12.8635	29.1001	29.4731	27.1895	3.49814	4.3752	3.75545	4.93915	5.02441	4.78035
A_55_P2033605	0.0312308	2.05271	up	mRNA	RIKEN cDNA 9430038I01 gene	9430038I01Rik	chr7	-	144568639	144568698	TGGGAACCGCTACGATCCTGGGGTGCTTCCAGACATCCACAGGACCATCAAGCCACACTG	93.6673	169.457	162.345	228.161	272.466	303.88	6.46411	7.21593	7.4674	7.87947	8.17977	8.20078
A_51_P468415	0.00687825	2.05201	up	mRNA	arylsulfatase B	Arsb	chr13	+	94712040	94712099	ATGAATTAATAAACAAAGTAAACGAGAAAGAGTTACCTGGCATTTACTAGTCCAGTGAGC	44.7163	67.484	52.2183	98.1586	85.2784	127.408	5.38032	5.87636	5.81502	6.67994	6.53198	6.97089
A_51_P370252	0.00543655	2.05028	up	mRNA	calpain 10	Capn10	chr1	+	94844230	94844289	GTGGACCTTGGGGCTAAAATAGGGTGCTTTGTCCTGGATTGAAGACATCTCGGGTCCAGT	2038	2347.92	1824.52	4592.81	3543.06	5939.58	11.053	11.1488	10.9699	12.1364	11.758	12.3847
A_55_P1979893	0.0472542	2.04713	up	mRNA	thyrotroph embryonic factor	Tef	chr15	+	81657221	81657280	CGGAGTGATGTGTTATGGAGGGAAGTTGGGAATGTATCCTTTTCAAACAAAATTAAATAT	7867.4	11457.1	7099.35	12924.9	23066.5	28002.1	13.044	13.5603	12.9265	13.6009	14.4306	14.6002
A_51_P410949	0.00474935	2.04696	up	mRNA	polymerase (RNA) III (DNA directed) polypeptide G	Polr3g	chr13	-	81813003	81813062	GCTGCTTGACTACCATAAATCTTGTTTACTTTAGCTCTGAGTCTATGAAATTACCTTGTA	335.191	294.917	364.373	700.44	629.937	668.683	8.36377	8.03058	8.63615	9.47439	9.34573	9.31084
A_55_P1992049	0.0132111	2.04692	up	mRNA	guanylate cyclase 1, soluble, alpha 3	Gucy1a3	chr3	-	81896409	81896468	GGAACTTTATCTAATTCAAGTCAAAAGAAGTATAGAAGCTCCATGTACGGTTCCTATAAC	310.221	210.03	217.421	560.189	399.427	503.994	8.2443	7.52636	7.89359	9.15421	8.71394	8.89646
A_51_P133137	0.0101777	2.04435	up	mRNA	kinesin family member 20A	Kif20a	chr18	+	34792251	34792310	CTTTGGCAAAAAATACTAAAGTTGTGGGGATGAAGATGCATGGTTGTTGCCCTGAGGTTG	58.7094	82.7475	43.7934	94.9986	106.608	140.591	5.775	6.17131	5.56123	6.63549	6.85711	7.10985
A_55_P2102862	0.0224468	2.04216	up	mRNA	inhibitor of CDK, cyclin A1 interacting protein 1	Inca1	chr11	-	70503249	70503308	GAGTTAGAGCAGTTACTTATCATCTGGAGGACCTGAGAAGGCGCCAGGGAATCATCAATG	663.79	512.179	358.016	1287.36	864.269	980.431	9.38652	8.85582	8.61135	10.3196	9.78658	9.83781
A_52_P219372	0.0225792	2.04113	up	mRNA	transmembrane protein 177	Tmem177	chr1	-	121806731	121806790	TGGAGTGGAATTCTATGAGAAGATTCTGTCAGGAAACTTAGCCCTACGCAGTCTTTTGGG	213.326	148.831	228.275	395.794	377.404	366.702	7.67005	7.02276	7.96336	8.65199	8.6395	8.45278
A_55_P2120189	0.0269639	2.04044	up	mRNA	growth arrest-specific 2 like 3	Gas2l3	chr10	-	88871570	88871629	GGAGTTAACCTACTATGTATTTCCTGGGCTGTTTCTAAGAATAAAATCCCAAATGAAGTT	67.6469	48.1009	65.5415	85.067	124.893	133.099	5.98102	5.3862	6.14162	6.47598	7.0867	7.0328
A_51_P211325	0.0160439	2.04026	up	mRNA	nudix (nucleoside diphosphate linked moiety X)-type motif 2	Nudt2	chr4	+	41427693	41427752	ACAACCAAGAGCAGATAGGTTAGTGAAATTAAAATTAACTCGGCACTCTCAGGTGACAGC	439.748	322.164	464.811	814.56	727.645	944.541	8.76831	8.16074	8.9919	9.67303	9.55399	9.78021
A_55_P2019233	0.0360826	2.03881	up	mRNA	glutathione S-transferase omega 2	Gsto2	chr19	+	47960702	47960761	CGGTCATTCTGATGTCTGCATCACGGGTCATCTTGGGGTTCCGTGTATTTGTTCTTTTTT	37.9567	48.1501	22.5318	81.3459	65.2509	49.7752	5.13308	5.38831	4.58413	6.40692	6.15783	5.62394
A_51_P306017	0.0277458	2.0385	up	mRNA	delta-like 1 (Drosophila)	Dll1	chr17	-	15504623	15504682	GATTACTATGAGCCAGTCTTTCCTTGAACTAGAAACACAACTGCCTTTATTGTCCTTTTT	81.6693	61.9451	34.6336	105.359	99.2198	112.494	6.27029	5.75386	5.21878	6.77521	6.75194	6.79829
A_55_P2128869	0.0166684	2.03659	up	mRNA	coiled-coil domain containing 80	Ccdc80	chr16	+	45127784	45127843	GACTTGTTATTAAGACATTTAAAAGAACTCTCTAACTGGAGAGAGAAAAGTGTGGTGCTA	72.5239	46.0676	49.6004	95.4396	88.1137	131.525	6.08863	5.32705	5.74328	6.64278	6.57823	7.0164
A_55_P2128929	0.0292463	2.03494	up	mRNA	coiled-coil and C2 domain containing 2A	Cc2d2a	chr5	+	44094526	44094585	AACAAAGATGGAAGAGTACAGAACATCTCATCAGCAATGGAAAGCCTGGAGGAAAGCCCA	118.839	120.995	77.8545	291.779	159.928	166.007	6.81534	6.71961	6.38617	8.22182	7.43314	7.34111
A_51_P498388	0.00681976	2.03493	up	mRNA	SH3-binding kinase 1	Sbk1	chr7	+	133438000	133438059	AGGCTTAGAAGACAAACCACAGAGGAAACCTCCCCCTTTACAAGTTTTCTGTGAAGTACA	332.052	537.177	420.431	959.181	801.049	838.544	8.35052	8.92558	8.8537	9.89819	9.69078	9.61577
A_55_P1959909	0.0239804	2.03469	up	mRNA	ATPase, H+/K+ exchanging, beta polypeptide	Atp4b	chr8	-	13386212	13386271	CTGAGACCACAGTCCCTATGCCATCAAAACAAACTATATTAAAGTTATTCTTATTCTGTG	14.0752	12.4906	19.2253	24.9204	25.7498	31.646	3.68666	3.40834	4.34758	4.71062	4.82507	4.9813
A_55_P2143131	0.0038655	2.03459	up	mRNA	RWD domain containing 3	Rwdd3	chr3	-	120874194	120874253	CAACAGGACGCTGTAGTTGGTTGTCAGCCACGTGGAAGGCAGTCAGGAAATGCTTGTTAA	21.6823	21.8519	21.7475	45.6016	41.177	34.3264	4.3195	4.24892	4.53017	5.58115	5.49267	5.09898
A_55_P1965303	0.00804503	2.03399	up	mRNA	desmocollin 2	Dsc2	chr18	-	20189299	20189358	ACCTAGATGGATGGATATTCTAGGTTGGATAATTGGTGCAATATAGATATGTGTGATTGT	770.748	825.941	1070.62	1933.81	1780.8	1904.85	9.61151	9.5824	10.2123	10.9037	10.8023	10.7731
A_55_P2133315	0.0207334	2.03381	up	mRNA	six transmembrane epithelial antigen of prostate 2	Steap2	chr5	-	5671867	5671926	CTGGTCTTCCTTGTGTAAACTGCATTTTGTTCAAACATTAGGGTATATTACATTTTCTCC	285.503	356.67	170.499	621.315	421.418	522.857	8.11617	8.31284	7.54598	9.30787	8.7888	8.95087
A_52_P168505	0.0182955	2.0333	up	mRNA	zinc finger, DHHC domain containing 21	Zdhhc21	chr4	-	82452117	82452176	TATGAGAATAGAACTATGACAGTCTTCAAGTCAATTAAAATCCACCTACCAATCTTAGGC	20.7543	14.2335	12.1774	22.2068	28.0521	34.6159	4.25912	3.6108	3.67043	4.54981	4.95029	5.11173
A_55_P1994613	0.0343919	2.03282	up	mRNA	intersectin 1 (SH3 domain protein 1A)	Itsn1	chr16	+	91909481	91909540	GGGCTCTCAGTGCCACATCACCAAGACAATCCAGGACACGCTAAACCCCAAGTGGAATTC	29.6223	44.9867	39.8948	61.7625	94.8833	58.1469	4.76918	5.2932	5.43042	6.02763	6.68609	5.84953
A_55_P2081133	0.000829	2.03159	up	mRNA	glyceraldehyde-3-phosphate dehydrogenase	Gapdh	chr7	-	30640463	30640523	TAACAGGAGGGGCCTAGGGAGCCCTCCCTATTCTTTTGAATACCATCAATAAATTTCGCT	79478.6	102247	103676	176352	172894	200450	16.3637	16.6299	16.6825	17.5433	17.5104	17.6902
A_51_P375987	0.0466871	2.02898	up	mRNA	fidgetin	Fign	chr2	-	63815968	63816027	AAAGGAATGTGTTAAAAGCACTATGTACTGCTGAGAGTAATAGGGTAGGCTTCAATGTTA	397.957	212.23	301.469	708.435	506.302	563.548	8.62579	7.53846	8.36699	9.48959	9.04516	9.05875
A_55_P2022743	0.0136158	2.02867	up	mRNA	teneurin transmembrane protein 3	Tenm3	chr8	-	49480833	49480892	TTTAAATTCAAGAAGTCTTCAAAGTACTGCAGCTGGAGGTGCACCGCACTGTGTGCTGTA	9.5549	16.596	11.7214	20.2228	24.613	21.6931	3.10857	3.84107	3.61451	4.41179	4.75919	4.45475
A_55_P2023419	0.000984	2.02858	up	mRNA	predicted gene 10687	Gm10687	chr9	-	43931978	43932037	AGAGTGCTGAGTGCTCCTTATACGTGCCAGTAGGAAATCATCAAGACCTATAGAATAGCC	36.9802	47.1744	34.9192	76.4289	61.4451	82.5847	5.09216	5.36062	5.23108	6.32117	6.07134	6.35277
A_65_P17866	0.00268768	2.02841	up	mRNA	VMA21 vacuolar H+-ATPase homolog (S. cerevisiae)	Vma21	chrX	+	69067359	69067418	GCAAAAAATTTCCCATAATGTTAACTACCTGCAGATTATCAGTAGTTTAGTTCACAACCC	190.936	157.488	175.535	330.172	314.904	377.751	7.51897	7.10904	7.58951	8.3915	8.38988	8.49719
A_55_P2062722	0.0155169	2.02674	up	mRNA			chr19	+	8215737	8215796	CTCATTGTGTGCTTATAACCAGGATCTTAAGCCTCCATTAAACAGACTTTGACAACTCTC	51.4005	52.5154	46.2519	132.067	74.2289	82.5957	5.58393	5.51673	5.63732	7.0973	6.34527	6.35289
A_55_P2157225	0.0240867	2.02611	up	mRNA	NAD(P)H dehydrogenase, quinone 2	Nqo2	chr13	+	34060086	34060145	AGTACCTGAAACTTTTGGCTGTTATACCAAATCAGAGAATCTATCTCCTCCAACATGGCA	740.385	588.096	891.851	1245.48	1544.06	1828.34	9.54653	9.06134	9.9385	10.2691	10.6108	10.7227
A_55_P1953708	0.0328156	2.02567	up	mRNA	cryptochrome 2 (photolyase-like)	Cry2	chr2	-	92251417	92251476	TCCTCCTGAGTGCTGGAAATTCAGATACGAGCCACCATGTCTACTTTACCTTCTAAAATT	280.057	488.146	212.333	607.109	483.315	786.922	8.08756	8.7814	7.86254	9.27753	8.98299	9.52618
A_65_P13209	0.00706071	2.0235	up	mRNA	cathepsin D	Ctsd	chr7	-	149566847	149568505	ACTGTATCGGTTCCATGTAAGTCTGACCAGTCAAAGGCAAGAGGTATCAAGGTGGAGAAA	1096.07	999.1	1246.32	2018.33	2302.68	2883.4	10.1547	9.85454	10.4257	10.9654	11.163	11.3572
A_52_P144285	0.0129024	2.02267	up	mRNA	family with sequence similarity 72, member A	Fam72a	chr1	+	133430451	133430510	GACACTTCTGGATGTTTCACAGTCAGGCGGTTTATGGTATAAACAGACTAGATGCCACTG	293.59	255.257	308.158	451.201	663.841	599.899	8.15935	7.81441	8.39902	8.8452	9.42155	9.15482
A_55_P2078204	0.00148843	2.02227	up	mRNA	proline rich 5 (renal)	Prr5	chr15	+	84534044	84534103	CTCCCTCTGCTCTGGGTGGCCACAAAATAGGAAGGCATGAAATAAATTTACAGCCCCAGA	434.518	462.266	490.844	1015.31	870.171	950.203	8.74959	8.70558	9.06624	9.98675	9.79533	9.78725
A_52_P480360	0.000805	2.02073	up	mRNA	deoxyuridine triphosphatase	Dut	chr2	+	125083359	125083418	TTTGTTGTTGTTGTATTATTTAAATTATAGCCTTCCAAAAACTGTTTTTGATCATAATTG	231.468	214.791	209.536	445.011	426.32	410.023	7.7923	7.55994	7.84298	8.82576	8.80572	8.60838
A_52_P460929	0.00593788	2.02029	up	mRNA	cDNA sequence BC048507	BC048507	chr13	+	67964783	67964842	CTCGTCTGAACCTGTTGTGTTCTGTAGAGGGCCTCATTCTCTGTACAAGTTTGTGGTTAT	595.392	832.111	840.056	1529.39	1615.74	1545.23	9.2292	9.59088	9.8602	10.5693	10.6676	10.4871
A_55_P2232325	0.00511984	2.01928	up	mRNA			chr15	+	81525907	81525966	GTCATCTAGGTATCTCAGCCACACGAAAAGGATTTTAAATAAATTATACTGCTATTGGCC	17.5704	25.2923	14.1889	31.7271	30.7799	38.6281	4.01102	4.45917	3.90326	5.06259	5.084	5.26837
A_51_P516870	0.0313334	2.01864	up	mRNA	integral membrane protein 2A	Itm2a	chrX	-	104592916	104592975	TAGATTTCTGAAAGCAGCATGAATGTGTCATCTTACCATCCTGACAATAAAGCCCATCCT	77.8279	48.2769	44.4304	91.7632	83.2724	142.088	6.19477	5.39417	5.58084	6.58466	6.49857	7.12671
A_55_P2031288	0.00350511	2.01743	up	mRNA	ATP-binding cassette, sub-family G (WHITE), member 5	Abcg5	chr17	-	85057593	85057652	GCAATGTGGTGCTTGGACATTGTGACTGAACTGGTCCAATAATGTAAATAATAATAATTC	6686.28	7516.75	7568.74	13661.2	15583.4	21260.6	12.7971	12.8938	13.0087	13.6696	13.8745	14.1931
A_55_P2165979	0.0261522	2.01722	up	mRNA	olfactory receptor 9	Olfr9	chr10	+	128427795	128427854	TTGGTCTACACAGTTGTCACCCCCATGTGCAACCCTTTTGTTTATAGTCTGCGAAACAAG	76.1305	84.542	113.446	174.522	189.098	147.578	6.16001	6.20033	6.94716	7.49485	7.67147	7.17829
A_51_P466829	0.00143045	2.01503	up	mRNA	family with sequence similarity 109, member A	Fam109a	chr5	+	122304540	122304599	AGCTGATTCTGGGGCTAGGAGAGTTATCAATCATGGACAGGGTATGAGGGCCAAAATAAA	1208.52	1673.07	1271.06	3101.22	3002.12	2774.68	10.2959	10.6347	10.4573	11.5733	11.5405	11.3065
A_51_P313581	0.0172474	2.01253	up	mRNA	fatty acid binding protein 2, intestinal	Fabp2	chr3	+	122602276	122602335	AGGCTCATTCGTCATCCTATCAGCACTGGTCTCCAGCCTTGTCAAAGCTAAAGAAGTAAA	15788.9	14668.8	24827.3	36829.9	43019.2	43820.7	14.0632	13.8954	14.6992	15.0802	15.3523	15.2522
A_51_P128876	0.00143895	2.00803	up	mRNA	interferon induced transmembrane protein 3	Ifitm3	chr7	-	148195591	148195650	CTTAACGCTCAAAACCTTCACACTTAATAGAGGATTCCGACTTCCGGTCCTGAAGTGCTT	30011.9	25125.5	31646.1	70905.4	62325	67344.8	15.0287	14.6936	15.0633	16.0365	15.8894	15.8771
A_51_P359800	0.0410572	2.00743	up	mRNA	C-type lectin domain family 11, member a	Clec11a	chr7	-	51559760	51559819	AAGCGTGACCATGAATACATTTTAATCAGAAGAGGTTTTTTATTTTAGATACTGGCACCC	116.993	109.735	186.67	270.872	237.819	257.595	6.79068	6.58247	7.676	8.11008	7.99297	7.96214
A_52_P601021	0.0081323	2.00734	up	mRNA	C1q and tumor necrosis factor related protein 2	C1qtnf2	chr11	+	43304429	43304488	TCGGCCTTTTCCGTGGCGGTAACCAAGAGCTACCCACGCGAGAGACTGCCTATCAAGTTT	49.1372	32.6244	30.8205	64.5647	62.9946	75.0556	5.5146	4.82765	5.05444	6.08901	6.10902	6.21451
A_55_P2090349	0.0110899	2.00429	up	mRNA	methyltransferase like 5	Mettl5	chr2	-	69709253	69709312	GCTTAAAATCTAACTAAGGAATAAAAACACTGCTTACTAAATAAACTACTTGTCTCTAGC	110.739	153.961	164.247	265.784	257.396	281.132	6.70817	7.07635	7.48519	8.0863	8.10536	8.0873
A_55_P2131274	0.0426644	2.00034	up	mRNA	zinc finger protein 663	Zfp663	chr2	-	165176974	165177033	GGGCACACACACACACACACACACACACACACACACTAATAATAATAAGTAAAATAAAAA	1825.44	1915.13	828.1	3030.8	2971.31	3194.22	10.8948	10.8287	9.84119	11.5419	11.5263	11.4972
A_55_P1979508	0.0208047	2.00033	up	mRNA	chloride intracellular channel 3	Clic3	chr2	+	25314169	25314228	AAGGAGTTCAAGTATACGTGTCCACACAGCGCAGAGATCCTGGCTGCCTACCAGCCTGCT	59.7781	51.2028	63.0728	116.192	122.96	84.6943	5.799	5.47855	6.08707	6.91509	7.06328	6.38696

## Sheet: down-regulated mRNA
# Fold Change cut-off: 2.0 # P-value cut-off: 0.05 # Condition pairs: Infected_vs_control # Column A: ProbeName, it represents probe name. # Column B: P-value, the p-values calculated from t-test. # Column C: FCAbsolute, the absolute fold change between two groups. # Column D: Regulation, it depicts infected group has greater or lower intensity values control group. # Column E ~ L: Annotations to…
Infected group_vs_Control group 2.0 fold down regulated mRNAs
	P-value	Fold Change and Regulation		Annotations								Raw Intensities						Normalized Intensities
												control group			infected group			control group			infected group
ProbeName	p-value	FCAbsolute	regulation	type	seqname	GeneSymbol	chrom	strand	txStart	txEnd	Sequence	2015m01(raw)	2015m03(raw)	2015m04(raw)	2015mc01(raw)	2015mc03(raw)	2015mc04(raw)	2015m01(normalized)	2015m03(normalized)	2015m04(normalized)	2015mc01(normalized)	2015mc03(normalized)	2015mc04(normalized)
A_55_P2144686	0.0125198	294.368	down	mRNA	deleted in malignant brain tumors 1	Dmbt1	chr7	+	138265063	138265122	CTTTCTCCATCTGTAGTGTCGATGTCAGCTTTTTCTTACAATACTGCAATACTGAATATA	10443	9725.08	453.431	3.50063	10.0907	59.4286	13.4795	13.3185	8.95958	1.76129	3.51143	5.88041
A_55_P2165839	0.00735187	67.8336	down	mRNA	CCAAT/enhancer binding protein (C/EBP), epsilon	Cebpe	chr14	-	55329200	55329259	ATTGGGAAGGTCGGGACCAAATGATTCTGTGGCTGAATAAACTGCACTGTTACTTGATGC	312.812	2297.54	1691.06	25.5962	25.8959	5.28868	8.26145	11.1153	10.8648	4.74977	4.83335	2.40669
A_51_P324633	0.0117832	65.9762	down	mRNA	elongation of very long chain fatty acids (FEN1/Elo2, SUR4/Elo3, yeast)-like 3	Elovl3	chr19	+	46209762	46209821	GGCCTGGTAGGCGCTTAATAAATGTCTTTTACAGACTAGAAGTTTATTGCTGTTAGAGAC	15640.6	46616.9	44530.7	92.7727	701.134	2171.1	14.0553	15.5816	15.5565	6.60128	9.50051	10.96
A_51_P493987	0.00149127	56.7391	down	mRNA	monooxygenase, DBH-like 1	Moxd1	chr10	+	24022208	24022266	CACTCAGTGCTACCCTCTGGGTCGATCTGAGTTCCCATGTCCTATAACAGATTCATTTTT	321.462	1957.22	821.684	12.9347	15.1007	12.4513	8.3058	10.8609	9.82706	3.77809	4.06712	3.66975
A_51_P491667	0.00628674	25.4462	down	mRNA	Der1-like domain family, member 3	Derl3	chr10	+	75358503	75358562	AGCCGTGTACAGTGGAGGTAGGTCTGGGACATTCCTTCCATTTGCCTTGTAGCGGAAGGC	3436.14	481.335	1075.46	43.6863	45.6589	50.5324	11.8361	8.76118	10.2209	5.52083	5.64444	5.64476
A_55_P2075127	0.0104365	25.2585	down	mRNA	paired box 2	Pax2	chr19	+	44909895	44909954	GGCAACCCATACAGCCATCCCCAGTACACCGCCTACAATGAGGCTTGGAGATTCAGCAAC	18209.6	131108	102073	1285.68	2515.82	5641.75	14.2823	16.9521	16.6611	10.3164	11.2837	12.3192
A_51_P334689	0.00145419	24.8698	down	mRNA	urotensin 2	Uts2	chr4	+	150375854	150375913	TGAAGCAAAATCACGCTAACGACGCCTTGTTCTTCATTATGAGAAATAAATCCTCTATGT	179.607	76.0896	114.234	3.47051	7.18842	4.2606	7.43059	6.04888	6.95809	1.74743	3.04448	1.73666
A_55_P2135153	0.0146103	22.4212	down	mRNA	odorant binding protein 2A	Obp2a	chr2	+	25557738	25557797	AAGAATTTCATAAAGCGCATGAATCTCCGACTGGAAAACATGTTTGTGCCAGAGATCGGA	158.915	174.065	795.423	16.5632	19.7267	5.0781	7.24625	7.25076	9.7757	4.12905	4.44711	2.23617
A_55_P2109377	0.00396031	21.3418	down	mRNA	calcium/calmodulin-dependent protein kinase II, beta	Camk2b	chr11	-	5869675	5869734	TTTCTGAGCCTTGTAGGTGTACAAAACTTATTCTTATTTTGTTCTGTCTCGGGAAACTGC	453.841	1507.45	731.048	77.724	20.7994	27.9937	8.81686	10.4684	9.64135	6.34501	4.51749	4.81726
A_51_P461429	0.000192	19.5857	down	mRNA	cytochrome P450, family 7, subfamily b, polypeptide 1	Cyp7b1	chr3	-	17972286	17972345	TTGGTTGAGATCAATCCAGTTGGTTTTGGGTCACAAAACCTGTCATAAAATAAAGCAGTG	80072.1	101247	91389.1	4187.57	3638.84	8118.02	16.3791	16.6146	16.5153	11.996	11.799	12.8387
A_55_P2042076	0.00127794	18.6185	down	mRNA	dickkopf homolog 4 (Xenopus laevis)	Dkk4	chr8	+	23737949	23738008	GGACTTTACAATAAAACAGCCCGGACACAGTGACTCAATCCGTTCAAATAAATCTTTTTT	111.168	208.282	149.552	4.43237	13.1633	6.20826	6.71302	7.51315	7.34865	2.32932	3.86891	2.72059
A_55_P1955681	0.00369281	15.9705	down	mRNA	cholinergic receptor, muscarinic 3, cardiac	Chrm3	chr13	-	9875880	9875939	GGATTTGACTCTTGGTTCTTGCAAAGTACTGTTTTGTGCAGTTCAAGTTTCATACAAATA	106.633	47.7351	106.152	8.82072	3.76709	4.54181	6.64909	5.37585	6.84842	3.22996	1.81343	1.83797
A_55_P2107070	0.000974	15.8266	down	mRNA	calcium-binding tyrosine-(Y)-phosphorylation regulated (fibrousheathin 2)	Cabyr	chr18	+	12913592	12913651	CAGCATTCAAGGTGGAGTTTGTCACCATGTGAACTGTATCAATAAACTTCCTGCAAGCAT	887.191	732.164	832.453	30.919	43.5648	92.4773	9.83822	9.39061	9.84768	5.03088	5.57557	6.51722
A_51_P363947	0.0110939	15.8265	down	mRNA	cyclin-dependent kinase inhibitor 1A (P21)	Cdkn1a	chr17	+	29237377	29237436	CTAAGGGAGCTCACAGGACACTGAGCAATGGCTGATCCTTTCTCAGTGTTGAATACCGTG	2082.92	9140.36	1582.59	384.023	148.028	147.753	11.0854	13.2143	10.7712	8.61084	7.32605	7.18126
A_52_P329398	0.00123983	14.9837	down	mRNA	ATPase, H+/K+ transporting, nongastric, alpha polypeptide	Atp12a	chr14	+	57005794	57006021	CCATCTTCCAGCAGGGGCTCTTCAGAAACAAAGTCATCTGGGTGGGGATCATCTCGCAGA	771.919	1680.07	1246.14	49.3005	72.4074	126.363	9.61385	10.6398	10.4253	5.69861	6.30452	6.95983
A_55_P1958798	0.000482	14.5015	down	mRNA	myelin-associated oligodendrocytic basic protein	Mobp	chr9	+	120085150	120085209	GATTTATCCTGTCTCCAGTTATCTGGCACTAACAAGAACTCAATAAATACTTGCTGACTG	33.5711	77.7706	55.882	3.26977	3.54167	4.87529	4.95359	6.08046	5.91196	1.65256	1.68939	2.02966
A_55_P2058761	0.00428166	14.23	down	mRNA	glucose-6-phosphatase, catalytic, 2	G6pc2	chr2	+	69065947	69066006	GCATCCCCATGTTTTACTTCTAAGAGTCAAGTCTGTCAAAAATGAGGATAATCAAATTCT	34.7858	121.435	66.2925	3.42573	3.55597	7.41172	4.99989	6.72415	6.15579	1.72627	1.70083	2.96013
A_55_P1952935	0.0030276	13.9	down	mRNA	olfactory receptor 151	Olfr151	chr9	-	37537896	37537955	TGACATTATCGTCACAAGCTTAACCGTACTCATTTCCTATGCATTCATCCTGTCCAGCAT	205.626	497.156	344.165	11.9501	22.8057	38.5878	7.61351	8.8085	8.55204	3.66406	4.6519	5.26704
A_55_P1973447	0.0144039	13.7315	down	mRNA	Y box protein 2	Ybx2	chr11	+	69755046	69755105	TTTTATGAACTGTCATGTGCCACCTGAGCCTCCAGTAAAAACAAAAGCAGGCTTTCTTGT	947.035	4321.7	4632.56	101.825	188.337	394.947	9.9434	12.0537	12.2939	6.73195	7.66662	8.55419
A_55_P2057430	0.00229352	13.4181	down	mRNA	lipase, family member N	Lipn	chr19	+	34159349	34159408	ATCAATTTTTCAGTCAAACTTTGCTTCCAGGCCCATGAGAGGCTTTAGGAAAACCCCTGG	605.725	1615.16	1219.34	50.5474	72.5567	125.037	9.25164	10.573	10.3981	5.73493	6.30672	6.94273
A_55_P2221236	0.00174733	13.2983	down	mRNA	expressed sequence AU024180	AU024180	chr8	+	47007713	47007772	CTCTGTAAGAGCAGCCAATACTCTCAAATACGAGCATGCCTCCAGTCCCAAGAATTTTTT	329.105	869.479	650.781	28.6622	39.2921	61.1861	8.33991	9.65362	9.46869	4.91889	5.4237	5.92013
A_55_P2014124	0.0222603	12.4296	down	mRNA	gap junction protein, beta 3	Gjb3	chr4	-	127002483	127002542	GGCGTATATCCTTGACATATCCAAGTCCGTTTCCTTAAAAGCAATAAAGTTGTGTTTTAT	26.8264	19.5889	147.786	3.47938	3.49625	4.23361	4.63005	4.08482	7.32792	1.75129	1.65778	1.72656
A_55_P1965456	0.0261812	12.3709	down	mRNA	one cut domain, family member 1	Onecut1	chr9	+	74710921	74710980	CTTCGGTGACCGGCGCGCAGGTCAGCAATGGAAGTAATTCAGGGCAGATGGAAGAGATCA	578.347	76.6673	417.206	32.7269	16.2779	14.7872	9.18468	6.0608	8.84107	5.10967	4.17637	3.91387
A_55_P2111267	0.00077	12.2591	down	mRNA	LIM homeobox protein 9	Lhx9	chr1	-	140727544	140727603	GGGAAAAAATGGTATTACGATGGGCGAATTATATTCCTTTTCCTGTGATCAGGTTATTAA	123.866	186.029	249.238	16.7811	10.9226	12.8584	6.87231	7.35195	8.09717	4.14767	3.61313	3.71325
A_51_P487073	0.000961	12.0024	down	mRNA	WAP four-disulfide core domain 12	Wfdc12	chr2	-	164015895	164015954	AATGACTGTGGAGATCAGGAGATATGCTGCTTCTGGCAATGTGGCTTCAAATGCGTGCTG	390.167	575.449	229.563	38.9902	19.4525	33.3411	8.59583	9.03064	7.9714	5.35959	4.42733	5.0552
A_51_P243418	0.000637	11.8601	down	mRNA	C-type lectin domain family 2, member g	Clec2g	chr6	+	128933957	128934016	GTATAATTATACTTACTTACTTTTCCTGTTCTAAGTGTACTGCATTTTATAATCAAATAC	31.9039	74.8777	29.5238	3.28467	3.55906	4.48291	4.87627	6.02469	4.98626	1.66512	1.70296	1.81502
A_55_P2008913	0.000538	11.4896	down	mRNA	cDNA sequence BC051665	BC051665	chr13	-	60883296	60883355	TGCCAATCTGCTGCCGTGAGCAGCTTTGTATCAGTGAGTTCTGAATTTTAATTGTTTTTT	38.8846	48.7134	56.0609	3.40085	4.81163	4.13922	5.16824	5.40852	5.91686	1.71643	2.51432	1.69609
A_55_P2096422	0.01844	11.3433	down	mRNA	inhibin beta-B	Inhbb	chr1	-	121312160	121312219	TGACTGGTGGAGTGAAGGTGTGTGCTGTAAGTCCTCACCTTTAGTTTATTTAATAAATCC	543.773	3120.09	499.423	129.617	49.8125	86.6937	9.09445	11.5858	9.08861	7.06905	5.76947	6.41904
A_55_P2007816	0.0197373	10.8535	down	mRNA	major urinary protein 4	Mup4	chr4	-	59973383	59973442	CCTAGTCTGTATTCATGCAGAAGAAGCTACTTCCAAGGGACAGAACTTAAATGTAGAAAA	563.67	2469.79	1966.73	78.4312	82.051	325.721	9.1471	11.2239	11.076	6.35814	6.4817	8.2869
A_52_P291420	0.00197967	10.7613	down	mRNA	transmembrane channel-like gene family 7	Tmc7	chr7	-	125690848	125690907	CAGGAAATGTACAAGCTGATGATCTTCGACTTCATCATCATCCTGGCCGTGACGCTGTTT	128.417	312.719	261.577	13.255	20.5437	24.2231	6.92602	8.11868	8.1668	3.8138	4.50156	4.61278
A_51_P361448	0.00851168	10.7612	down	mRNA	scavenger receptor class A, member 5 (putative)	Scara5	chr14	+	66382904	66382963	ATAATTTGCTCTTGACCCAGGGAGGAGGTTGAACTAGATTGTACATGTGTTCTAGAACCG	831.51	3845.74	1427.28	150.052	98.7582	253.167	9.73848	11.8826	10.6175	7.27546	6.74587	7.93397
A_51_P176086	0.0127574	10.6896	down	mRNA	free fatty acid receptor 2	Ffar2	chr7	-	31604149	31604208	GGGACCAAGATGGACAGGGGTGGAAGTCAAGCAGAAGGGGTACAGAGTTCTGAATTTGTC	36.4135	137.046	28.0265	3.40504	3.645	8.5805	5.07027	6.90421	4.91176	1.71782	1.75202	3.16198
A_55_P2073094	0.00238624	10.4978	down	mRNA	three prime repair exonuclease 2	Trex2	chrX	-	70679045	70679104	TTCAGGGCTTCCATCTTTCATCCCATTTCTCAATAAATATCACCAACTATTTACCAGCTG	144.04	375.25	348.584	21.708	19.2719	31.0867	7.09221	8.39396	8.57385	4.51333	4.41411	4.95653
A_55_P2099363	0.000795	10.4017	down	mRNA	SH3 and cysteine rich domain 2	Stac2	chr11	-	97897939	97897998	ATGACGGGTCTGCGGGGGCGTTGCTGAGCCCCCAGGCCCATAATTAAATGTTTCTTGTCT	86.275	67.3078	67.2938	5.72912	9.27124	5.07579	6.34756	5.87159	6.17585	2.62571	3.39927	2.23379
A_66_P126877	0.000817	10.2755	down	mRNA	vomeronasal 1 receptor 214	Vmn1r214	chr13	+	23126690	23126749	CTCAGGCCAAAGTCTGTACGGCACATCCTTCCATTCTTCCTGTTCTTTTGGATACTCAAT	1306.83	2416.2	2046.22	132.249	168.103	272.648	10.415	11.1901	11.128	7.09893	7.50453	8.04626
A_55_P2111331	0.00890714	9.99454	down	mRNA	kelch-like 32	Klhl32	chr4	-	24544420	24544479	CATGGACATCCTCAGTGCTTCCCTATCGTGTCTTACAGGTCTAAAATTGTGCTAAATACT	477.085	835.076	899.904	29.8898	77.153	140.307	8.89883	9.59746	9.95173	4.97907	6.39931	7.10621
A_55_P2106068	0.0248296	9.85549	down	mRNA	myosin, heavy polypeptide 2, skeletal muscle, adult	Myh2	chr11	+	67010960	67011019	TGATTCTATTCCATCCTGTTGTAAGGAAATAAAAAGCCCAAGTTCCTTTGCAAGCAATCA	41.7922	201.226	213.781	5.6484	13.6375	17.9061	5.27521	7.46172	7.87258	2.60467	3.91956	4.1825
A_55_P2098494	0.025121	9.80695	down	mRNA			chr4	+	45422439	45422498	GGGAGTGTCAATCTTGGTATTTCAAAGCCTCCTTTAAGGAAGTTTGCCTAGAGATCCAGT	36.1921	187.55	103.398	3.70175	10.5298	14.972	5.06152	7.36675	6.8107	1.85878	3.56649	3.93228
A_55_P1955871	0.000792	9.7592	down	mRNA	NLR family, pyrin domain containing 4F	Nlrp4f	chr13	-	65278444	65278503	GAGGGGTATAGACTGGATACTCAGATAATGGAAATTGCTGCTGTTTTGTGTTTTATATTA	36.6635	58	42.1817	3.59434	3.77995	6.38069	5.08103	5.65827	5.50892	1.80888	1.82021	2.75883
A_66_P122621	0.000269	9.74066	down	mRNA	predicted gene 9889	Gm9889	chr3	+	115419560	115419619	CAGAGGAGACTTCTGCACTTGGACTCCTTACATTTGTACTTCTGATTGTACTTGTCTTTA	299.179	505.976	383.382	37.6126	28.3683	49.0017	8.18687	8.83542	8.71645	5.31525	4.96652	5.60492
A_55_P2038540	0.000818	9.50915	down	mRNA	hemoglobin, beta adult minor chain	Hbb-b2					TATCATGGGTAATCCCAAGGTGAAGGCCCATGGCAAAAAGGTGATAACTGCCTTTAACGA	12901.9	8894.49	15814.7	1029.09	1344.23	1996.16	13.7891	13.1562	14.0505	10.0063	10.4027	10.8389
A_51_P264825	0.000457	9.46231	down	mRNA	lymphocyte-activation gene 3	Lag3	chr6	-	124854570	124854866	GGAGAAAACAGTTGCTACTGAGAAGATTTTCTGCCTTAGAACATGGGATTCAGCCATTTC	83.5843	93.4861	90.8953	7.22059	6.20679	13.3069	6.30395	6.34646	6.62301	2.94529	2.84103	3.76053
A_55_P1994147	0.000653	9.40634	down	mRNA	zygote arrest 1	Zar1	chr5	-	72968441	72968500	AGTGAGAGTCGAAAACGTTTCTGCTAGATGGGGCTAATGGAATGGACAAGTGAGCTTTCT	26.172	59.3276	26.2437	3.50681	3.79539	4.44072	4.59326	5.69065	4.80896	1.76449	1.82772	1.79977
A_66_P130647	0.0270417	9.38675	down	mRNA	one cut domain, family member 1	Onecut1	chr9	+	74737402	74737461	ATGAGGGAGGAAGAACCACGGACTAGTACCTCGGTGGAAAAGCTTTAAATTAAATTAAAA	20204.7	2969.5	13714.8	1628.45	829.874	908.363	14.438	11.5076	13.8623	10.6529	9.73696	9.72611
A_55_P2121886	0.00158652	9.16409	down	mRNA	mitogen-activated protein kinase kinase kinase 9	Map3k9	chr12	-	82822600	82822659	GTCCTACCTGTTCACACATCTGTACTGATGTTCTGTGATCTGACTTATCGTCCACTCTTC	229.12	145.211	134.527	12.0573	13.3432	27.6549	7.77816	6.98725	7.18764	3.67664	3.88695	4.80149
A_51_P449995	0.00217923	9.10854	down	mRNA	complement component 6	C6	chr15	+	4748363	4748422	TTGCTGGACCATCAAGGTATACATGCAAGGAAGACTCCTGGACACCTCCCATTTCAAATT	23105.6	25332.2	21710.8	1641.64	2699	5286.56	14.641	14.7071	14.4926	10.6689	11.3836	12.2265
A_55_P2207186	0.0231198	9.08	down	mRNA	solute carrier family 30 (zinc transporter), member 7	Slc30a7	chr3	-	115645002	115645061	TACATTGTTCCGGGAAAGTTTACCTTACCAGCTAAGCATCCCCAGCTCGGTATATTTTTT	382.356	2608.83	1925.04	106.564	153.929	150.094	8.5715	11.3058	11.044	6.79068	7.38114	7.20145
A_52_P275069	0.000743	9.02582	down	mRNA	predicted gene 6792	Gm6792	chr7	+	6224574	6229023	CTTGGTCTGCTGAGCCTCCAAGTACTGAATGAAGAAACAAGTAACTGCAAAGAAGAAGTG	106.334	142.354	190.886	15.5566	15.2768	12.4357	6.64639	6.95572	7.70712	4.03438	4.08482	3.66786
A_55_P1994733	0.0203256	8.90063	down	mRNA	transmembrane protein 14A	Tmem14a	chr1	+	21219609	21219668	AGTACACAGCAGGCCTGTCCATCAGCGTGACTGTCCCTCTGTCTTCCTCTTCCTGTGACT	1338.64	6556.37	7160.22	306.313	479.834	677.607	10.4455	12.667	12.9374	8.29031	8.97193	9.32593
A_55_P1987117	0.000834	8.88746	down	mRNA	solute carrier family 22 (organic cation transporter), member 16	Slc22a16	chr10	+	40323806	40323865	GTTACTTTGTGTTAGAGAGGTGTTATTCTTCCTTTCCACATGTTACTTATGTATCTGCAT	139.082	226.978	171.063	12.9383	16.589	27.5776	7.04295	7.64034	7.55065	3.77846	4.20276	4.79742
A_52_P251623	0.0064254	8.72101	down	mRNA	family with sequence similarity 222, member A	Fam222a	chr5	+	115063126	115063185	TTTTTTATACTAAAATTGACCATTATATTCTACTGTGAGAAGTGCAGTCTGTCTGCACTA	650.842	2260.12	1580.47	142.02	205.656	117.395	9.35668	11.0883	10.7669	7.19709	7.79088	6.85042
A_55_P2083186	0.001547	8.71481	down	mRNA	predicted gene 10024	Gm10024	chr10	+	77174489	77174548	ATCTGGAGGCTGCCAACCATCCTGTCCAACTGTAGTCTGCAGACCTGTGACCTGTAACCC	193.271	466.744	375.531	32.0142	30.4676	43.1192	7.53283	8.72003	8.68344	5.07532	5.06918	5.42139
A_55_P2083963	0.0383486	8.34755	down	mRNA	proline/histidine/glycine-rich 1	Phgr1	chr2	+	118603771	118603830	AGAAATCAGAAGAAATGAAGACACAAGATGAGGAGTCTGCATGGAATCCCCAGCTGACCT	47.8754	123.001	18.0809	13.5437	3.57627	4.2588	5.47907	6.74137	4.25833	3.84475	1.71405	1.73591
A_52_P347942	0.0014108	8.25309	down	mRNA	olfactory receptor 1384	Olfr1384	chr11	+	49327878	49327937	TTTTTCTTTTTTATGGCTCAGCCATGTACACGTATCTCCAGCCTATCCACACGTATTCTG	662.29	1178.74	823.519	76.1947	82.9993	169.475	9.38267	10.103	9.83139	6.31802	6.49465	7.36957
A_55_P2140731	0.0022637	8.1883	down	mRNA	predicted gene 10876	Gm10876	chr14	-	56151969	56152028	AAATGAAGTATTTTTCATCGTAGACTTCCTGTTCAGAGCCAGGGCGCTGAGTCTGTGCAA	28.2907	50.9435	40.5007	3.56291	6.43248	4.55606	4.70206	5.47031	5.45082	1.79255	2.88658	1.84337
A_55_P2083307	0.0013864	8.12763	down	mRNA	calpain 8	Capn8	chr1	+	184562310	184562369	TGTCATTTACTGACTGTTGTATTGTCCAGCCAATCACTGATCCCGAGACACTGGCTTTTC	80.7562	118.574	83.3868	6.23336	13.494	12.9096	6.25138	6.69151	6.48724	2.74046	3.90337	3.7178
A_52_P238175	4.92e-05	8.02895	down	mRNA	outer dense fiber of sperm tails 3-like 1	Odf3l1	chr9	-	56698582	56698641	GTACCTCCGGTCATCCTGTACTGGCTATATAGCCCATGACATCTCCATGTTCCAGGAGCC	62.2892	50.7381	47.8968	6.86011	4.70613	5.82904	5.86445	5.46408	5.6898	2.87537	2.48821	2.63911
A_55_P1971744	0.0171369	8.02209	down	mRNA	predicted gene 10057	Gm10057	chrX	-	150478553	150478612	GTTCTTTAAGAAGTTTCCTCTTCCTACAGGAAACTCATGTAGTTCTCAACACATTCTAAA	66.2823	171.686	85.2096	4.6639	23.4744	12.103	5.95186	7.23319	6.52441	2.37552	4.69038	3.63163
A_51_P495780	0.0406544	7.9859	down	mRNA	perilipin 4	Plin4	chr17	-	56240055	56240114	CAGCCTGTGGGTATGAGACCTGCCCTGAATCAGGTCTGGCTCCCTATACTGCTCATGGTA	986.053	7559.11	1453.48	234.648	168.965	588.614	10.002	12.9045	10.6437	7.91784	7.51219	9.12784
A_52_P284495	0.0489404	7.97787	down	mRNA	ankyrin repeat domain 33B	Ankrd33b	chr15	-	31254329	31254388	GAGACTAAATTAGTAAGAGTCCTGTGAAAGTGGATTCAAGTACATGTCAGGTCATCTCTG	699.171	1324.71	473.914	252.395	127.283	24.8435	9.46299	10.275	9.02101	8.01362	7.11045	4.64696
A_55_P2173288	0.00279064	7.92782	down	mRNA	protocadherin beta 1	Pcdhb1	chr18	+	37427011	37427070	TGAAAACAGAGGATGACTCCAGTTTGCCTCCAGGTTCTAATAAAAATCGGTCTCGGGGTT	287.1	729.103	521.1	42.2569	54.8797	79.954	8.12438	9.38267	9.14498	5.4726	5.91028	6.30838
A_55_P1972040	0.0169832	7.90223	down	mRNA	NADPH oxidase 4	Nox4	chr7	+	94547025	94547084	CCTTGCCTAATCTAAACTCCAGTGCATGTTCAAGGATCTATATGTTAAACATGGTATATT	3726.8	2348.52	2656.65	133.811	582.192	670.178	11.9565	11.1496	11.5045	7.11459	9.23606	9.31309
A_55_P2083257	0.00442505	7.84831	down	mRNA	alpha 1,3-galactosyltransferase 2 (isoglobotriaosylceramide synthase)	A3galt2	chr4	+	128445773	128445832	GCTGGCTCATAAGGGCAGCTGAGCATCCAGTGTAGTAGCCATAAGTGAGATGTTTGAACC	23.7794	56.9273	49.9927	3.40565	4.67977	6.21349	4.45397	5.63479	5.75227	1.71804	2.4835	2.72235
A_51_P514256	0.00116173	7.77465	down	mRNA	tubulin, beta 2B class IIB	Tubb2b	chr13	-	34219061	34219120	GGCTAAAATCACATAAACCTTTGTGTCCTAACGGTGTCCTCTTTTCTTTCTCTTCCTTTC	372.191	810.722	710.621	66.3015	70.7046	86.3146	8.53288	9.55348	9.59624	6.12413	6.26962	6.41251
A_52_P642488	0.000137	7.7531	down	mRNA	potassium channel, subfamily K, member 1	Kcnk1	chr8	+	128554281	128554340	CCTAACAAACTCAAGAGAAAATCGGTACGATATTCTGTTCCTGTATACATTTCTACCCTC	154.015	234.924	202.305	25.3216	19.4146	25.0302	7.19693	7.69314	7.79194	4.73238	4.42558	4.65973
A_52_P468068	0.00125185	7.62265	down	mRNA	trichohyalin	Tchh	chr3	+	93252853	93252912	GGGAAATGTATGAACAGAGGACAAATTTCTAGAGGTCTCTTTATTATACTTAGATGCTCA	262.363	201.826	299.645	43.1328	23.5532	28.0658	7.98618	7.46547	8.35911	5.5039	4.69548	4.82051
A_52_P585124	0.0133697	7.52193	down	mRNA	chemokine (C-X-C motif) receptor 4	Cxcr4	chr1	-	130485079	130485138	AGGAAGAAACTGAACATTCCAGAATGTGTGGTAAATTGAATAAAGCTAGCCGTGATCCTC	87.2122	33.1779	22.6253	8.2757	4.23168	4.28818	6.36227	4.85022	4.59042	3.13762	2.1845	1.74749
A_55_P2126167	1.55e-05	7.51118	down	mRNA	membrane bound O-acyltransferase domain containing 4	Mboat4	chr8	+	35187713	35187772	CCTGTGATGTACGGTCTTTTGCTTTTTCTGTTAGCGGAGAGAAAAGACAAACGTAACTGA	30.0247	26.2599	27.148	3.69414	3.57822	4.61669	4.78887	4.51396	4.86326	1.85498	1.71549	1.8685
A_52_P520341	0.00149149	7.485	down	mRNA	RIKEN cDNA A130023I24 gene	A130023I24Rik	chr7	-	141421588	141421647	AACAGTGTCCCCAGTTGCTTTCAACTTCCAAGTGGAACTAGGCTACAACTCTACAAACTC	121.322	261.748	239.197	25.5429	21.463	26.1177	6.84678	7.85404	8.03672	4.74654	4.55917	4.71982
A_55_P2108151	0.000322	7.46602	down	mRNA	hemoglobin, beta adult major chain	Hbb-b1	chr7	-	110976379	110976438	TTTGCTTCTGACATAGTTGTGTTGACTCACAACCCCAGAAACAGACATCATGGTGCACCT	2766.84	2250.64	2726.6	266.37	357.075	461.82	11.5035	11.0771	11.5402	8.08858	8.55457	8.77658
A_66_P138178	0.000864	7.45863	down	mRNA	predicted gene 4107	Gm4107	chr18	-	46517536	46517595	TAAGGTCTGGCCTCCAGGTTAAGCTTAGGAATGGATTTTATTAATAAAAGCTGTCCAAAT	318.38	627.626	451.668	48.1617	49.4051	78.4448	8.2905	9.15522	8.9541	5.66575	5.75639	6.28095
A_55_P2092501	0.00770379	7.34561	down	mRNA	mediator complex subunit 1	Med1	chr11	-	98014129	98014188	ACATGAAGTCAACGTGTACCTATTTGCTGCTGCTGCTGCTGCTGGAGTTTATGGTTTTTT	24511.1	76623.7	36669.8	4946.44	4464.26	10979.2	14.7071	16.2638	15.2615	12.2498	12.105	13.2469
A_55_P2148684	0.00275555	7.13065	down	mRNA	bestrophin 1	Best1	chr19	-	10071517	10071576	GCTGTATGGAGAATTCCTTGTCTTCATATTCCTCTACTATTCCATCCGTGGACTCTACAG	21.7187	43.9487	32.7357	3.60013	5.58509	4.17982	4.32205	5.25784	5.1407	1.81171	2.69815	1.70862
A_51_P375201	0.00417332	7.08173	down	mRNA	polo-like kinase 3	Plk3	chr4	-	116801317	116801376	GCTCCCAGCTAGGGGGCATTATTTATGGACCACTTTTATTTATTAACAGACATTTATTTA	17966.9	23940.4	15272.1	1691.45	2836.7	5381.91	14.2613	14.6283	13.9999	10.7142	11.4509	12.2522
A_55_P2041668	0.00495162	7.00413	down	mRNA	forkhead box L2	Foxl2	chr9	+	98856846	98856905	GCGTGCAGAGCATGGCGCTGCCTCCGGGCGTCGTGAACTCCTACAACGGCCTGGGGGGCC	688.439	1919.21	1436.1	123.364	207.271	210.705	9.44164	10.8324	10.6252	6.99662	7.80455	7.67349
A_55_P2091413	0.0150713	6.94336	down	mRNA	RIKEN cDNA 4930488N24 gene	4930488N24Rik	chr17	+	21267390	21267449	TAGATGCTGGTGCTGCTTCGTGTTTAAAAATTAAGAGGAGTGGAAGTGCTCCCATCCTTG	166.849	518.199	493.448	26.9136	61.8402	63.3583	7.31706	8.87359	9.07347	4.82643	6.08207	5.96871
A_51_P263246	0.0199544	6.92105	down	mRNA	dual specificity phosphatase 8	Dusp8	chr7	-	149267534	149267593	AAAGCTCTGTTTTTACTGTCTGGTATTTAAACTGAAACAGGTTTCTAAGCAATATGAGGC	349.855	807.159	385.987	30.422	58.9858	162.087	8.43013	9.54356	8.72416	5.00613	6.01271	7.30603
A_52_P402127	0.0052096	6.87822	down	mRNA			chr4	-	60149947	60150006	GAAACAAACCTAGTTGGCTACCAGTCATTTTTGAATGCTGGAGAGTCCTATCCTTATTCT	8266.4	12662.5	13864.8	1013.66	1797.67	3266.46	13.12	13.691	13.8727	9.98352	10.8179	11.5362
A_66_P132787	0.00209897	6.84815	down	mRNA			chr6	+	41138875	41138934	GGAAAAATTTCCCATCAGTCATCCCAACTTATCCTTTTCATCTATGACAGTTTTAAATGC	54.4	94.846	69.8498	7.68046	6.692	15.3519	5.66633	6.36899	6.23234	3.02846	2.94497	3.96709
A_66_P139530	0.0054559	6.76177	down	mRNA	predicted gene 5107	Gm5107	chr5	+	37556899	37556958	CCAAGAGGAGAACAAAGTGTACACTCACCATCATCTCCTTGTAATTCTGAAAATAAACGA	73.7559	196.695	128.314	15.6742	11.1343	25.873	6.11369	7.43314	7.1219	4.04539	3.64393	4.70722
A_55_P1976204	0.0295678	6.63737	down	mRNA	cyclin-dependent kinase inhibitor 1A (P21)	Cdkn1a	chr17	+	29235299	29235358	TGGGGTAGTTTCCATAGTGACCCGGGTCCTTCTTGTGTTTCAGCCACAGGCACCATGTCC	21.3773	114.797	22.7248	6.26751	3.58443	7.0182	4.29975	6.64601	4.5972	2.74682	1.719	2.88531
A_51_P504538	0.0492494	6.62207	down	mRNA	chymotrypsin-like elastase family, member 2A	Cela2a	chr4	-	141377348	141377647	AGAGGTGGAACTCCCAAAACGTCGGCAATGGCTATGACATTGCCTTAATCAAACTGGCCA	133.865	463.262	161.388	95.1209	14.1923	20.2533	6.98424	8.70954	7.45911	6.63745	3.97949	4.35409
A_55_P1962303	0.000144	6.59574	down	mRNA	hemoglobin alpha, adult chain 1	Hba-a1	chr11	+	32183955	32184014	TACTTCCCTCACTTTGATGTAAGCCACGGCTCTGCCCAGGTCAAGGGTCACGGCAAGAAG	57784.5	59614.9	61607.9	7928.07	9756.83	13871.4	15.9145	15.9411	15.9907	12.9153	13.1931	13.5733
A_55_P2035315	5.56e-05	6.59138	down	mRNA	RasGEF domain family, member 1B	Rasgef1b	chr5	-	99646448	99646507	TCAACAGGCTTGGCCTGTCTCCAAGTTGTCCCTTCACAATGTCAATACATTTTAAGCTCT	11390.5	8717.22	10496.2	1663.09	1537.54	1892.13	13.6092	13.1288	13.4812	10.6893	10.6041	10.764
A_55_P2099947	0.00217936	6.50995	down	mRNA	growth differentiation factor 1	Gdf1	chr8	+	72853479	72853538	AGTCTCTTGTCCTCAACTTCAGCCATCCAGGACTCTATCCCATCCTACCTGGGATACTGA	404.111	881.771	676.262	68.7031	92.3548	123.01	8.65023	9.67303	9.52335	6.17585	6.64561	6.9172
A_51_P409637	0.00890235	6.39298	down	mRNA	RIKEN cDNA 4930505A04 gene	4930505A04Rik	chr11	-	30326009	30326068	CAAGCTCTTCTCACCAGGCACGGGCCTTTAAACCACTAATAAAAAAGTCAGGGTAAGTGA	40.6394	107.248	93.5758	6.67637	13.2517	12.8265	5.23412	6.54969	6.66592	2.83173	3.87868	3.70985
A_51_P218953	0.000861	6.10751	down	mRNA	zinc finger protein 536	Zfp536	chr7	-	38264252	38264311	CAGACTTGTGTGGTAAGTTTTAGAATCCTCTTCCTTCAGTTCATTTCCCACAAAAACGTC	180.814	208.151	174.586	34.9016	18.1037	36.2905	7.44186	7.5113	7.58063	5.19934	4.32315	5.17955
A_55_P2044389	0.0445914	6.07353	down	mRNA	kinesin family member 6	Kif6	chr17	+	49894503	49897747	GAGAGATGAAGAATATACAAAGCTCCTAGGTCTTCTCAAGCAGAGGGACAACGAGATCAA	93.7749	86.7965	43.4873	25.9269	3.84767	13.93	6.46562	6.23941	5.55262	4.76821	1.85617	3.82567
A_55_P1997003	0.0171633	6.02724	down	mRNA	serine (or cysteine) peptidase inhibitor, clade A, member 4, pseudogene 1	Serpina4-ps1	chr12	+	105325068	105325127	AAATGGGAGAGACCCTCCTAGGGTGTCACACTGATTAAAACAAATGATATCTCTGAGACC	74943.5	35280.8	39169.7	17817.3	4581.3	7979.53	16.2837	15.155	15.3542	14.0582	12.142	12.8183
A_52_P412506	0.0095593	5.96718	down	mRNA	major urinary protein 5	Mup5	chr4	-	61496097	61496156	ATGAAGCTGTTGCTACTGCTGTGTTTGGAACTGACACTAGTCTGTGTCCATGCAGAAGAA	325129	431240	433219	38916.7	49980.3	129935	18.3722	18.5391	18.5493	15.17	15.5759	16.9836
A_55_P1968723	0.00170229	5.89591	down	mRNA	CCR4 carbon catabolite repression 4-like (S. cerevisiae)	Ccrn4l	chr3	+	51055429	51055488	CTCTTTCAATTGTTGAAGCCTCTTCCAAACAAAATATCCTTCCAGTGGTAAAATGGTAAA	9256.84	8595.01	6191.38	996.74	1442.34	2205.71	13.2982	13.1067	12.7217	9.95685	10.5059	10.9846
A_55_P2076749	0.000782	5.86021	down	mRNA	carbamoyl-phosphate synthetase 2, aspartate transcarbamylase, and dihydroorotase	Cad	chr5	+	31369954	31370013	TACCGGATTGGCTCCAGTGTTGAGTTTGATTGGTGTGCTGTGGGTTGCATCCAGCAGCTC	471.519	803.751	636.514	80.7639	99.3382	134.482	8.87904	9.53739	9.43566	6.3974	6.75422	7.04762
A_52_P257625	0.0369837	5.85786	down	mRNA	endothelial cell-specific molecule 1	Esm1	chr13	+	114008204	114008263	AATGTACTCGTGGGAAGATCCGTGAATGTAAGCGCAACCGGCTGTTAGGTTTTGTCTTAA	321.146	83.9604	95.6473	44.4993	12.4452	18.1831	8.30341	6.1906	6.69583	5.54555	3.79195	4.20121
A_55_P2143683	0.000842	5.79523	down	mRNA	highly divergent homeobox	Hdx	chrX	-	108683613	108683672	CTGCATTCCATTTTACTGGTACTACCTCTGAAACATATTATCTCCTTAAAACCATATCAG	18.9449	38.4252	24.5999	3.90172	4.16986	5.03823	4.12184	5.05911	4.71752	1.97705	2.11713	2.1997
A_55_P2356263	0.00207961	5.78252	down	mRNA	ankyrin repeat and sterile alpha motif domain containing 1B	Anks1b	chr10	+	89542068	89542127	GCCTGCATCTTATTTGTATTCATCCTGTCTATCTAATGTTTGTTTCCATTAGTTGAAGTG	45.2381	61.9032	88.4374	10.0419	8.42128	10.6939	5.39523	5.75227	6.58181	3.41355	3.26029	3.46038
A_55_P2078246	0.000175	5.69693	down	mRNA	protein phosphatase 1, regulatory subunit 10	Ppp1r10	chr17	+	36067619	36067678	TTCTCATGATGGCCCTGGAGGGAACATGGGTGGAAGTGGTGGACATCGTTCCCATGAAGG	804.646	628.637	662.261	108.282	105.818	144.072	9.68336	9.15892	9.49316	6.81398	6.84564	7.14526
A_55_P1975682	0.00103666	5.58271	down	mRNA	reproductive homeobox 2E	Rhox2e	chrX	+	34956112	34956171	GAAAAATACAGGAGTTATAAGAGGCTGTAAATGCTCAGAGGTCCTCTTCCTGCTTCCCAC	559.489	1067.85	909.706	126.652	138.19	167.173	9.13615	9.95858	9.96805	7.0346	7.23334	7.35195
A_52_P206925	4.02e-05	5.39626	down	mRNA	poly (ADP-ribose) polymerase family, member 16	Parp16	chr9	+	65086077	65086136	AAGGAAAAAGTCCTGCTGCATTTAAAAGCAAAGTGTCCAAGCTGTCCGAGGTGTGTTTAC	6536.29	5591.92	5348.66	1097.86	1234.17	1135.24	12.7661	12.4431	12.5076	10.0964	10.2873	10.0372
A_52_P24690	0.00394991	5.39202	down	mRNA			chr7	+	120386502	120386561	ACGGCTGTCGCTAGTACTGAAGTATTTGCTTTAAATGATAAACATTTAACATCCTACAGT	86.8371	109.406	55.7342	21.9158	11.5973	9.65844	6.35735	6.57873	5.90703	4.52827	3.69843	3.32392
A_55_P2007703	0.0012358	5.38342	down	mRNA	Nanog homeobox	Nanog	chr6	+	122663514	122663573	ACCCCACAAGCCTTGGAATTATTCCTGAACTACTCTGTGACTCCACCAGGTGAAATATGA	89.9648	175.626	118.728	18.214	18.6684	26.9604	6.40531	7.26605	7.01173	4.26242	4.36744	4.76767
A_51_P229664	0.00126889	5.37449	down	mRNA	CD27 antigen	Cd27	chr6	-	125183076	125183135	AAAGCACACTTACTCTAAGTGAAACCGTCCAGCTGACAAAACTACATGCCAGGGGTGGAA	45.8979	57.6279	44.7088	5.50148	10.253	9.37183	5.41687	5.65069	5.58837	2.56054	3.53294	3.28407
A_55_P1973809	0.00141131	5.35461	down	mRNA	hemoglobin, beta adult t chain	Hbb-bt	chr7	-	110961105	110961164	TTTTCTGCTATTGTCTATGCACAAAGGTTATATGTCCCCTAGAGAAAAACTGTCAATTGT	22117.9	23449.3	25816	3484.69	4728.28	7730.37	14.5811	14.6031	14.766	11.731	12.1823	12.7745
A_51_P188772	0.0287426	5.32151	down	mRNA	Rho guanine nucleotide exchange factor (GEF) 28	Arhgef28	chr13	-	98669544	98669603	GATTGTGTGGCCATTTGTTTTCCCAAGCAAACAAACAAAAACCACTGGCACTTTGGGGAG	102.606	144.972	43.0971	7.44117	13.5978	31.7567	6.59309	6.98534	5.54212	2.98417	3.91421	4.98666
A_52_P359819	0.0215285	5.31814	down	mRNA	neurotrophin 5	Ntf5	chr7	+	52671758	52671817	CCCTGGCTCATCAAAACGGACGAGGAAAGAACGCATGAAAAGGGGATGCATGATGCATGC	73.6245	296.957	111.324	17.4663	18.2372	39.5637	6.11087	8.04141	6.921	4.20328	4.33507	5.30217
A_55_P2055112	0.0171276	5.31102	down	mRNA	protease, serine 44	Prss44	chr9	+	110726838	110726897	CACCGTGCTCATTGCCCTCAAGACTGCTTCCAGGACCCACGCTTGGCAAAAATGGAATAA	248.972	867.04	700.205	84.8519	74.3743	138.834	7.90962	9.64936	9.57874	6.4703	6.34905	7.0914
A_55_P2007646	0.0497463	5.2967	down	mRNA	crystallin, alpha A	Cryaa	chr17	+	31818550	31818609	AGCTTCTCTCATATCCTCTTCCTGTGACTTTCTCTACTCTGTAGTATTGCTCCTGAGGAC	242.623	1099.86	747.852	49.1412	126.478	190.418	7.86482	9.99953	9.67537	5.695	7.10197	7.52747
A_51_P377812	0.0120156	5.24722	down	mRNA	RIKEN cDNA 1700011E24 gene	1700011E24Rik	chr17	-	87794513	87794572	AAGGCATCCCCAAAAGGCTCTATTACTTCTTGTTTTCGATCTAAGGTTCCCCGATTCTTA	58.8013	179.476	143.397	18.3808	15.4534	27.7966	5.77673	7.29845	7.28401	4.27684	4.09957	4.80813
A_55_P1962299	0.000108	5.12683	down	mRNA	hemoglobin alpha, adult chain 2	Hba-a2	chr11	+	32197245	32197304	TTCTTCTCTCCCTTGCACCTGTACCTCTTGGTCTTTGAATAAAGCCTGAGTAGGAAGAAG	170938	152941	155866	26327.2	33121.4	38923.3	17.3757	17.1343	17.1819	14.6101	14.9415	15.066
A_55_P2201866	0.00487084	5.11754	down	mRNA	RIKEN cDNA 2310047N11 gene	2310047N11Rik	chr1	-	16594703	16594762	TTGAATTTCATGTTAAGCATCACAATCCTACTCCACTCCCTGTCTCTCCATATCTGCCCT	1148.84	1811.07	1867.42	194.602	444.004	350.727	10.2221	10.7569	10.999	7.66169	8.86214	8.38775
A_51_P162955	0.049482	5.10717	down	mRNA	serine (or cysteine) peptidase inhibitor, clade A (alpha-1 antiproteinase, antitrypsin), member 7	Serpina7	chrX	-	135615848	135616502	TTACTGCAGAAAGGATGGGTTGAATTGTTTGTTCCAAAGTTTTCTATTTCTGCCACATAT	6000.31	2945.09	8531.61	412.901	1700.7	1942.67	12.6427	11.4924	13.1791	8.72201	10.7338	10.8008
A_55_P2033326	0.0129556	5.09502	down	mRNA			chr4	+	61461021	61461080	GCAAAACTATTTGAGGAGCATGGAATCGTTAGAGAAAATACCATTGACCTATATAATGCC	88097.5	162366	153193	13029.5	32658.6	43932.5	16.496	17.1962	17.1429	13.6102	14.9234	15.2544
A_55_P2024282	0.00399216	5.07019	down	mRNA	predicted pseudogene 16441	Gm16441	chrX	-	67679527	67679586	TGAAAATCTGGATGTTTTATGCCAGCATAGTTAGGCAGCATCCCGCATCCAATCCCTTCA	32.6073	33.4743	41.4855	7.69906	4.13458	8.38661	4.91031	4.86201	5.48543	3.03195	2.06921	3.13046
A_51_P519108	0.0271137	5.04027	down	mRNA	double zinc ribbon and ankyrin repeat domains 1	Dzank1	chr2	-	144296539	144296598	CAGATCTCAGCAGAGTGCTTAATCCTGTGTTTATCCTGTGCAGACAAGTGATTGTCTCAT	102.659	154.198	52.0186	8.62228	15.2964	36.7557	6.59332	7.07976	5.81074	3.20159	4.08652	5.19521
A_55_P2086507	0.0330605	5.03139	down	mRNA	bone gamma-carboxyglutamate protein 3	Bglap3	chr3	-	88172673	88172732	AAACCAGTATGGCTTAAAGACCGCCTACAGACGCATCTACGGTATCACTATTTAGGACCT	334.309	157.436	115.463	31.5081	16.4918	74.3254	8.35942	7.1087	6.97535	5.05366	4.19502	6.20193
A_55_P2005984	0.000252	5.03097	down	mRNA	WAP four-disulfide core domain 15B	Wfdc15b	chr2	-	164040205	164040264	GAGAGGCCCATCCTGAAACTAAAGATTAAGTGCTTGTTAATATGAGTACAAAATAAAGGA	230.555	224.489	165.754	46.095	36.5364	32.2067	7.78744	7.62167	7.49876	5.5964	5.31232	5.00664
A_52_P345301	0.0189047	5.0218	down	mRNA	coiled-coil domain containing 37	Ccdc37	chr6	-	90356156	90356215	CACGATGTTGGAGAGCCTGAACCACAAGGTGCTGGAAGTCTACCGGAAATGTGTGGGCAT	17.9585	60.1737	21.2322	5.90775	6.3724	4.22865	4.04336	5.71122	4.4926	2.66488	2.87291	1.72479
A_55_P2220899	0.00659172	4.99972	down	mRNA	RIKEN cDNA B230303O12 gene	B230303O12Rik	chr5	-	147000203	147000262	GACCTTGGACCTAATTATTTGTTCCTCTTCCCAAAGTGCTGACTTAAATTATATCTTCTT	173.545	435.098	299.436	43.0445	44.5775	77.9828	7.37588	8.61624	8.35798	5.5007	5.61207	6.27179
A_55_P2071952	0.0280533	4.99742	down	mRNA	WD repeat domain 92	Wdr92	chr11	+	17134613	17134672	ATGTAAACTTGTACTTTTCCTGCCCAGTTCTCCCCCCTTGAGTTTTACTATATAAGCCTG	33130.3	130314	41034.8	15964	16694.7	7343.33	15.17	16.9428	15.4269	13.8937	13.9768	12.7056
A_55_P2115871	0.0408377	4.93983	down	mRNA	inositol polyphosphate 5-phosphatase J	Inpp5j	chr11	-	3394386	3394445	GGAACGGACAGATATTCCCATCTTGGAGGTCATCCATTAGGAATTAAATTCTCCAGCTTC	169.177	115.269	28.17	13.3118	10.9429	23.3614	7.33662	6.65112	4.92107	3.81767	3.61685	4.56091
A_55_P2273929	0.0254324	4.9321	down	mRNA	predicted gene, 20558	Gm20558	chr5	-	77531125	77531184	TACAGCCACAGCATTTGAGGAAAGGTTCTGATTTCCAGCATTGGGCTTTACCATTCCTGA	31.0981	31.9152	17.0993	11.0945	3.49871	4.12792	4.84032	4.79681	4.17743	3.55581	1.65891	1.69324
A_55_P2159717	0.00326843	4.92256	down	mRNA	predicted gene 5591	Gm5591	chr7	-	39304673	39304732	GGGAAGAAGATTGAGAAGAAAACTGGCATCCCTTCCTTCGGGGGTCTGAGAACCTCCACC	1068.32	2471.71	2076.07	362.247	320.126	426.69	10.1147	11.2268	11.1503	8.52071	8.41274	8.66013
A_52_P233305	0.00433344	4.8607	down	mRNA	a disintegrin-like and metallopeptidase (reprolysin type) with thrombospondin type 1 motif, 12	Adamts12	chr15	+	11266072	11266131	GCTCTCAGAAAAGAACCATTCATTGCATCCCCTCAGAAAACAGTACAACTGAAGATCAAG	60.9672	133.003	103.98	14.382	15.8507	24.0152	5.82893	6.85909	6.81977	3.9241	4.13893	4.60127
A_55_P2119907	0.00166342	4.83941	down	mRNA	dynein, axonemal, heavy chain 11	Dnah11	chr12	-	119116456	119116515	GCAAGCACAGTGAGGCCTCCAGTGTCTGTTTCTATTGTCTCTTAATAAAAAGGACACCTT	117.132	189.807	90.5942	25.1288	17.7149	31.0683	6.79291	7.38258	6.61889	4.72253	4.29179	4.95557
A_52_P214630	0.0107985	4.77342	down	mRNA	SRY (sex determining region Y)-box 9	Sox9	chr11	+	112648809	112648868	ATAAAACCTTAAAGCGTTCTTATAATATGGCATCTTTCGATTTCTGTATAAAAACAGACC	473.104	550.435	178.409	91.3067	74.5796	54.9562	8.88515	8.96415	7.61069	6.57656	6.35261	5.76575
A_52_P591310	0.0233565	4.75224	down	mRNA	homeobox D13	Hoxd13	chr2	+	74509248	74509307	AAATGTTGCGTATTTATGGGACTGAAAGATTATTTTTGTAGATACAGTGTGTGTGAGCAG	27.7951	38.1857	70.3392	14.1656	5.10548	6.28399	4.67703	5.0501	6.24131	3.90345	2.58014	2.73903
A_52_P507745	0.000567	4.74537	down	mRNA	Ca2+-dependent activator protein for secretion 2	Cadps2	chr6	-	23637942	23638001	TTGGGGCTATAGCAGATATAGTGTCTAACTTGAAATCAGACTATGTTAAGAAACTAGGGT	18.5153	25.8157	15.9639	4.44882	3.7432	4.39159	4.08874	4.48991	4.07994	2.33303	1.80164	1.78434
A_55_P2006930	0.0111144	4.69199	down	mRNA	cadherin 11 pseudogene	2610005L07Rik	chr8	-	19990933	19990992	TGTTTGAAATCACAACAGACTATGAAACACTATGTTGCTGCTGCTGCTGCTGCTGCTGCT	10416.8	30608	15617	3314.99	3355.48	6039.18	13.4722	14.9632	14.0319	11.6736	11.6862	12.4169
A_52_P496726	0.0153919	4.69148	down	mRNA	RAS, dexamethasone-induced 1	Rasd1	chr11	-	59777222	59777281	GACCTTTTTTGTTCAAAAGTCAAATCGGATTCCTGGACTAGCGGTCCGTGCCACAGGAGC	57.4437	131.03	31.4569	14.3181	8.40118	13.6524	5.74328	6.83616	5.08509	3.91809	3.25681	3.79949
A_55_P2004176	0.0228542	4.64354	down	mRNA	predicted gene 6460	Gm6460	chr5	+	11596280	11596339	AGATGAGAAATGAGCAGAGAGATCACCTGATCGATTTCAAAGAGAGTTCCAATTACAATA	50.7246	26.7585	15.8419	8.40183	5.48349	4.13548	5.56281	4.53957	4.06905	3.15892	2.6717	1.69512
A_55_P2220748	0.033004	4.62971	down	mRNA	meprin 1 beta	Mep1b	chr18	+	21258609	21258668	AAGAATATTTTACCCAAGCCATGTGACATTTCCAACCAGATCATCTTTGTAAATAGCTGA	90.3664	27.3003	43.7384	4.95305	10.6499	14.5405	6.41112	4.56842	5.55995	2.43769	3.5799	3.88915
A_55_P1995195	0.0054753	4.61582	down	mRNA	fos-like antigen 2	Fosl2	chr5	+	32460076	32460135	GCTATGGAGGAAAGAACATATTAAAAACTTATTTTCCCTCGGGTTTGTTCTCGTTTTATG	792.019	1400.91	465.065	157.368	156.201	206.056	9.6616	10.3566	8.99265	7.34618	7.40092	7.64393
A_55_P2061278	0.0112931	4.58912	down	mRNA	salt inducible kinase 1	Sik1	chr17	-	31981255	31981314	GGAATCGTTTCATTTCTCATGTTAATGTGAGAGACGTATGCCAAATGATTAGTTGATGTA	378.742	1277.6	514.206	118.042	134.253	148.079	8.55879	10.2203	9.12693	6.9376	7.18887	7.18485
A_51_P288010	0.00301714	4.52056	down	mRNA	cholinergic receptor, nicotinic, gamma polypeptide	Chrng	chr1	+	89106072	89106353	TAAGAAGGTGCCTGAGACCTCCCAGGCAGTGCCACTCATCAGCAAGTACCTGACCTTCCT	107.445	212.301	179.878	26.6854	34.6272	37.6779	6.66129	7.54008	7.62248	4.81426	5.24426	5.23582
A_55_P2078503	0.010101	4.49696	down	mRNA			chr8	-	41731778	41731837	CCCTTATGTTTTGGCTCATGATAATTAAATCCACACTGTTGGGATTCAGAAAGTGCTGTC	250.032	602.75	645.665	90.1742	104.023	96.821	7.91699	9.09348	9.45828	6.56061	6.82029	6.581
A_55_P2083649	0.00830416	4.47478	down	mRNA	aminolevulinic acid synthase 1	Alas1	chr9	-	106136284	106136343	CCAGGCCATTACCATACCCACATAGTAGCCAGAATTGTCTTTATATGTGAAATAAATTAT	184767	81640.6	115664	21896.6	24289.1	46471.6	17.4876	16.36	16.8243	14.3483	14.5131	15.3251
A_55_P2065424	0.0456957	4.46145	down	mRNA	somatostatin receptor 2	Sstr2	chr11	+	113486505	113486564	ACGCCTTCTTGTCTGACAACTTCAAGAAGAGCTTCCAGAATGTTCTTTGCTTGGTCAAGG	40.4938	19.8048	18.445	3.34292	11.7272	4.25546	5.22929	4.09957	4.28662	1.69353	3.71472	1.73469
A_55_P2128113	8.75e-05	4.44657	down	mRNA	TBC1D12: TBC1 domain family, member 12	Tbc1d12	chr19	+	38994341	38994400	AAATAGGCAATAATGTGATTAGTCATGTGACCCCACACAGCATCCATCCATCCATCCATC	292.536	365.417	296.113	74.6528	54.6806	74.1493	8.15267	8.35277	8.34505	6.29041	5.90327	6.19872
A_66_P135403	0.00396082	4.44146	down	mRNA	expressed sequence AI481877	AI481877	chr4	-	59094364	59094423	GCCTGAGCCTCAGAGATCATAATGGGAGGGCTTGGGACTTGACGGAGATCATATAAGAAC	120.952	272.981	181.748	32.6347	33.8184	49.913	6.841	7.92139	7.63689	5.10449	5.21387	5.62783
A_55_P1971074	0.0103949	4.43065	down	mRNA	ATPase, class VI, type 11A	Atp11a	chr8	+	12868669	12868728	GTCGGACTGAGAGCCCAGTAAGCTGCTTTGAAACTTGTAAATTAAACCGGATCAAACGTC	4468.01	4089.37	2950	673.298	1637.58	665.558	12.2226	11.9683	11.656	9.41485	10.6838	9.30566
A_66_P120732	0.00260413	4.42888	down	mRNA	G protein-coupled receptor 45	Gpr45	chr1	+	43089816	43089875	TGGACCTGAGTTTCAAAACCAAGGCCTTCACCACCATCCTCATCCTCTTCGTGGGCTTTT	456.727	937.218	792.543	142.141	143.654	177.307	8.82576	9.7652	9.7699	7.19875	7.28949	7.43179
A_51_P210956	0.000328	4.41234	down	mRNA	vascular cell adhesion molecule 1	Vcam1	chr3	-	115813216	115813275	TATATTTTTATAGGCAAATGGTAAAGAGGTCACTGGGTTGACTTTCAGGTACTACTTTCT	2982.15	3734.41	2196.93	734.86	618.26	731.991	11.6212	11.8485	11.2473	9.54143	9.32179	9.42909
A_55_P1996702	0.00202285	4.40829	down	mRNA	glutamate receptor, metabotropic 8	Grm8	chr6	-	27225612	27225671	ATCAGCTACAGTAATCATTCAATCTGAACAGGGAGATGGCACCATCTGAAGGAAGGTGCT	155.443	134.477	77.7932	24.8414	28.6288	20.4175	7.21267	6.8766	6.3853	4.70702	4.98193	4.36496
A_51_P122452	0.00697889	4.36701	down	mRNA	olfactory receptor 1511	Olfr1511	chr14	-	53010102	53010161	GTTATCGCATTTGGTGGTTGTGCAGCTCAACTATATTTTTTCCACTTCCTAGGCAGCACC	29.114	50.0534	46.8519	10.8436	9.33945	5.4664	4.7442	5.44646	5.65716	3.52382	3.40962	2.53445
A_55_P1982699	0.0171724	4.35602	down	mRNA	predicted gene 16442	Gm16442	chr7	-	20707065	20707124	TCTCATTTCTTCATAAGGCTTGTCAGTGAGATTTTAACTGCAGTCTTCCCCAGTATCTCT	21.5454	38.1317	41.4016	8.39795	8.81063	4.83269	4.31163	5.04738	5.48333	3.15862	3.32303	1.99166
A_51_P336385	0.000197	4.34438	down	mRNA	death inducer-obliterator 1	Dido1	chr2	-	180393086	180393145	GTAAGAAGGCTGGCTAACGTATCTGACTGTGCAAATATGTTTGATAGTTCCTTTTATATT	2301.86	2952.14	1784.61	539.61	520.291	588.757	11.2331	11.4978	10.9389	9.09541	9.08877	9.12816
A_55_P2106241	0.0281293	4.25192	down	mRNA	RIKEN cDNA 4930432K21 gene	4930432K21Rik	chr8	+	86696428	86696487	TATCCTTCCCCCATGCTCTCTGTTACATTTGGGAAGGTGGGGAATAAATGATGCAGTCAT	2079.07	3641.79	4790.45	401.745	1245.01	1105.79	11.0819	11.8065	12.3544	8.67671	10.3	10.0017
A_66_P113599	0.00224001	4.23535	down	mRNA	protease, serine 23, opposite strand	Prss23os	chr7	+	96658941	96659000	GAAGTCCTTCCCAAAAATGCTAAACCTGCCATCGTAGCCATAAATCTGCCTCTTCCTGCG	347.687	563.178	371.809	67.8705	93.0517	131.464	8.41863	8.99527	8.6656	6.15942	6.65698	7.01566
A_51_P435922	0.0126276	4.22132	down	mRNA	radial spoke head 9 homolog (Chlamydomonas)	Rsph9	chr17	-	46266279	46266338	CATCTACGTAGGCACAGGAGAGAAGAACATGGACTTGCCCTTCATGCTGTAGGAAGGCAG	577.558	337.129	220.159	82.6401	51.723	115.977	9.18294	8.22866	7.90887	6.43163	5.82106	6.8347
A_55_P2095513	0.0286684	4.21925	down	mRNA	trypsin 5	Try5	chr6	-	41261247	41261306	CTGGATTCAGGACACCATTGCCGCAAACTAAGCATCCCTTTGAAGTCATTATGCCAATAA	26.465	47.0305	29.0372	12.6467	7.82456	4.39438	4.60755	5.3557	4.96326	3.74885	3.1614	1.78529
A_55_P2105346	0.022727	4.16674	down	mRNA	transmembrane emp24 protein transport domain containing 5	Tmed5	chr5	-	108535404	108535463	CCACCACCTGGCTATGTTAAGTATGTGTTTGCTGAGATAATATTCAGTACAATTAAAACA	104.449	220.424	154.509	17.5204	38.2354	58.0482	6.61858	7.59593	7.39909	4.20793	5.38248	5.84643
A_51_P225634	0.0400472	4.1509	down	mRNA	zinc finger, DHHC domain containing 25	Zdhhc25	chr15	+	88431789	88431848	GCTCCCTGAAGGAAACCAACATGGCAGAATACAAAGTAATATACCTCAAATTTTCTTGTG	29.8566	144.537	52.2469	15.9059	8.62464	16.4319	4.78203	6.98098	5.81551	4.06756	3.29266	4.05802
A_51_P492047	0.00690659	4.08385	down	mRNA	family with sequence similarity 3, member B	Fam3b	chr16	-	97692789	97696872	GAAATCGAGAGAGAAAAAATCAACCACTCAGATCAATCCAGGAACAGATATGCAGGCTGG	54.0006	64.9455	22.3418	8.7519	8.75844	10.4361	5.65549	5.82331	4.57138	3.22025	3.31466	3.42549
A_55_P2170381	0.00438197	4.03952	down	mRNA	myosin light chain, phosphorylatable, fast skeletal muscle	Mylpf	chr7	+	134355191	134355250	TATAACCCCAGAAGAACTGCTCCAAGCAGATTCTCTTCCTTTTTCCATCTGGAGCTACTG	28.711	43.2551	35.7729	5.07978	9.25611	9.63855	4.72277	5.23395	5.26728	2.46421	3.39622	3.32103
A_51_P505662	0.0052796	4.03662	down	mRNA	NADP+ dependent oxidoreductase domain containing 1	Noxred1	chr12	-	88562164	88562223	CCTAGTAGAGGAGAAATGACAGAGAGCCATGAGTTCTGCTTGATACCCGAGTGAAGAATA	285.198	318.212	144.267	51.925	40.3187	78.1419	8.11424	8.1423	7.29362	5.77149	5.46431	6.27492
A_55_P2031668	0.0129123	4.01078	down	mRNA	glutathione S-transferase, pi 1	Gstp1	chr19	-	4037306	4037365	TGACCAGGGCCAGAGCTGGAAGGAGGAGGTGGTTACCATAGATACCTGGATGCAAGGCTT	128758	115389	131857	17204	48994.5	42988.5	17.0027	16.8124	16.9635	14.0113	15.5421	15.2135
A_55_P2057622	0.0158289	3.99101	down	mRNA	occludin/ELL domain containing 1	Ocel1	chr8	+	73903201	73903260	CTGTGTGGTTGGGACAGATTAAAACCCATAAACCTGTAAGTTCTTCTGGCTATCTCACCT	24.9829	24.4307	27.9218	3.42128	6.00171	9.73489	4.52657	4.40881	4.90826	1.72452	2.7951	3.33375
A_51_P315904	0.00637986	3.98252	down	mRNA	growth arrest and DNA-damage-inducible 45 gamma	Gadd45g	chr13	+	51943733	51943792	ACTTAGCCGACTGCACTGCTCTTTCAAAAAACGGATCCCGGGCAATGCTTTCATTTTCTA	18360.3	30429.5	26950.9	6147.62	4852.57	11460	14.2897	14.9516	14.8232	12.5534	12.2195	13.3106
A_55_P2158990	0.0289671	3.9732	down	mRNA	jun proto-oncogene	Jun	chr4	-	94716928	94716987	ATGCTAACGCAGCAGTTGCAAACGTTTTGAGAACAGACTGTCAGGGCTGAGGGGCAATGG	11556.4	5604.15	5488.48	1063.83	1970.81	3555.41	13.6265	12.4454	12.55	10.0527	10.9483	11.65
A_55_P2075393	0.0229773	3.96994	down	mRNA	immunoglobulin kappa variable 6-20	Igkv6-20	chr6	-	70286426	70286485	ATGGGCATCAAGATGGAATCACAGACTCTGGTCTTCATATCCATACTGCTCTGGTTATAT	147.515	52.3581	52.7538	12.2276	17.5605	22.8422	7.1329	5.51267	5.82824	3.69611	4.27883	4.53153
A_55_P1964613	0.00233535	3.94339	down	mRNA	deoxynucleotidyltransferase, terminal, interacting protein 1	Dnttip1	chr2	+	164576735	164576794	TTCCAGGACCAGAAGATGGCTAAGCGAGTGAAGGCCCTTCCCACCAAGAGTGACAGCTGA	626.892	1200.32	819.764	174.942	203.877	270.836	9.30131	10.1311	9.82435	7.50079	7.77996	8.0377
A_51_P234253	0.0231201	3.90803	down	mRNA	syndecan binding protein (syntenin) 2	Sdcbp2	chr2	+	151415409	151415468	CTGGGTATTGCAGGGATGTGTCCCAGGTGATGTATATTGAGTCTGTCATTGCCGATTTTA	120.518	147.6	63.4219	28.5493	12.266	41.0936	6.83589	7.01073	6.09513	4.91424	3.77236	5.35583
A_51_P397296	0.00162421	3.87143	down	mRNA	MARVEL (membrane-associating) domain containing 3	Marveld3	chr8	-	112477083	112477142	TTGGGACCATCACCGTATATTCCCGTACAAATGACTATGTTCTTCGCTTGATGCAAATCC	254.105	411.797	189.849	71.0097	60.2556	67.4505	7.93566	8.54388	7.70076	6.22127	6.04438	6.05606
A_55_P2010596	0.0111807	3.86233	down	mRNA	TD and POZ domain containing 2	Tdpoz2	chr3	-	93455493	93455552	CCCTGGCTTCTGCACAGTGTTTTCTTGGAGTCATCATTCAAACGCCTTAAGGGATTTTAG	63.0654	187.679	107.073	26.9079	23.3638	26.708	5.88422	7.36815	6.86028	4.82627	4.68487	4.75309
A_51_P175580	0.0158118	3.82289	down	mRNA	transformation related protein 53 inducible nuclear protein 1	Trp53inp1	chr4	+	11101174	11101233	GTGTGTTTATGGGCACAATGTTTTCTCTCATCAACTTGAAACTTAAAAGGGACATTTTGG	8266.59	23899.3	9982.86	2979.57	3723.84	4436.01	13.1204	14.6233	13.3978	11.5246	11.834	11.979
A_51_P517145	0.00609938	3.79958	down	mRNA	sortilin 1	Sort1	chr3	+	108157150	108159198	CACAAAGCAGAATTCCAAGTCAAATTCTGTCCCTATTATCCTGGCCATCGTGGGACTGAT	161.811	330.883	277.882	51.2947	53.3562	80.9523	7.27141	8.19927	8.25178	5.75629	5.86125	6.3274
A_55_P2015753	0.000751	3.79726	down	mRNA	energy homeostasis associated	Enho	chr4	-	41585228	41585287	TCCTCCCACTGTTTGTTGGGTAATAAATGGAACTATGGCTTGCCCCGAGATTTCTTTTTT	33097	27774.2	31094.1	7566.71	8319.2	12593.6	15.1678	14.833	15.0378	12.8488	12.9672	13.4478
A_55_P2394308	0.00162156	3.78426	down	mRNA	follistatin	Fst	chr13	-	115243565	115243624	CACCAATGTTCAGTGTTGACATAGCCTTTGGGCAAAACGAAACACAACAAAATAAATAAT	1824.11	1361.02	1374.03	314.658	479.214	445.047	10.8941	10.3133	10.5642	8.32043	8.97017	8.72093
A_55_P1963508	0.0193747	3.75586	down	mRNA	solute carrier family 13 (sodium-dependent citrate transporter), member 5	Slc13a5	chr11	-	72055497	72055556	ATTTTGTACCTTGTGAAGGAGACAGAGGGAGGCAGATGAATAAACAGTTGCTCTCTGTCC	477.151	513.702	278.949	135.173	52.8199	162.438	8.89929	8.86106	8.25524	7.12919	5.84974	7.30923
A_51_P239654	0.00362612	3.75487	down	mRNA	nuclear receptor subfamily 4, group A, member 1	Nr4a1	chr15	+	101105071	101105130	CTCTTCCGCTCTCCTTCCATGTGTACATAACTGTCACTCAAGAAGGTGATTGACAGATTC	1352.35	1475.09	765.985	234.868	314.424	400.096	10.4591	10.4346	9.71387	7.92019	8.38775	8.57335
A_51_P447189	0.0372514	3.74439	down	mRNA			chr12	-	20820176	20820235	GTAGATATTTTAAAATGCTTGTGCCAGAGGTTGGTGTTCAGAGAGTTTTCAAATTAAGCT	57.8424	252.993	72.4981	28.073	22.1491	24.4427	5.75386	7.80033	6.28329	4.89244	4.60651	4.62433
A_55_P1958039	0.0418249	3.70775	down	mRNA	killer cell lectin-like receptor, subfamily A, member 16	Klra16	chr6	-	130314197	130314256	GGATAACTTCCCTCATTGACTCTCCAAAGAGTGTTAAAGGAAAAAGTGAAATTTTCATAC	16.5069	27.5579	16.8036	3.456	10.3765	4.1396	3.91758	4.58371	4.15397	1.74047	3.54699	1.69617
A_55_P2001518	0.0137909	3.6422	down	mRNA	phosphodiesterase 6H, cGMP-specific, cone, gamma	Pde6h	chr6	+	136911944	136912003	ATGGTAGTTCAGTTTCATTGTTGAATAAAACGGCAGTTTTTGGGGGGTTTCCCCAACTTT	521.43	941.282	908.258	331.892	144.993	182.039	9.03064	9.76966	9.96595	8.40073	7.30154	7.46955
A_55_P2025343	0.000676	3.63439	down	mRNA	major urinary protein 21	Mup21	chr4	-	61808866	61808925	CATGGAGAGGCCCTTCCAAATGCATTATTGTGCCCCCAAATTACAATAAAAATGTTTGAT	179456	207735	205608	42282.5	54485.6	68976.1	17.4515	17.4377	17.5978	15.2803	15.6981	15.9235
A_55_P2089076	0.0354736	3.63236	down	mRNA	microseminoprotein, prostate associated	Msmp	chr4	-	43596270	43596329	AGTGCTACAGGAGGCAGGAACCTGTCAATTTTCCCTGGTGCAGAAAGCTGACCCTCGGCT	107.975	79.6265	24.0599	13.925	15.3535	14.7847	6.67029	6.11511	4.68143	3.87912	4.09143	3.91355
A_52_P248013	0.00190766	3.60839	down	mRNA	chondroitin sulfate synthase 3	Chsy3	chr18	+	59569946	59570005	TTTTCCATCCTGTTCATTGTGATCCTAACTTGGACCCTAAGCAGTATAAGATGTGCTTAG	237.032	395.675	260.539	73.2378	59.8421	99.329	7.82567	8.4823	8.16123	6.26379	6.03277	6.61858
A_51_P479230	0.0330739	3.5849	down	mRNA	N-acetyltransferase 8 (GCN5-related, putative)	Nat8	chr6	-	85780428	85780487	CCCTTCTGCTCAAAAATATGAGTTGTGATCTCTCTCAGTGTGTCTGTCAGCCTCTGGTTT	5125.72	2797.9	6549.6	830.646	1263.95	2385.14	12.4235	11.4135	12.8026	9.70384	10.3207	11.0893
A_55_P2038882	0.00348171	3.57527	down	mRNA	hydroxycarboxylic acid receptor 2	Hcar2	chr5	-	124314473	124314532	ATCAACCGCTGCCTTCGAAAGAAAACATTGGGTGAACCCGATAATAACCGAAGCACTAGT	76.2468	133.679	116.519	28.4092	21.3289	33.1906	6.16312	6.86697	6.98958	4.90854	4.54874	5.04822
A_65_P18756	0.0495	3.5696	down	mRNA	Kruppel-like factor 17	Klf17	chr4	-	117429264	117429300	GTGACCAGAGCTGATCCCTTCCTTGTAGAAGTCAGAGCTACTGAAAGAGCTGTTAGAAAA	18.0543	68.7158	62.7773	9.16265	10.5	12.5717	4.05238	5.90088	6.08074	3.28337	3.56217	3.68118
A_55_P2056729	0.0136746	3.56597	down	mRNA	insulin-like growth factor binding protein 2	Igfbp2	chr1	+	72898677	72898736	CATCTCTTCTACAACGAGCAGCAGGAGACTGGTGGGGCCCATGCCCAAAGTGTGCAGTAA	30755.6	14670.2	24013.4	6688.13	4922.04	10400.8	15.0653	13.8958	14.6377	12.6774	12.2389	13.1796
A_51_P369311	0.00315894	3.553	down	mRNA	NADPH oxidase 4	Nox4	chr7	+	94472458	94487478	TGCCCCAGTGTATCAGCATTAGAAAACCACCCATTTACTCTCACAATGTGTCCTACTGAA	160.428	112.075	108.485	23.8391	36.7776	39.3535	7.25784	6.61214	6.87953	4.64962	5.32038	5.29239
A_55_P2162204	0.00237635	3.5319	down	mRNA	potassium channel tetramerisation domain containing 15	Kctd15	chr7	-	35424040	35424099	TGTTCTGTGTTTGTGTGAACACACCGCGTTCCCGGTTCATGCCATAAAGAACGCTATAAA	4913.41	8647.95	5100.62	1619.67	1759.48	2257.12	12.3524	13.12	12.4365	10.6468	10.7856	11.0151
A_55_P2187076	0.00171016	3.49491	down	mRNA	synuclein, gamma	Sncg	chr14	-	35183497	35183556	GGCTCCTTTTACCCTATGGTCCTCTGATCACCAATCAGATGCTGCTGTGATTTCTTTTTT	293.211	359.656	289.884	68.0522	71.9839	123.704	8.15808	8.32628	8.31373	6.16208	6.29522	6.92502
A_55_P2058962	0.0431118	3.49007	down	mRNA	minichromosome maintenance deficient 10 (S. cerevisiae)	Mcm10	chr2	-	4911785	4911844	GCTCTCCTCACCTTTAGTGTGGGTTTATTTAAAATAAAGTTTGATGCTCCTAATAAAAGC	30408.7	11082.6	31116	4589.44	6970.88	11718.6	15.0455	13.513	15.0399	12.1352	12.7156	13.3378
A_55_P2137840	0.00475965	3.47914	down	mRNA	methyltransferase like 20	Mettl20	chr6	+	149099408	149099467	GGACAGCCAGAGCTATATAGTAAGACCCTGTTCCAAAAATAGATAGATAGATAATAAAGT	13226.9	13803.7	14163.2	2780.58	4992.86	6189.11	13.8199	13.8111	13.9003	11.423	12.2621	12.4501
A_51_P268529	0.0208305	3.46041	down	mRNA	cysteine sulfinic acid decarboxylase	Csad	chr15	-	102007569	102007628	TCACAGTATCTGAGTTAGGCTAAAAATCACATAGGAAAAGGCTGTCGGTGGAACTGTGCC	23900.3	24597.2	19189.7	3839.78	11955.2	8921.62	14.6723	14.6695	14.3339	11.8687	13.4598	12.9742
A_51_P193173	0.00574491	3.43088	down	mRNA	solute carrier family 25 (mitochondrial carrier, phosphate carrier), member 25	Slc25a25	chr2	-	32270275	32270334	GAGGATTTCTTTATTTTGCCCTTTGGAACGACAAGGCAGTGAGGTGCTTCACCAGGAATT	27702.7	22699.5	24457.3	5197.41	9249.71	11895.5	14.9089	14.5518	14.6709	12.3208	13.1194	13.3556
A_55_P2157093	0.00113967	3.4305	down	mRNA	BCL2-like 14 (apoptosis facilitator)	Bcl2l14	chr6	+	134388020	134388079	TACCTCTAAATGTTGAGAACGGAAACCATCCTGTTGCTACACCAGTGGAAGCATTCGTTC	82.3963	127.691	68.2772	22.1079	21.3297	28.7093	6.28029	6.79939	6.19918	4.54363	4.54885	4.85112
A_55_P2122300	0.00278681	3.42328	down	mRNA	corepressor interacting with RBPJ, 1	Cir1	chr2	-	73122970	73123029	ACAGAAGAGCAAAAATAAACACAAAAAACGTAAAAACAAATCCCCTTCCTCTTCCTCCTC	972.897	820.292	559.647	179.764	209.532	285.361	9.98352	9.57032	9.23888	7.54085	7.81821	8.10752
A_51_P220806	0.0416783	3.40962	down	mRNA	growth differentiation factor 9	Gdf9	chr11	+	53251307	53251366	ACAGATTTGTTAGCATAAGTCTCGAGTAGAATGTAGCTGTGAACATGTCAGAGTGCTGTG	243.123	601.018	287.059	61.7178	73.4644	198.527	7.86777	9.08877	8.29616	6.02581	6.3263	7.59177
A_55_P2052240	0.0392424	3.39969	down	mRNA	cytokine receptor-like factor 1	Crlf1	chr8	+	73027912	73027971	GGTTGGGGTATTGCAGGGCCTCCCAAGAGTCTCTTTAAATAAATAAAGGAGTTGTTCAGG	204.74	343.957	72.8984	48.0236	40.2205	54.081	7.60829	8.25942	6.29078	5.66011	5.46138	5.74078
A_55_P2112185	0.000202	3.39816	down	mRNA	NHS-like 1	Nhsl1	chr10	+	18253465	18253524	CACACAGATCATCTCCTGTAAATCTTAGGCCATGTTGACATTTGAATACCTAAAAAAGAT	328.666	335.509	238.066	90.7026	68.9858	90.9258	8.33886	8.22001	8.02983	6.56918	6.23324	6.49204
A_55_P2086664	0.0254416	3.35836	down	mRNA	tetraspanin 33	Tspan33	chr6	+	29668498	29668557	TTTCTACAGTGTAAGAATCGGGAATCTGGCAGAAATGGCAATAAAAGTTTGTTGACATGG	5720.54	8507.94	7555.14	3111.34	1160.58	3597.82	12.5752	13.0966	13.0045	11.5769	10.1928	11.6633
A_51_P122246	0.0292414	3.32719	down	mRNA	cysteine-rich with EGF-like domains 2	Creld2	chr15	+	88656997	88657056	ACAGCTGATGCTCACTTGGCCCTTTCAAAAGCTGCATTTCTTGGTGGTTCTTACACAGAT	68634.6	21097.9	27864.7	10841	12833.6	11923.2	16.1617	14.4396	14.8741	13.3508	13.5612	13.3605
A_55_P1958227	0.0061285	3.30938	down	mRNA			chr15	-	38173072	38173131	TGAAGGGGAGGAGAGGATGACTAGCACTGATGGACTCCAACCTTCCTTTTTCTTTTTATT	89.5798	176.756	112.94	43.0905	25.2726	35.252	6.39877	7.27363	6.9416	5.50294	4.79742	5.13395
A_51_P340668	0.00361056	3.25757	down	mRNA	B cell CLL/lymphoma 9-like	Bcl9l	chr9	+	44317916	44317975	AAAGTTTTGTTTTTCCTCCAGTGTTGGGATGGATGGCCTGGGTCCAGGGGTAGGGTGGCG	420.784	754.912	503.438	129.609	191.079	170.35	8.70411	9.44226	9.09981	7.06851	7.68842	7.37785
A_51_P444447	0.0198216	3.23707	down	mRNA	CCAAT/enhancer binding protein (C/EBP), delta	Cebpd	chr16	+	15888459	15888518	GACATTTCCGACAGACTTTTGTAGATAAGAGGAAGAGACTGCGCATGCTTTTTATATTCA	5401.47	14544.3	6464.12	2552.42	2220.88	3579.2	12.498	13.8811	12.7771	11.2968	11.1182	11.6571
A_51_P102122	0.00727756	3.23105	down	mRNA	myogenin	Myog	chr1	+	136188874	136188933	ATCTTGGGAACCTTCCAGTGCTTTGTGTATTGTTTATTGTTTTGTGTGTTGTTTGTAAAG	18.4143	39.031	27.6009	8.50297	5.70393	8.00207	4.08009	5.08103	4.89058	3.18226	2.72847	3.06496
A_55_P2064333	0.0296037	3.22778	down	mRNA	laminin, alpha 3	Lama3	chr18	+	12741458	12741517	AACTTTAAAACATGTTAAATTGCTACAGTTCATTGGGATTAAATAAATACAATGCACTCT	143.919	126.404	229.257	29.1609	44.9408	74.8085	7.09114	6.78474	7.97001	4.94126	5.62304	6.20998
A_55_P2009684	0.0126894	3.2099	down	mRNA	zinc finger, MIZ-type containing 1	Zmiz1	chr14	+	26280400	26280459	TTTTCCTTTCTCTGGTTTACAGTTCCACCTTGTGCCTCCAGCCCGGAGCAGGGTGAAGGG	299.791	737.461	588.987	151.565	141.352	162.733	8.19097	9.40698	9.31861	7.2907	7.2653	7.31298
A_51_P255295	0.00317273	3.19489	down	mRNA	complement component 9	C9	chr15	+	6433127	6433186	TTTTAATGCAGATTTTGCCCTAAAATTTTCAGCCACCGAAGTACCTGAAAAGGGAGCTGG	16214.9	16066.3	9314.31	4349.82	4971.65	4851.95	14.102	14.0363	13.2996	12.0537	12.2562	12.1007
A_51_P471458	0.00205854	3.1753	down	mRNA	sulfotransferase family 5A, member 1	Sult5a1	chr8	-	125666951	125667010	AGCTGAATGAGAAGTTCAACGCTGTCTACCAGTCCAAGATGGGTGACTCTGGCCTTTGCC	2329.01	2171.2	1881.64	768.09	484.326	885.84	11.2446	11.0231	11.0091	9.59907	8.98581	9.6913
A_51_P253652	0.0166964	3.15804	down	mRNA	RIKEN cDNA A830012C17 gene	A830012C17Rik	chr4	+	4115784	4115843	GGCAAAAAAGAAAAGCAATGTGTACCTCTTTTGTATCCAGCTATTCCATCCCAGTTTTTA	19.1432	40.2383	35.7761	6.25615	9.54926	10.022	4.13636	5.12894	5.26746	2.7453	3.43873	3.37163
A_51_P450505	0.00124372	3.15386	down	mRNA	olfactory receptor 835	Olfr835	chr9	+	18839980	18840039	TTTCATTCATGTGCTCTACTAATTCTCTTCTCTGTTCTCATTAGCGTTTTGAACATGGGA	56.1908	77.1754	71.8838	16.4498	20.0112	22.2188	5.70813	6.06856	6.27055	4.11858	4.4654	4.49191
A_51_P327451	0.0115801	3.15359	down	mRNA	aminolevulinic acid synthase 2, erythroid	Alas2	chrX	+	147004993	147005052	TTTGGGAACATGGGACCCCAATATGTTACCACCTATGCTTAAGGAGCCAGCTGCCTTGGA	19995.4	15059.4	23158.6	4600.21	6332.26	10995.5	14.4228	13.9457	14.5858	12.1393	12.593	13.251
A_55_P2010191	0.000212	3.1327	down	mRNA	serine (or cysteine) peptidase inhibitor, clade A (alpha-1 antiproteinase, antitrypsin), member 11	Serpina11	chr12	-	105218462	105218521	CCCCCTGCACGGCAGGACCCCCGCGCTGCAGTTCTAATAAATCTGAATTTGGCTGTGAAA	65368.6	61912	63710.3	26698.5	21562.8	21542.8	16.1131	15.9806	16.0241	14.6266	14.333	14.216
A_55_P2035320	0.00593323	3.12094	down	mRNA	nuclear factor, interleukin 3, regulated	Nfil3	chr13	-	53062578	53062637	TTTGCTCTATTATAAAGTGTGTATGTTGCCAGTTTCAATAAAGGATTGGTGGCAAGCACA	8751.77	15902.6	9859.86	4842.66	3808.22	3417.01	13.2047	14.022	13.3795	12.2195	11.8679	11.5928
A_55_P2118604	0.00346348	3.11124	down	mRNA	ST6 (alpha-N-acetyl-neuraminyl-2,3-beta-galactosyl-1,3)-N-acetylgalactosaminide alpha-2,6-sialyltransferase 1	St6galnac1	chr11	-	116628322	116628381	ACATCCTTCTATGGCTTCACTGCTTTCTCTCTGACCCAGTCTATCCTCATTTTGGGTAGA	469.329	346.742	328.173	151.99	92.3795	110.793	8.86987	8.27103	8.48723	7.29497	6.64639	6.77431
A_55_P2012779	0.0028248	3.10243	down	mRNA	ring finger protein 167	Rnf167	chr11	+	70461533	70461592	TTCGGAGCACAATGCCAGCATGGACTTTGCAGACCTTCCAGCTCTGTTTGGGGCCACTCT	995.889	1867.61	1503.32	459.326	417.578	527.538	10.0175	10.7943	10.6931	8.86798	8.77473	8.96203
A_51_P271370	0.00223096	3.09333	down	mRNA	WD repeat and SOCS box-containing 1	Wsb1	chr11	-	79054246	79055104	GATGATAAAATGGTGAGGTTCTGGAGAATCGATGAGGATTGTCCGGTACAAGTTGCACCT	459.402	386.68	408.689	165.831	97.8422	134.894	8.83407	8.44793	8.80748	7.41658	6.73135	7.05408
A_55_P2129614	0.0166234	3.0925	down	mRNA	inositol 1,4,5-triphosphate receptor interacting protein	Itprip	chr19	-	47969110	47969169	CACCAGGGCTGCTTTGGAAGCAGCAGGGCTCTTAGGGGTTCATGCTGCCTTGTTTGTATT	761.765	1790.74	641.663	298.865	288.311	346.452	9.58939	10.7392	9.44674	8.25655	8.25942	8.37301
A_55_P2009762	0.025517	3.08361	down	mRNA	mitogen-activated protein kinase-activated protein kinase 3	Mapkapk3	chr9	-	107157285	107157344	GCTGGGAAACCTTAGATCTTATCAATTACAATGCTGCTGGGTTTTATATTCTGATATCAA	382.581	163.127	263.888	89.829	55.9215	94.3894	8.57257	7.1599	8.17941	6.55464	5.93793	6.54546
A_51_P340829	0.0267431	3.07696	down	mRNA	expressed sequence AA986860	AA986860	chr1	+	132641055	132641114	TAGATCTCAAAGCCATTGATAGCAGGGGGCCACTCCCTGGTCTGAGAAAACTGAATATAT	958.476	1740.78	597.738	238.699	296.29	497.755	9.96208	10.6856	9.34229	7.94363	8.30436	8.87747
A_51_P200930	0.0193469	3.06401	down	mRNA	RIKEN cDNA 4931417E11 gene	4931417E11Rik	chr6	-	73418808	73418867	CCAAAGTAGAGAGCTACAGTGATCTGATAAAAAAGGACAGACTTCTCGTTCTCTTCAGCC	28.9813	21.8782	34.9978	5.65322	11.6477	8.01089	4.73617	4.25208	5.23491	2.60559	3.70508	3.06623
A_52_P87964	0.00725319	3.05577	down	mRNA	phospholipase A2, group XIIA	Pla2g12a	chr3	+	129597769	129597828	GGTGGAGCTCCTCTTTGACAGCGTCATCCATTTAGGCTGCAAGCCATACCTGGACAGCCA	2184.51	3119.9	1563.42	558.315	909.049	869.444	11.1587	11.585	10.7507	9.14814	9.85013	9.6616
A_55_P2099448	0.0243801	3.04947	down	mRNA	solute carrier family 12, member 2	Slc12a2	chr18	+	58106416	58106475	CTGCTTTGTACAGAAGTTACTGCAATAAAGGAAGTGGAGTCATCACAAGTTTAATACTTA	2937.29	3260.41	1116.07	674.673	787.641	843.234	11.6045	11.6525	10.2793	9.41812	9.67112	9.62138
A_55_P2128934	0.0042592	3.03266	down	mRNA	coiled-coil domain containing 152	Ccdc152	chr15	-	3230674	3230733	AGGAAGAAAAGAGCAAAGAAATTGCAAGTCTGCAGAACACTATCCGAGACCTAGAGCAGC	24.9196	32.7566	18.8642	5.33347	7.16925	9.51999	4.52111	4.83306	4.3195	2.52514	3.04091	3.30587
A_65_P06446	0.00404046	3.02561	down	mRNA	transferrin receptor	Tfrc	chr16	+	32620470	32620529	TCCTGCTAGATGGAACATAGATTCTTCATGTAAGCTGGAACTTTCACAGAATCAAAATGT	492.506	568.255	362.49	131.663	197.983	125.803	8.94091	9.00883	8.6261	7.0914	7.73869	6.95408
A_66_P105422	0.0125293	2.9863	down	mRNA	LON peptidase N-terminal domain and ring finger 3	Lonrf3	chrX	+	33906756	33906815	ACAAAAATAGTTCCAGCTCATCTACGTTGTAATCGCGATGTGATATAGATGGTCTCTGTG	1159.16	1845.26	724.341	464.856	384.453	341.421	10.234	10.7774	9.62825	8.88532	8.66616	8.35304
A_55_P2083879	0.0463487	2.98415	down	mRNA	V-set and immunoglobulin domain containing 2	Vsig2	chr9	+	37351727	37351786	ACTTCTGATCGCTGAGGGTGGTGAGCGTCCATGTTAATAATTAAAGCCTAAACCATGCCA	606.621	979.544	234.061	199.363	142.304	170.68	9.2539	9.82541	8.00035	7.69154	7.27564	7.38051
A_55_P2088720	0.0468322	2.97967	down	mRNA			chr7	+	18125402	18125459	TAGAGAAAAATGAGCTTAAAAATCCGGAGCAAAAGAGGGGTGGTCCCTGAGAAGTCAGTG	24915	94799.7	40688	16125.7	21235.2	15591.2	14.7361	16.5487	15.4141	13.9118	14.3116	13.7501
A_55_P2408588	0.0328584	2.97218	down	mRNA	aryl hydrocarbon receptor nuclear translocator-like	Arntl	chr7	+	120457261	120457320	GAGCCATTGATACAAGTCAATCTACCATGTGTAACTTCAGACAAAGTGGAACTAAACCTG	1921.85	2405.78	1726.8	1261.23	668.547	412.162	10.9699	11.1856	10.891	10.2866	9.43152	8.61379
A_55_P2249210	0.000442	2.96949	down	mRNA	RIKEN cDNA E130304I02 gene	E130304I02Rik	chr7	-	36587036	36587095	GTTACTTTCTAAGGGAACCGAATAAGCCTACTTTAAAGCAACAATAGGAAAACAGTAGCC	467.124	515.411	385.411	160.638	114.892	173.645	8.8626	8.86502	8.72308	7.37159	6.96725	7.40121
A_51_P391159	1.04e-06	2.95896	down	mRNA	angiogenin, ribonuclease, RNase A family, 5	Ang	chr14	+	51721338	51721397	CTTACAGAGAAAACTTAAGAATGAGCAAGTCTCCCTTCCAGGTCACCACTTGCAAGCACA	27110.6	26850.8	26147	10084.7	10487.6	10848.4	14.8773	14.7937	14.7841	13.251	13.2753	13.2336
A_51_P423976	0.00244083	2.94719	down	mRNA	cAMP responsive element modulator	Crem	chr18	-	3267049	3267108	TAGATTTTTATAATCGTCACTTTGTAAAGAAAGTATTGTATTGCTGTCCTTGGGTGCCAC	1808.32	1584.1	2185.24	652.762	695.629	584.862	10.8809	10.5423	11.2391	9.3773	9.48909	9.11787
A_51_P245796	0.032959	2.94	down	mRNA	DNA-damage-inducible transcript 4	Ddit4	chr10	-	59412486	59412545	TGCCACCTGGGTCTTCCATCTAGAACCTGTTTACATGAAGTTACTCGCGGTTCATGAATA	5026.68	9932.96	3619.2	2093.77	2837.5	1627.38	12.394	13.3499	11.954	11.0224	11.4519	10.5562
A_51_P486217	0.0100819	2.92814	down	mRNA	WNK lysine deficient protein kinase 4	Wnk4	chr11	+	101138198	101138364	GCAAGCAAGGGGGTGACATTCGCCGGGGATATTGGCAGGATGTGAATTCAGACCAGAAGT	237.391	122.834	128.067	41.8324	50.0638	56.1997	7.82839	6.73923	7.11941	5.46027	5.77622	5.80059
A_66_P109220	0.000784	2.92322	down	mRNA	methyltransferase like 20	Mettl20	chr6	+	149093577	149093636	CACACCTCTTGGCATCTCTATGAGATAGAGTGCTTTTCTTATGTTTTCTATTGCTGTAAT	4626.24	4099.14	4486.38	1307.44	1692.34	1915.1	12.2712	11.9725	12.2464	10.3396	10.7278	10.78
A_55_P2164689	0.0242041	2.92239	down	mRNA	chordin	Chrd	chr16	+	20738166	20738225	TGGCCTCTATGGACACCAGGCAAAATGCTAATACACATAAATAAAATGATATAAAAACCC	81.6911	117.052	88.87	18.0359	47.6305	30.691	6.27095	6.67292	6.5893	4.24806	5.70468	4.93897
A_55_P2003513	0.0395348	2.9215	down	mRNA	heat shock 105kDa/110kDa protein 1	Hsph1	chr5	-	150420110	150420169	CAAAAATAATCTTGGTGCTGAAGCTCCGCATCAGAATGGTGAATGCCACCCTAATGAGAA	7044.94	2538.11	3113.55	1228.31	1775.39	1261.83	12.8712	11.2648	11.7438	10.2555	10.7973	10.1869
A_55_P1971124	0.00788138	2.9065	down	mRNA	methyl-CpG binding domain protein 1	Mbd1	chr18	+	74442279	74442338	AACCCTGTACGAGAATTTTGTCAACCTCAAAGGTTGATCCTGAAAATTCTTTGCAAATTG	3556.23	4709.08	4342.1	1096.73	1380.62	2408.28	11.8853	12.172	12.2009	10.0948	10.4426	11.1029
A_51_P114634	0.0470627	2.90012	down	mRNA	archaelysin family metallopeptidase 1	Amz1	chr5	+	141229165	141229224	TCTTTTGTCTTTGATGACATTTTTCCTGTCTCTGGCTATATCAATTCCTGACATAGGATG	416.664	168.522	277.532	130.176	57.6113	90.3208	8.69027	7.20687	8.24878	7.07479	5.98049	6.4823
A_52_P495869	0.0158054	2.89455	down	mRNA	v-maf musculoaponeurotic fibrosarcoma oncogene family, protein B (avian)	Mafb	chr2	-	160189546	160189605	GCCGCAACGCAACAGAAATTGTTTTTAATTTCATGTAAAATAAGGGATCAATTTCAACCC	3827.52	7383.67	7844.82	1801.8	2105.21	3124.52	11.9895	12.8605	13.0575	10.802	11.0413	11.4643
A_51_P186956	0.00475996	2.89318	down	mRNA	a disintegrin and metallopeptidase domain 2	Adam2	chr14	-	66648532	66648591	ACGGTGGCCATTTTTCTTGATCATCCCTTTCTACGTTGTGATCCTTGTCCTGATTGGGAT	110.267	191.806	146.668	37.0691	50.5125	53.8731	6.70197	7.39787	7.31584	5.29275	5.78888	5.73608
A_55_P2032265	0.0431635	2.88684	down	mRNA	RIKEN cDNA 1700125H20 gene	1700125H20Rik	chr11	+	84986757	84986816	AGAAGAAAAGGATAAAGTATACGAAGCAGAGCCTTGAGGCCCTAGGGGGCCATATTAACA	104.098	217.524	110.874	67.1975	47.8	25.055	6.61408	7.57491	6.91421	6.14248	5.71104	4.6612
A_66_P102260	0.00701477	2.87945	down	mRNA	insulin receptor substrate 2	Irs2	chr8	-	11004490	11004549	TGGAGCTTTGCCCTCTGCCAGCACCTATGCAAGCATCGACTTCCTGTCCCATCACTTGAA	7757.49	11222	6231.76	3664.19	2360.74	3685.4	13.0208	13.5274	12.73	11.8077	11.1958	11.6974
A_55_P2056566	0.00221313	2.87869	down	mRNA	NK1 transcription factor related, locus 1 (Drosophila)	Nkx1-1	chr5	-	33776425	33776484	TTGGACATCCTAGATCCCAACAAGTTCAACAGTAGGAGACGCCGCTGCGTGCTACTGGGC	41.2402	26.6543	24.5203	9.07339	8.73681	9.85213	5.2567	4.53421	4.71257	3.2691	3.31052	3.34761
A_52_P299771	0.0450601	2.87099	down	mRNA	B cell leukemia/lymphoma 2 related protein A1c	Bcl2a1c	chr9	+	114239422	114239481	AGAACCTAAAGTCATACTTGGATGACTTTCACGTGGAATCCATAGATACCACCAGAATAA	117.562	46.8641	36.2943	17.5555	22.8622	15.85	6.79789	5.35131	5.28895	4.2114	4.65399	4.00812
A_55_P2005426	0.00650016	2.8629	down	mRNA	formin 2	Fmn2	chr1	+	176752738	176752797	CCACTCTTCAATGAAGTAATAGGGCATTTAACAAAGATCGCTATGTGCAATACTGTATTT	788.451	958.925	502.134	272.094	180.582	320.094	9.65153	9.79707	9.09572	8.11719	7.60972	8.26499
A_55_P1962602	0.0462216	2.86166	down	mRNA			chr9	-	10377857	10377916	GAAGGAGAAGGAGAAGGAGAAGGAGATGGAGAAGGAGAAGGAGAAGGAGAAGGAGAAAGA	18145.3	7749.8	5828.81	3383.6	4430.05	3221.97	14.2746	12.9456	12.6315	11.6965	12.0907	11.514
A_52_P669922	0.00330367	2.8516	down	mRNA	hepcidin antimicrobial peptide	Hamp	chr7	-	31727490	31727549	TTCTGCTGTAAATGCTGTAACAATTCCCAGTGTGGTATCTGTTGCAAAACATAGCCTAGA	34949.6	48069.7	45980.8	18349.4	20096.8	13761.1	15.2327	15.6212	15.5911	14.1125	14.234	13.5632
A_52_P1092823	0.00821381	2.85034	down	mRNA	Iroquois related homeobox 1 (Drosophila)	Irx1	chr13	-	72095735	72095794	CTTTGTTTCTTTTTTCCCCTTTCTGTATATAGCGTGATTTCAGATTGTAAATAGCGCGTC	195.996	127.207	84.6973	41.8664	38.7843	44.3355	7.54989	6.79402	6.51309	5.46128	5.40133	5.461
A_55_P2078381	0.000878	2.84874	down	mRNA	predicted gene 3264	Gm3264	chr14	+	4976100	4976159	TCAACTCCACGAAAACGTAAGGATATTACTGAATGAGAACAGAAGGCTGCTGGTGGAGCA	25.8166	19.234	19.8251	6.95779	6.58116	6.00019	4.57477	4.05743	4.39335	2.89381	2.92046	2.68032
A_51_P462385	0.00664353	2.84487	down	mRNA	glucose-6-phosphatase, catalytic	G6pc	chr11	+	101238947	101239006	CAGAAATATGACTCCTTTCCCTAGCCCAAGCCAGCCAAGAGCTCTCATTCTTAGAAGAAA	87404.1	58577.4	120671	30574.1	29831.1	39503.4	16.4908	15.909	16.857	14.8349	14.7989	15.0978
A_55_P1983277	0.047932	2.83632	down	mRNA			chr19	+	46964376	46964435	AGCCGCTGCGGAACAGGCTTCCCATCATCCCATAGCACATGTCCATGTCATGAGTTACTT	92.7938	308.654	173.261	40.9853	61.6331	69.5173	6.44863	8.09717	7.57067	5.42759	6.07788	6.09894
A_55_P2006035	0.0452633	2.83544	down	mRNA	UDP-N-acetyl-alpha-D-galactosamine:polypeptide N-acetylgalactosaminyltransferase 15	Galnt15	chr14	+	32871453	32871512	AGATCCACCCTGTGGATGAACGATGAACGACCTTGACAGAGAGCAAAGAAAGGCTGGGCA	46.6558	87.3702	20.5186	14.3288	13.4276	13.7747	5.44058	6.24878	4.44384	3.9187	3.89566	3.80813
A_55_P2029746	0.0367742	2.83402	down	mRNA			chrX	-	140711066	140711125	AATGAGTTCAAAAATCCGGAGCAAATGAGGAGTGGTCCCTGAGAAGTCAGTGGCCTAAAT	45792.7	158724	61116.7	28631.4	33534.4	27072.2	15.5999	17.1693	15.9864	14.7378	14.9632	14.546
A_55_P2019520	0.00249176	2.81426	down	mRNA	chymase 2, mast cell	Cma2	chr14	+	56592703	56592762	AGCTCTTCTGATAACCCTTGGGTTCAACAAAGCATGTGTCCATCCTGTCCCCTGCCTGCC	820.325	1241.23	1153.05	318.666	406.056	426.405	9.71535	10.1775	10.3232	8.33784	8.74083	8.65912
A_55_P2026125	0.000345	2.8089	down	mRNA	serine/arginine repetitive matrix 2	Srrm2	chr17	+	23955834	23955893	ATAGTAGATCAGGTTCATCAAGCAAAGAGAGAGGTCCTTCCCCTGAAGGAAGCAGTAGTT	472.032	615.414	449.677	168.187	149.744	215.315	8.88191	9.12857	8.94734	7.43828	7.34304	7.7065
A_52_P676255	0.00644941	2.80239	down	mRNA	inositol 1,4,5-triphosphate receptor interacting protein-like 1	Itpripl1	chr2	-	126966753	126966812	CCCCGAGCAAGAACAGCTCACCAGTGTGGATTGGCCTGAGTCCTTTGCAGCTTGTGAACA	128.817	243.418	175.695	48.1391	59.9172	69.9447	6.93143	7.74645	7.59063	5.66475	6.03492	6.10885
A_55_P2320308	0.00367729	2.79824	down	mRNA	DNA segment, Chr 15, ERATO Doi 509, expressed	D15Ertd509e	chr15	+	66479371	66479430	GACTTGTGCATCAAACACAGTCTTAAGTACTAGAGACCTTAGAAACAACTGTAATAATTC	202.842	329.323	181.989	74.0903	62.0954	98.3346	7.5948	8.19156	7.63971	6.28095	6.08801	6.60355
A_55_P2008704	0.0257584	2.79548	down	mRNA	glutathione S-transferase, pi 2	Gstp2	chr19	-	4040983	4041042	GGTGAATGATGGGGTGGAGGACCTTCGCGGCAAATATGGCACCATGATCTACAGAAACTA	232719	217105	228395	43844	101885	98616.3	17.791	17.4703	17.7118	15.3412	16.6311	16.5516
A_55_P2186220	0.0289198	2.79283	down	mRNA			chr1	+	85198851	85198910	AATTTGAATCTCATTCGTAGAAGCTTTGAATGTGGTATTGGGTTTTATATCGCTCCTTGA	71.1758	38.5281	62.2321	26.1111	16.5055	13.3598	6.05717	5.06221	6.0664	4.77865	4.19629	3.76565
A_55_P1962603	0.0425616	2.78225	down	mRNA	complexin 2	Cplx2	chr13	+	54481354	54481413	GGAGGAGAAGGAGAAGGAGAAGGAGAAGGAGAAGGAGAAGGAGAAGGAGAAGGAGAAGGA	27936.5	13357.8	9494.78	5996.08	7508.43	5388.58	14.9257	13.7669	13.3378	12.5149	12.8324	12.2545
A_51_P355151	0.00217252	2.77667	down	mRNA	calcium/calmodulin-dependent protein kinase II inhibitor 2	Camk2n2	chr16	-	20619341	20619400	ACCTGTGGACCGGAAGATGTTCTCAACCCAGGGTTGTCCTTTGTAAAAATGTTTCTCCAT	1151.91	1795.84	1522.86	446.929	563.413	630.692	10.227	10.7458	10.7103	8.83452	9.20041	9.22812
A_55_P2036585	0.0120339	2.76628	down	mRNA	predicted gene 13547	Gm13547	chr2	+	29624459	29624518	CATGGTGGCCTGCACCCTCCAGTTGTGAACAGAAATAAAGCTTGTTTGTTTGTTTGTTTG	408.979	815.211	335.844	151.146	175.89	183.685	8.66937	9.5605	8.51615	7.28627	7.5737	7.4822
A_55_P2327853	0.0281476	2.76605	down	mRNA	RIKEN cDNA 4931431B13 gene	4931431B13Rik	chr7	-	135345617	135345676	GGGGAGAGAGAGTGAGGGAGTAGGATGTGTAAATACATTACTCATGTATGAAATTATCAA	920.917	638.381	330.035	241.595	206.529	175.541	9.89955	9.18196	8.49637	7.96116	7.79705	7.41618
A_55_P2139546	0.0348384	2.764	down	mRNA	UDP-GlcNAc:betaGal beta-1,3-N-acetylglucosaminyltransferase 3	B3gnt3	chr8	-	74215637	74215696	CTCCCCAACACCAGACAGGAGAGAAAAAAGTATAGAGGAAAGAAAAGAGATTACCCAATA	37.2371	73.3115	36.3176	15.9323	8.69557	24.2399	5.10264	5.99478	5.29054	4.07012	3.30368	4.61389
A_51_P447545	0.0128092	2.74978	down	mRNA	insulin-like growth factor binding protein 1	Igfbp1	chr11	+	7102442	7102501	AAAGTTCCGATGCTGATTGTGTAACCAAAGCTGAACGTGGAAAGCTGCGTCCCATACATT	64750.6	150389	130127	39825.8	35655.9	52870.6	16.1066	17.1195	16.9521	15.2077	15.071	15.5215
A_52_P177271	0.0233192	2.74589	down	mRNA	metallothionein-like 5, testis-specific (tesmin)	Mtl5	chr19	+	3407031	3407090	TGATCCTGGAGGAGTTTGGAAGGTGCCTGTCGCAGATTCTCCACATCGAGTTCAAGTCCA	132.106	283.269	243.182	85.3101	50.9311	82.317	6.96756	7.97239	8.06101	6.48122	5.80015	6.34777
A_55_P2145977	0.0323724	2.73939	down	mRNA	F-box and WD-40 domain protein 15	Fbxw15	chr9	-	109455116	109455175	ACTGAATGGGTTGTGTATCCTCTTCCTCAAAGATAATAAAGGCCTATTTGCAAGCCCAGG	43.3608	59.764	69.7398	31.0068	14.4443	14.2614	5.331	5.70113	6.23078	5.03381	4.00329	3.86425
A_55_P2085835	0.00213472	2.72517	down	mRNA	RIKEN cDNA 5330417C22 gene	5330417C22Rik	chr3	-	108263858	108263917	GCACCTGCACTGCCATCCTGCTTACTGTCCTGACCTGCTACTTTTGGAAGAAGAATCAAA	1644.69	1895.19	1068.63	534.931	605.109	561.416	10.7416	10.8161	10.2086	9.08321	9.28967	9.05438
A_52_P372013	0.00166063	2.72397	down	mRNA	zinc finger protein 9	Zfp9	chr6	-	118412378	118412437	TGTGACACATGAAGGTTGTACAAAACAAAAGTTCCATATATCTAACTGAAGCACTTTGAG	65.0348	55.228	48.1891	18.8075	14.3932	23.4684	5.9247	5.58902	5.70018	4.31055	3.99865	4.56757
A_52_P398989	0.00407139	2.71816	down	mRNA	cytohesin 1 interacting protein	Cytip	chr2	-	57985424	57985483	GACTCTCATTATTTTCGCCCATTTCAATTTTTATTTTCTGCCTGAACATTCATGCCAAGG	169.496	133.772	126.901	63.0749	42.6408	42.2063	7.34086	6.86832	7.1085	6.05702	5.54306	5.38971
A_55_P2058866	0.00541819	2.7035	down	mRNA			chr7	-	19577653	19577712	TTCCAACGCTTCTGAACCTCCTGGCCCGTGCGTTTCCAGCTGGTGATGCCGTTGATTTTG	659.644	674.851	671.184	343.702	183.515	224.627	9.37541	9.26682	9.5133	8.4487	7.63372	7.76861
A_55_P2055834	0.00255538	2.69833	down	mRNA			chr5	-	145528604	145528663	GGCCTTCAGGGCTGGACTTCCTTCCCTGAGATTTTATTTTTCCTCTTCCAGCAATGCTGG	163.736	277.828	185.754	61.877	75.335	74.8551	7.29036	7.94472	7.66848	6.02992	6.36656	6.21088
A_51_P179504	0.000115	2.69688	down	mRNA	angiogenin, ribonuclease A family, member 3	Ang3	chr14	+	44540232	44540291	GTACATAAAATTCCTGACTCAGCACTATGATGCCAAGCCAACTGGCCGGGATTACAGATA	9350.05	9725.91	11081.4	3945.39	4324.26	4282.18	13.3051	13.3188	13.5594	11.9044	12.0574	11.9277
A_55_P1996518	0.00146556	2.69407	down	mRNA	Rho GTPase activating protein 42	Arhgap42	chr9	-	8994954	8995013	AAAGTATGCAGGAGCACTACAGAAATGAAGATTTGTGCTCTGGAGTGCATGGAAGGTGTG	462.691	751.656	571.672	193.462	202.921	236.027	8.84802	9.43533	9.27303	7.65217	7.77463	7.84022
A_52_P193236	0.00265418	2.68927	down	mRNA	RIKEN cDNA 1600002H07 gene	1600002H07Rik	chr17	-	24352502	24352561	CCTGTATGACACTAGAACTCCTTTAGGAAGTGTAAGTATTTAAATTATATCATAGCAGGG	7173.38	10679.4	7140.92	2824.04	3748.95	3715.69	12.8969	13.4542	12.9334	11.447	11.8449	11.7109
A_52_P460545	0.000389	2.68926	down	mRNA	runt related transcription factor 2	Runx2	chr17	-	44744925	44744984	GCAGCACGCTATTAAATCCAAATTTGCCTAACCAGAATGATGGTGTTGACGCTGACGGAA	18.6899	18.5378	14.2626	4.56573	5.81968	5.78352	4.10239	4.00702	3.91148	2.35589	2.75382	2.62955
A_52_P597461	0.0141028	2.6866	down	mRNA	SKI-like	Skil	chr3	+	31016390	31016449	TGCTCAGAGGATGGAGGAATTCTATATTGAACAGAGAGACTTAGAGAAAAAGCTGGAGCA	99.4665	88.7258	43.9816	20.3661	29.5899	24.994	6.55293	6.26871	5.56674	4.42263	5.03088	4.65752
A_55_P2072150	0.0350005	2.68023	down	mRNA	pre-B lymphocyte gene 2	Vpreb2	chr16	+	17981114	17981173	AAGAAGAGAATGGAGAGAGAGTGGGAAGGAGAAAAGTCGTATACAGATTTGGGATCTTAG	794.967	732.482	311.67	272.581	207.522	158.674	9.66757	9.39217	8.41221	8.12103	7.80693	7.27693
A_51_P480136	0.000132	2.67613	down	mRNA	crystallin, beta A2	Cryba2	chr1	-	74937168	74937227	GACACTGTTTGAGGGGGAAAACTTCCAGGGCTGCAAGTTTGAACTCAGTGATGACTACCC	17.8246	19.7534	17.1539	6.73002	4.95358	5.92299	4.03306	4.0964	4.18383	2.8462	2.54515	2.66151
A_55_P2179572	0.014202	2.67564	down	mRNA	solute carrier family 18 (vesicular monoamine), member 3	Slc18a3	chr14	-	33275627	33275686	AAACTTGGTCTACTACACCCTGGTGCCTCCGGCCTGAATTAATAAACCATATCTGTCTGA	247.666	419.011	466.517	153.475	111.172	127.781	7.89867	8.5677	8.9979	7.30698	6.92165	6.97598
A_66_P103271	0.000899	2.67302	down	mRNA	interferon regulatory factor 2 binding protein 2	Irf2bp2	chr8	-	129114708	129114767	TGTCTGTGTTTGACTCTTTGGGTGACAGTTGCTGTTCTTTGTAGGCTGCGACTTGGCTGC	14664.6	16902.2	14404.3	7738.63	5827.1	5961.86	13.968	14.1101	13.9259	12.8798	12.4737	12.3951
A_51_P172853	0.0131586	2.67089	down	mRNA	CD14 antigen	Cd14	chr18	-	36884969	36885028	GGAGCTCCATCATCCCAAGCAGTGGCCTTGTCAGGAACTCTGGCTTTGCTCCTAGGAGAT	1552.92	1512.76	851.307	654.149	422.775	401.73	10.652	10.4736	9.88103	9.37931	8.79396	8.58138
A_55_P2105454	0.0480741	2.669	down	mRNA			chr12	-	115076801	115076860	CCTACTATCTGGACTCCTTGAAGAGCCGTTTCATCATCTCGAGAGACAATGCAAAGAACA	35.305	21.8336	28.8985	5.01728	12.1083	13.434	5.02332	4.24773	4.9572	2.45125	3.75575	3.77236
A_51_P260683	0.00354594	2.66395	down	mRNA	regulator of G-protein signaling 1	Rgs1	chr1	-	146091962	146092021	CCCTTGGATAACCAGTCCAAAAGTATATAGCGCAAATAACAGTTGCTATTATTGACATGA	104.968	152.484	73.2308	36.8419	31.9076	40.385	6.62712	7.06328	6.2968	5.28218	5.1329	5.33142
A_55_P2097773	0.0121054	2.66368	down	mRNA	mutS homolog 4 (E. coli)	Msh4	chr3	-	153535231	153535290	ACGGTGTCCATGCTGGATATGCTGCTGTCGTTTGCGCATGCCTGTACTCTTTCTGACTAC	93.3059	210.002	138.067	50.5162	42.3363	52.6239	6.45734	7.52596	7.22714	5.73381	5.53153	5.70483
A_52_P365342	0.0302255	2.6607	down	mRNA	leucine rich repeat protein 2, neuronal	Lrrn2	chr1	+	134836381	134836440	CAGCTGGATCTGAAGGATATTTGGAGAGAGAGGTATCCAGGGATGCCTCATCTCATAGCC	91.0005	86.67	35.1571	29.9802	19.7365	18.6528	6.42252	6.23803	5.24113	4.98324	4.44808	4.23493
A_52_P329367	0.0475801	2.65809	down	mRNA	choline kinase alpha	Chka	chr19	+	3866971	3867030	AGACGAGATTTAAGTAGCAAGTGGTTAAGTCTATCTAAGGTAGAATTCATTAGCTCTTAC	506.561	767.45	258.204	263.308	119.592	158.107	8.98623	9.46614	8.14675	8.07359	7.0221	7.27226
A_52_P98778	2.6e-05	2.65333	down	mRNA	angiogenin, ribonuclease A family, member 4	Ang4	chr14	-	52384066	52384125	CTGGGTCTGGTTGTGATTCCTCCAACTCTGGCTCAGAATGAAAGGTACGAAAAATTCCTA	12893.2	12845.3	13674.9	5103.17	5805.71	5855.84	13.7873	13.7132	13.8566	12.2963	12.467	12.3703
A_55_P2069679	0.0045802	2.6525	down	mRNA	olfactory receptor 746	Olfr746	chr14	+	51273795	51273854	CAAGGATATGAAATATGCTCTCCATCATGTCTTCTTTGGGAATAGCATTATGCAAAACTT	87.9408	67.59	95.1077	26.0999	29.2526	30.4618	6.3749	5.87838	6.68775	4.77817	5.01274	4.92807
A_51_P446583	0.00911876	2.65159	down	mRNA	zinc finger protein 445	Zfp445	chr9	-	122760491	122760550	GTTATTAGCTATGGTCCTAAAGTAGTCTCAGTGTCAAGTGAAAAGGACAGGGTGCTAGGC	3120.59	2097.62	2015.32	687.384	1054.47	1136.65	11.6916	10.9703	11.1081	9.45156	10.0588	10.039
A_51_P152990	0.0290656	2.64947	down	mRNA	gremlin 2 homolog, cysteine knot superfamily (Xenopus laevis)	Grem2	chr1	-	176764589	176764648	TATGCTGTAGTCTGAGGCTACTTCTTGGCTTATTGTATGTATAAAGTTTACCTTCGAATG	1894.66	1639.69	894.35	554.873	355.798	821.61	10.9517	10.5981	9.94227	9.13709	8.5491	9.58877
A_52_P248343	0.00235488	2.63967	down	mRNA	myosin regulatory light chain interacting protein	Mylip	chr13	+	45503808	45503867	ACATTAACCTTGGTAAGAAATACGTCTTCGACATCAAGAGAACATCCAAAGAGGTCTATG	34.5986	38.1105	36.2158	10.258	15.036	11.9969	4.9942	5.04663	5.28493	3.44415	4.06034	3.6202
A_55_P2099560	0.0476639	2.63672	down	mRNA	apolipoprotein B mRNA editing enzyme, catalytic polypeptide 1	Apobec1	chr6	-	122527908	122527967	CAAAAAAGCAAATTATCTCCCCTGAGTGGTCTCAACAGCCCTATGTCTATACGTAAAAAA	9201.24	3537.67	8799.62	2677.65	2703.09	2797.97	13.2891	11.7693	13.2167	11.3761	11.3846	11.3182
A_55_P2067076	0.000166	2.63381	down	mRNA			chr8	-	73223801	73223860	TGTTCTGGCTTTTGAGGGTCTTGACTTTCTCCTCCAGGCGCGAGATACGCTCCAGCTTGC	304.405	403.122	322.935	119.123	125.445	125.991	8.21651	8.51124	8.46118	6.94972	7.09183	6.95593
A_51_P509643	0.00689074	2.63027	down	mRNA	synuclein, alpha	Snca	chr6	-	60681857	60681916	GTCTTGTGTGCTGTGGATATTGTTGTGGCTTCACACTTAAATTGTTAGAAGAAACTTAAA	158.334	180.083	119.917	38.6337	50.761	76.781	7.24058	7.30737	7.02821	5.34854	5.79544	6.24655
A_55_P1969949	0.0203636	2.6182	down	mRNA	reproductive homeobox 3F	Rhox3f	chrX	+	34996531	34996590	AGAGAGTGACCAGGCTGAAGCGCTAAGGCAGGTGCCACGACGTCGATTGCACCATAGATT	106.97	70.9946	46.104	31.4524	23.9498	19.4682	6.65489	5.95023	5.63187	5.05072	4.72277	4.29776
A_55_P1966194	0.0289517	2.60657	down	mRNA	pleckstrin	Plek	chr11	-	16871476	16871535	GGAAAGTTCAATCTATATTCCCAAGCCATAGTCACTCATATTTTGCTCTAGAATAAACTC	509.731	215.411	307.128	117.157	113.188	124.172	8.99427	7.56487	8.39182	6.92785	6.94465	6.93199
A_66_P112495	0.00331137	2.59522	down	mRNA	sodium channel, type IV, beta	Scn4b	chr9	+	44962045	44962104	TTCCTATCTAACTTTATAGGCAATACAGTGGTGGGCCGTGGGAGCCTCCAGGAGGCACCG	153.083	216.233	217.164	74.004	58.8275	76.3603	7.18989	7.56907	7.89249	6.27781	6.00895	6.23712
A_55_P1972720	0.0386565	2.58662	down	mRNA	phosphomannomutase 1	Pmm1	chr15	-	81781542	81781601	AGAATGGCAGAGAAGGGGCATTACTTAAAGGACTCTGTCACAGATATTAAAGTTCCCAAG	1115.19	1625.07	717.224	262.213	471.788	638.405	10.1814	10.5816	9.61151	8.06738	8.94896	9.24499
A_55_P1979491	0.0186098	2.58659	down	mRNA	CD28 antigen	Cd28	chr1	+	60830144	60830203	TGCTGTATCCCCAGTGCCTAGAATAATGCTTAGCCTGCAATAAATATTTATTCATTGACT	121.693	110.261	59.6751	23.0672	36.8065	42.7338	6.85108	6.5893	6.00475	4.60104	5.32307	5.40788
A_55_P1975690	0.0283748	2.58341	down	mRNA	bicaudal C homolog 1 (Drosophila)	Bicc1	chr10	-	70387850	70387909	GCACTCGGAGTGTCTGGTATCAGGACCAAAGTGTTGATTTCGTACCTGTACTTCATGGCC	3572.64	2494.35	1389.9	838.086	818.278	1246.63	11.8932	11.2383	10.5818	9.71535	9.71808	10.172
A_66_P104814	0.0439213	2.56948	down	mRNA	trafficking protein, kinesin binding 1	Trak1	chr9	+	121362489	121362548	AGCGACGTCAGCAACGTGGTCCTCGATAACAAAACCAACAGCATCCTCCTGGAGACCGAG	55.602	142.622	106.898	24.2194	37.0847	43.1121	5.69704	6.95809	6.85909	4.67337	5.3352	5.42124
A_66_P110241	0.033437	2.56682	down	mRNA	WD repeat domain 64	Wdr64	chr1	+	177673942	177674001	ATGAAGCTACAACCACCACTTTTCTAAACCGGCATAATTTCTCAACTACATTCTAAACAT	17.439	22.3138	36.8131	10.5238	6.99861	7.73622	3.99931	4.28102	5.30865	3.48085	3.00629	3.02189
A_55_P2019004	0.0361019	2.55206	down	mRNA	nuclear receptor coactivator 7	Ncoa7	chr10	-	30366635	30366694	GCCCTGATTATTTAGGGTAATATAATCTTTATTTATTAAGAGAGTGAGAGAGAGGGAGAG	110.871	132.505	50.517	44.843	31.2182	24.2516	6.70927	6.85288	5.76787	5.55564	5.10525	4.61416
A_55_P2159264	0.00908512	2.54565	down	mRNA	leukemia inhibitory factor receptor	Lifr	chr15	+	7135072	7135131	TAAAAACTTGGAAATGTATCCAGGCCTAACACCAGAGAGGGGAGTATCCCTGAAGTCTGT	34548	19618.4	29622.2	11842.4	13825.7	11428.2	15.2153	14.3339	14.9619	13.469	13.6918	13.3061
A_55_P2090265	0.000379	2.54554	down	mRNA	NACHT and WD repeat domain containing 1	Nwd1	chr8	+	75231852	75231911	AATTGACACCCATGCTGGGTTCCTTCCATAATTTTTCCCTTACTCCTTGCTTTCTTTGTG	812.955	758.752	835.961	309.869	291.569	348.439	9.70187	9.44912	9.85351	8.30341	8.27797	8.37921
A_55_P2122020	0.0033539	2.5445	down	mRNA	Kruppel-like factor 4 (gut)	Klf4	chr4	-	55540167	55540226	GTTTATTCCCAAGTATGCCTTTAAGCAGAACAAATGTGTTTTTCTATATAGTTCCTTGCC	300.597	267.296	162.178	86.1689	78.9323	96.6733	8.1954	7.88651	7.46547	6.4963	6.43071	6.57823
A_51_P146149	0.0380923	2.54422	down	mRNA	napsin A aspartic peptidase	Napsa	chr7	+	51840710	51841119	GGATATCCCTTCCTGAATGGGCAGTACTTCATTCAGTGTTCCAAGACGCCAACGCTTCCC	131.655	61.5629	51.0778	34.1033	20.928	26.7317	6.96243	5.74388	5.78287	5.16813	4.52445	4.75492
A_55_P2152240	0.0073591	2.54243	down	mRNA			chr15	-	40964897	40964956	AATCTTTCTCACCAGGTCTGGCAAACCAACTGGCATCCTCTTCTTTGCAGTTGTTTGTGA	60.1747	102.371	87.4427	24.9887	28.4539	35.0605	5.80809	6.48011	6.56422	4.71433	4.97182	5.12766
A_66_P107583	0.04737	2.54193	down	mRNA	reproductive homeobox 3A	Rhox3a	chrX	+	34798883	34798942	AGAGAGAGGAATTGCTTTCGTCTCCTAACGATATGTTATTAAACTCTTATATCTGAAGCG	1071.82	1017.78	405.258	398.684	291.386	232.191	10.1186	9.88614	8.79451	8.66461	8.27741	7.8195
A_51_P466685	0.00903688	2.53339	down	mRNA	F-box and leucine-rich repeat protein 22	Fbxl22	chr9	-	66356431	66356490	AAACTGTCCTTTCTAATGAACAATTATACACAATGTACAATTTCATGTTCACTGGGTGGG	34.2822	46.7164	20.5243	11.0751	9.37694	13.4849	4.98092	5.34697	4.44437	3.5534	3.41511	3.78054
A_66_P139666	0.0452549	2.53314	down	mRNA	transmembrane protein 229A	Tmem229a	chr6	-	24901158	24901217	TAACAATAGATACAGAAGTCCGGATATCAAAGAGAAACCCCAATAAAGTTGCTAAACACA	236.695	135.741	77.1212	40.0275	60.615	49.4623	7.82353	6.89029	6.37201	5.39555	6.0521	5.61541
A_51_P160439	0.0362196	2.5302	down	mRNA	beta-gamma crystallin domain containing 3	Crybg3	chr16	-	59491960	59492019	AAGCAAGACGAGCCAGGTTACTGACATAATCTTTATGACATGTGTACTGCAGTTGTGCCT	1310.2	1145.57	668.297	493.962	498.37	259.631	10.4198	10.0602	9.50674	8.97215	9.02142	7.97543
A_52_P599624	0.0182596	2.52637	down	mRNA	phosphoribosylformylglycinamidine synthase (FGAR amidotransferase)	Pfas	chr11	-	68799330	68799389	TATATTTAAAGTATTTATGAAAGTATTTTTGTAAGCCTGAGTAGGCAAGATGGCTTAGTG	90.6712	123.116	173.575	46.4088	45.2035	45.0391	6.4172	6.74289	7.57259	5.60841	5.63082	5.48226
A_52_P89099	0.00475101	2.52188	down	mRNA	nucleolar and coiled-body phosphoprotein 1	Nolc1	chr19	+	46159335	46159394	TTCGAAGTAAGCTTTTCTGACAGACATTTTGCAACAACTTGACTGTTGTATATTGACAAG	189.581	319.244	213.19	77.4089	102.216	84.6362	7.50906	8.14754	7.86853	6.33923	6.79652	6.38588
A_55_P2048441	0.00483051	2.51936	down	mRNA	synaptotagmin III	Syt3	chr7	+	51654462	51654521	ACTCTGAGCAGCTTCACAAAGGGTGGCAAAGGATTGTCAGAGAAAGAGAATTCAGAGTGA	185.767	198.553	194.723	53.5474	87.2374	78.2215	7.48182	7.44359	7.73447	5.81854	6.56576	6.27642
A_55_P2150392	0.0009	2.51295	down	mRNA	copine V	Cpne5	chr17	-	29293498	29293557	TTACCCTCCAGCTCGGGGCTTGTTTACTTCTGATGACTTCATGGTAAATTAGAGCTGACT	153.86	152.404	104.233	52.2757	41.1488	56.9928	7.19573	7.06236	6.82491	5.78335	5.4915	5.82001
A_55_P2055557	0.0264722	2.50976	down	mRNA	serine dehydratase-like	Sdsl	chr5	-	120908225	120908284	TTCCTTCCAGGTAGCCCTCCTGGGTTGCTCTCAGTGGCTCCCTGCTGTCCAGTGAATAAA	9092.5	22075.9	11101.4	6282.57	5885.96	5512.82	13.2695	14.5151	13.5615	12.5919	12.4867	12.2849
A_55_P1955701	0.0123053	2.506	down	mRNA	predicted gene 6146	Gm6146	chr3	+	5577594	5577653	CTGGGAAGACAACTGCATATTTTCTTGCCTAGTTCACTTGATTTTTATGAGGACAAAGGT	32.8887	28.1891	15.315	10.0645	8.40598	7.13115	4.9234	4.61875	4.01747	3.41785	3.25762	2.90799
A_55_P2128195	0.00246781	2.50331	down	mRNA	peptidase M20 domain containing 2	Pm20d2	chr4	-	33274043	33274102	TTCGAAAACCTTGATGTTGTTTTTATGGCTCATCCCTCTCAGGAGAACGCTGCCTATCTC	136.114	132.601	108.59	59.0474	41.0449	40.2811	7.01151	6.85462	6.88212	5.95897	5.48909	5.32868
A_51_P361588	0.00604512	2.50318	down	mRNA	retinoic acid induced 1	Rai1	chr11	+	60004664	60004723	GACCTAGCACATTAACACCTATTGATCTTTAAGGCTATATCTGGGATCACAGATCTGGGA	17.2518	28.0528	22.6603	9.59852	6.49196	7.4198	3.98342	4.61077	4.59214	3.34997	2.90204	2.96303
A_52_P383653	0.00789764	2.49612	down	mRNA	copine VIII	Cpne8	chr15	-	90479028	90479705	TGATAGAGATACATTTTCTAAGTCGGATCCAATTTGTGTCCTATATACACAAGCAGTTGG	231.105	252.467	130.693	82.3756	77.658	62.0596	7.78909	7.79777	7.14749	6.42524	6.41036	5.93969
A_51_P269203	0.0483083	2.49457	down	mRNA	transient receptor potential cation channel, subfamily V, member 4	Trpv4	chr5	-	115072208	115072267	GACCTGCCACAGATCTGACCTGCTGCAGCCCTGGCTAGTGTGGGTCTTCTGTACTTTGAA	649.836	467.066	196.322	158.831	137.575	159.242	9.35461	8.72068	7.74621	7.3568	7.22602	7.28231
A_52_P432580	0.00278182	2.4889	down	mRNA	AT rich interactive domain 5B (MRF1-like)	Arid5b	chr10	-	67555669	67555728	GCTCCGGTGTTGACTGTTGATGTATTTGATATTCTGCTTATCTCCCAATGGCGGAAAGAA	11603.3	8171.7	10215.4	4821.24	3863.12	4693.53	13.6359	13.0333	13.4326	12.2136	11.8887	12.053
A_55_P1958554	0.0137833	2.4738	down	mRNA	androgen receptor	Ar	chrX	+	95512272	95512331	TTCTGCCTGTTATATAACTCTGCACTACTTCTCTGCAGTGCCTTGGGGGAAATTCCTCTA	307.662	243.516	217.123	117.309	111.415	69.4699	8.23276	7.74709	7.89229	6.93009	6.92419	6.09768
A_55_P2416119	0.00606978	2.47114	down	mRNA	centrosomal protein 290	Cep290	chr10	+	100031484	100031543	AATTAATCCATCAGATAGAAATTAACAAGGACCAAACCAGAGCTGACAGTAGCATACCTG	49.7914	56	38.5172	13.0506	16.6239	24.1811	5.53343	5.60818	5.37998	3.79055	4.20498	4.61055
A_51_P401343	0.0125444	2.46895	down	mRNA	claudin 14	Cldn14	chr16	-	93919671	93919730	TTTGAAATCGGCCAGGCCCTGTACATGGGCTTCATCTCCTCATCCCTGTCTCTCATCGGG	1532.97	3120.54	1582.05	883.748	809.174	822.728	10.6352	11.5866	10.7704	9.78602	9.70366	9.59088
A_55_P2105843	0.0154207	2.46864	down	mRNA	methyl-CpG binding domain protein 1	Mbd1	chr18	+	74427300	74427359	CCCCAGAGCTCTGGTCCATGTGCTTTCTTGCTGTTACTTTATTAAATCTTGCCTTCTACA	52025.5	115873	71972.9	29035.1	34174.8	40204.2	15.7747	16.8183	16.1869	14.757	14.9914	15.1204
A_55_P2402929	0.0128897	2.44662	down	mRNA	RIKEN cDNA B430203I24 gene	B430203I24Rik	chr13	+	114889712	114889771	GTCAGAGCAGAATTGAGTGTCTGATTGTCAGAGTTGCTGAACGAAGAATGTTTTCATTCT	402.522	565.448	239.11	168.609	123.673	160.922	8.64408	9.00153	8.03645	7.44397	7.07059	7.29512
A_55_P2177675	0.0110217	2.44382	down	mRNA			chr5	-	152171631	152171690	CCTCGGTCCACGCCGAGTGAAGAACCGAAGCACAGTGCCCAGAAAGGAGGAAACAAAAAA	21.1664	18.4062	17.4904	5.1004	5.84915	10.2218	4.28793	3.99599	4.21077	2.46895	2.76009	3.39825
A_55_P1974432	0.0414667	2.44112	down	mRNA	predicted gene 5067	Gm5067	chr5	+	26335223	26335282	GGTACATTTGGCCAATGGATTGCTTTAAGTGATAAATTGGAACCACACTAAGTAATGTTA	1467.07	1952.8	1547.07	455.507	554.01	1335.3	10.573	10.8578	10.7304	8.85849	9.17321	10.2669
A_55_P2019428	0.0107194	2.43811	down	mRNA	5-hydroxytryptamine (serotonin) receptor 1D	Htr1d	chr4	+	135999620	135999679	TTGGCTTAAATTAATAGATTTGTTCTGTGTTTGATTGCCAGCATCCTCCAGACCCCTGAA	97.6659	168.008	139.159	39.3863	53.3941	59.3268	6.52694	7.203	7.2419	5.37444	5.86231	5.8778
A_51_P262489	0.000616	2.43736	down	mRNA	somatostatin	Sst	chr16	-	23889776	23889835	AAGACATTCACATCCTGTTAGCTTTAATATTGTTGTCCTAGCCAGACCTCTGATCCCTCT	61.9205	86.1721	70.2337	27.9822	24.6399	28.0352	5.85447	6.22836	6.23896	4.88704	4.7602	4.81861
A_51_P371174	0.0454807	2.43521	down	mRNA	BCL2-associated athanogene 3	Bag3	chr7	+	135690281	135690340	TGAGGGGTAGGAAGAGAGTTACAGGAATAGAGAACCTGTTTTTGAGACATGTTGTCATTT	14131.9	7027.97	5182.77	3467.51	3873.31	3647.16	13.9165	12.7806	12.4557	11.725	11.8926	11.6831
A_55_P2052709	0.0254303	2.42073	down	mRNA	beta-gamma crystallin domain containing 3	Crybg3	chr16	-	59556274	59556333	TCTTGCAAGGGATGACATCCATGTGCCTAGCACCTCCAAAAACAGTTTTTCTGATAGCCT	61.3288	38.7249	28.2407	16.1592	18.4317	11.4683	5.84058	5.06893	4.92398	4.09319	4.35045	3.56352
A_51_P443819	0.00448687	2.41856	down	mRNA	RIKEN cDNA 2610034M16 gene	2610034M16Rik	chr17	-	59018381	59018440	TAGCATTTCTTTCTGCTGTCCTGAGACACAGGGATCAAATGAATCTATTCCTTATGTTTT	36.2883	23.3429	25.6467	11.333	9.18556	10.1399	5.06644	4.34256	4.77638	3.58954	3.38542	3.38798
A_51_P259214	0.00694669	2.41721	down	mRNA	solute carrier family 39 (metal ion transporter), member 6	Slc39a6	chr18	-	24738561	24738620	TAGGCTTCCAAGTGGCAAGTATTAAAACTTTAGCCCATGAGAGGATGTTAAGACCTGTTC	578.423	666.869	346.301	187.666	180.763	257.65	9.18509	9.25236	8.56268	7.60465	7.6125	7.96294
A_51_P144264	0.0011787	2.40268	down	mRNA	Kruppel-like factor 2 (lung)	Klf2	chr8	+	74845137	74845196	TGTATATAAGACTATGACCGATTGTATTTCTATAAGGGAGACGATGGCATCTCTGCCGCC	1981.81	2307.55	1840.57	1066.94	730.382	897.57	11.0122	11.1223	10.9816	10.0556	9.55835	9.70821
A_52_P12877	0.0248726	2.39787	down	mRNA	heat shock protein 8	Hspa8	chr9	+	40611142	40611201	TTGAGGTCAAATCAACAGCTGGAGACACCCACTTAGGTGGAGAAGATTTTGACAACCGAA	24093	11797.8	17023.4	6208.4	9684.07	8404.11	14.684	13.5979	14.1525	12.5715	13.1868	12.8908
A_55_P1957213	0.0494098	2.39707	down	mRNA	RIKEN cDNA 3930401B19 gene	3930401B19Rik	chr13	+	55287219	55287278	GAAATAAGCCTAAAAATCCTGTCAGATCCCTATGCTGACCACTTCCTTTCAGATCCTCAG	27793.2	86111.7	41788	20555.5	25168.1	21146.3	14.9184	16.415	15.4543	14.2585	14.5588	14.1866
A_51_P448618	0.00291287	2.39676	down	mRNA	solute carrier family 16 (monocarboxylic acid transporters), member 10	Slc16a10	chr10	-	39756480	39756539	GCCAACCTAAACCTTGAGTCTGTTAAATGACTTAAGCTATGAAATTAGGAGGTTCTTACA	2848.14	3591.38	2427.8	1026.94	1400.65	1532.58	11.5493	11.7884	11.3859	10.0027	10.4648	10.4728
A_51_P511015	0.0442506	2.38688	down	mRNA	frizzled homolog 9 (Drosophila)	Fzd9	chr5	-	135724815	135724874	TATTTAATGATGTAATTTATTGTGGCATTTCTCTGGAAGCTGTGACTGGAATAAACCCTC	61.098	62.5082	21.4643	15.5842	16.4515	17.1381	5.83335	5.76702	4.5084	4.03778	4.18977	4.11584
A_55_P2125351	0.0494845	2.37864	down	mRNA	sema domain, transmembrane domain (TM), and cytoplasmic domain, (semaphorin) 6D	Sema6d	chr2	+	124491609	124491668	TTTTCAATGCCACCAACAAACTATGTTAAGAGAGGGGCGAGTGTGTGTGTGTGTGTGTGT	52563	117247	166486	46184.7	43234.9	48523.7	15.7857	16.8315	17.3029	15.4141	15.359	15.3966
A_55_P2170589	0.0412605	2.37388	down	mRNA	coiled-coil-helix-coiled-coil-helix domain containing 2	Chchd2	chr5	-	130363240	130363299	TGCCCATTACTGATATCTCCTTTGTCCAATAACCTTTAGCGCCCGAGCTTTTCCTGATTT	21.5962	30.5838	29.1816	5.97518	12.6382	13.5604	4.31534	4.73488	4.97036	2.67805	3.81128	3.7895
A_51_P458384	0.0284372	2.37283	down	mRNA	solute carrier family 38, member 2	Slc38a2	chr15	-	96518491	96518550	AAGGTTCCAAATGAATTTCAGGCCAAATTCCAAAGCTTGGGGCTGTTTTACCCGCCTTGA	15799.2	25868.2	23908.9	7368.44	8798.67	16478.1	14.065	14.7361	14.6283	12.8137	13.045	13.8309
A_66_P104751	0.00103761	2.37264	down	mRNA	ER membrane associated RNA degradation	Ermard	chr17	+	15226703	15226762	GAGCCACGGGATCTTGAGATAACATGGCAGTCCATCCTGGGGTCGTGGCTGTTGTACGAA	90.8624	131.591	106.877	42.9578	38.7864	45.0847	6.4208	6.84162	6.85825	5.49625	5.40149	5.48344
A_55_P2101939	0.0229807	2.37117	down	mRNA	zinc finger protein 112	Zfp112	chr7	+	24912869	24912928	TTTCATCTGCAATAACCACAGTTTGGCTAGTTAGCATCCCCTTGTCTTGTCCTAGGCAGA	175.028	374.309	311.726	100.053	115.754	110.734	7.38994	8.3909	8.4125	6.70559	6.97735	6.7736
A_52_P449871	0.013958	2.36757	down	mRNA	inhibitor of DNA binding 4	Id4	chr13	+	48358668	48358727	TGCTAAGTAGAAGAGCAATCGTGAATCCAACCTTAGAGGCTACATTGTGACAAGGGAACT	121.04	163.2	73.407	53.6395	40.6147	38.9162	6.84228	7.16149	6.29869	5.82067	5.47389	5.27766
A_52_P340073	0.0216364	2.36507	down	mRNA	ephrin B2	Efnb2	chr8	-	8618177	8618236	GTCATCGGTTGGCTACGTTTTGGTTCTATGCTAAACTGTGAAGAATCGGATGAATTGATG	406.777	340.299	200.644	103.311	100.343	177.568	8.66147	8.24364	7.77872	6.75388	6.76969	7.43461
A_52_P655136	0.0335251	2.36345	down	mRNA	NLR family, CARD domain containing 4	Nlrc4	chr17	-	74826172	74826231	ACTATGATATTAGCGCTATTAAAGGCACCTTTAAACTAGTGACTGCTTAATGCACCCGTG	49.7391	75.1626	24.8594	19.7528	15.6094	16.6531	5.53217	6.03028	4.73136	4.37981	4.11494	4.07637
A_55_P2130535	0.0291056	2.36165	down	mRNA	DNA methyltransferase 3B	Dnmt3b	chr2	+	153513403	153513462	GTGCAAAGATGACAGATGCCCAGAGTTTACCTTTCTGGTTGATTAAAGTTGTATTTCTCT	865.528	645.964	527.028	408.337	255.857	204.694	9.79735	9.19958	9.15754	8.70441	8.09575	7.63493
A_55_P2078247	0.0139377	2.35786	down	mRNA	protein phosphatase 1, regulatory subunit 10	Ppp1r10	chr17	+	36055906	36055965	TTTTTAACTTAGTGCCTTACAGTGTTAAGTAAAGCTACCGGCAGATCTGCCCGGCCTTTT	36.3644	29.9113	24.5087	8.16787	15.0119	11.7297	5.06918	4.70284	4.71175	3.12139	4.05835	3.59159
A_55_P2125564	0.0103652	2.35616	down	mRNA	leucine rich repeat containing 58	Lrrc58	chr16	+	37888389	37888448	GCTGAAAAGATGTTACCTTTTACTTTGGTCAGATCATTACGTATGCTCTGACATCTTAAT	3874.38	6396.18	4037.47	1689.91	1976.56	2904.26	12.0042	12.629	12.1081	10.7128	10.954	11.3651
A_66_P134488	0.034474	2.35532	down	mRNA	leukemia inhibitory factor	Lif	chr11	+	4172032	4172091	AGAGAGAAGCAAAGGGGCCTTTATTTATTATTTAAAACTTCAAACCTGAAAGCACTGAGA	315.676	266.168	128.443	100.911	97.7458	70.8616	8.27869	7.87996	7.1247	6.71643	6.73045	6.12869
A_51_P208987	0.0126851	2.35406	down	mRNA	phosphoglucomutase 3	Pgm3	chr9	-	86446792	86446851	AGGCCTACAGTCGTATGAATGGTCACTGTATCTGCATTTCCTCCTCAAATCCTGTGACAA	278.027	485.08	224.74	105.501	126.66	150.469	8.07513	8.77158	7.94363	6.77669	7.10376	7.20443
A_55_P2149787	0.00633251	2.35175	down	mRNA	ficolin B	Fcnb	chr2	-	27933619	27933678	CTGGTGGCCTTGAGCCTAGGGTTGACATCAGCGAAATACTAATATCTGCATCTTTACACC	57.4452	47.3503	28.7971	16.1359	16.9775	16.1924	5.74338	5.36427	4.95341	4.08931	4.23217	4.03838
A_51_P518621	0.0210108	2.35127	down	mRNA	histone cluster 1, H3a	Hist1h3a	chr13	-	23853756	23853815	GTAATTGTACAGTTCCGTACAGTTCTACGGAATTAACCAAAGGCTCTTTTCAGAGCCACA	34.8961	43.8487	60.1471	19.7729	17.4069	14.9208	5.00418	5.25388	6.01777	4.38236	4.26694	3.92621
A_51_P363871	0.0236234	2.34628	down	mRNA	membrane-associated ring finger (C3HC4) 2	42431	chr17	-	33823542	33823601	GCTTTGAATTACATGGAGAGTTTTAGTTTGATATTAACCTGTCAAGAATTCTGCATGCAG	31.9553	18.1735	20.3737	11.7061	7.43153	6.9421	4.87934	3.97679	4.43383	3.63627	3.09099	2.87157
A_55_P2080633	0.0265453	2.33657	down	mRNA	zinc finger and BTB domain containing 21	Zbtb21	chr16	-	98168748	98168807	GCAGGCAGATGTTTAGTGAAATAAATAGGTCTTTCACCACTGTAAATCTTTAGATAGTAG	41.2752	42.2851	46.4011	20.9716	9.90614	22.0037	5.25753	5.20259	5.64213	4.46665	3.48477	4.47766
A_52_P236398	0.0120104	2.33293	down	mRNA			chr9	-	103654681	103654740	CAGCTTAAATTAAGCTCATCGTTCCACCCACTAGTAGCTTCCTATCTTGTATCTCAGGAA	57.646	39.4311	28.328	13.0337	16.5253	17.2201	5.74898	5.09699	4.92907	3.78831	4.19815	4.12215
A_55_P1966874	0.0097534	2.32965	down	mRNA	retbindin	Rtbdn	chr8	+	87480394	87480453	AGAACTCACATGGTAGCAAAAGAAACAACTCCAACAAGATGGCCTCTGTCCTCCAGGTTT	179.069	268.891	255.035	74.9047	105.454	102.216	7.42408	7.89867	8.1329	6.29504	6.84078	6.65949
A_55_P2170350	0.0340653	2.32797	down	mRNA	killer cell lectin-like receptor subfamily A, member 22	Klra22	chr6	-	129922235	129922294	CTTAGACTGGAGTGCAAAGAGAGAGACAATCCTGAAGATTTTTGGAATGTTTTCTGAAAC	186.464	183.064	89.4006	76.5928	59.6364	42.6259	7.48789	7.32841	6.59816	6.32463	6.02783	5.40477
A_55_P2017789	0.00286519	2.32438	down	mRNA	interleukin 4 receptor, alpha	Il4ra	chr7	+	132722922	132722981	ACCTGTTGGGAATTCCAACCCTCACCAGTCCCATCTCTTCATTCTATTAAAATTACTTAT	852.816	759.104	596.522	296.826	257.753	395.93	9.77614	9.44987	9.33879	8.24789	8.10836	8.55802
A_55_P2176670	0.0293793	2.32319	down	mRNA	poly(A) binding protein, cytoplasmic 1-like 2B, pseudogene	Pabpc1l2b-ps	chrX	+	100209589	100209648	TACCGCAAGATTTTCGTGGGGAGATTCAAGTCCCACAAGGAGAGAGAGGCCGAAAGGGGA	61.0904	94.5533	35.3488	29.2737	19.1127	21.5928	5.83286	6.36302	5.24863	4.94756	4.40072	4.4479
A_55_P2126627	0.00219161	2.3216	down	mRNA	PHD finger protein 20-like 1	Phf20l1	chr15	+	66426480	66426539	GCGACCCCTTGAGAGACCTGCACTAAGGAAAGAAGGGCTAAAGGATGAGGAAGAGCTCTT	534.753	690.573	388.559	201.524	216.485	244.786	9.06782	9.30067	8.73506	7.70712	7.86457	7.88651
A_52_P302345	0.00920792	2.31944	down	mRNA	cytochrome P450, family 4, subfamily v, polypeptide 3	Cyp4v3	chr8	-	46391395	46391454	TGTGGAAGTCAAGACCGTGATTGGATGAGTTAGAACTCAGGATTTATGTCCTTGATGTGG	76828.9	46158.7	68378.4	25224.9	33354.9	33975.4	16.3246	15.5636	16.1093	14.546	14.9499	14.8603
A_51_P391897	0.00832418	2.31546	down	mRNA	olfactory receptor 125	Olfr125	chr17	+	37972632	37972691	TAGTCGGACTAAGGTGTTCTCCACCTGTCTACCACATTTGTTTGTAGTCATGTTCTTCCT	265.54	346.584	406.202	133.993	118.278	162.629	8.0034	8.27029	8.79777	7.11684	7.00908	7.31164
A_51_P488730	0.0102411	2.31082	down	mRNA	zinc finger protein 612	Zfp612	chr8	+	112613985	112614044	GAAGAAACCCTATGTATGTAACGTATGTGGGAAAACTTTCAGGTTTAGCTTCCAACTAAG	1364.45	2531.6	1411.48	718.777	667.179	940.974	10.4754	11.2592	10.6032	9.50859	9.42942	9.77461
A_66_P127464	0.0384113	2.30943	down	mRNA	zinc finger, BED domain containing 4	Zbed4	chr15	+	88613359	88613418	GCACCGATAAAGAGAGATCAGAGAGAGAAGCTACCTGAAGACATGGTGCTTGCGTATTTG	666.949	605.744	271.409	255.226	188.152	173.404	9.39186	9.10444	8.22001	8.03004	7.66477	7.39888
A_55_P2106106	0.0419702	2.30929	down	mRNA	complement component 5a receptor 2	C5ar2	chr7	-	16820101	16820160	CTTGGGCCTAACAACACACATACGGTTAAGGCATTGCCTATTACCTATTTCGTGGCATCT	315.111	747.321	671.751	230.225	192.822	264.524	8.27401	9.42708	9.51485	7.89264	7.70041	8.00054
A_55_P2183338	0.012528	2.30747	down	mRNA	MARVEL (membrane-associating) domain containing 3	Marveld3	chr8	-	112471817	112471876	TCCCATACTTGATTCCTAAGCTCCCTCAGTGCTCAGGCACCTGAGCAGAGTAAAGTTGTG	210.665	378.142	181.077	88.6246	110.274	100.23	7.65175	8.41085	7.63099	6.53536	6.90763	6.63169
A_52_P15966	0.0473505	2.30074	down	mRNA			chr12	-	117218996	117219055	TTTATCCTGGAAGCGGTAATACTAAGTACAATGAGAAGTTCAAGGGCAAGGCCACATTGA	53.7283	21.8577	27.2019	14.8786	11.1957	11.2635	5.64717	4.24987	4.86701	3.97134	3.651	3.53541
A_55_P2270437	0.0249501	2.30041	down	mRNA	RIKEN cDNA 4930528J11 gene	4930528J11Rik	chr6	-	29862148	29862207	GATCCTTAGAGGCTTTGTTCCTTTCAGTAAGATGACAGTAAGAACTAGATGATTATTTGT	20.2609	21.666	18.0585	4.65929	8.08507	11.1873	4.22092	4.23671	4.25654	2.3744	3.20746	3.52665
A_55_P2035087	0.0440573	2.29639	down	mRNA	Rho guanine nucleotide exchange factor (GEF) 15	Arhgef15	chr11	-	68757516	68757575	ATGTATATATGTATCTAGGAAGGCAACTGTGCTGAATGTGGTGTGTGTGTGTGTGTGTGT	65075	139001	192033	56939.4	53724.3	58172	16.1093	17.0195	17.5214	15.7012	15.6807	15.6702
A_55_P2395911	0.0103761	2.29321	down	mRNA	DNA segment, Chr 2, ERATO Doi 295, expressed	D2Ertd295e	chr2	+	52778282	52778341	TTCAAATCACCATAGCTACATAGGGAGCTCTAGATCTTGTGTTATAGGGAGACCTGTTTC	47.4417	66.2652	34.8525	23.4318	14.0678	20.3486	5.46521	5.84974	5.22771	4.62283	3.96758	4.36014
A_51_P319460	0.0446024	2.29142	down	mRNA	oncostatin M receptor	Osmr	chr15	-	6763686	6763745	ATTGCAGATGCTCTGTTTACATTTTCTTGTCAATGGACTTCTCACTGGAAACTTGCACCC	683.08	1099.4	371.298	341.164	228.298	290.296	9.43213	9.99863	8.66287	8.43897	7.93359	8.13235
A_51_P490023	0.0219803	2.28775	down	mRNA	tubulin, beta 2A class IIA	Tubb2a	chr13	-	34166116	34166145	CTTAGTGAACTTCTGTTGTCCTCCAGCATTGGTCTTTCTATTTGTAAATTATGGTGCTCA	25436.4	22449.7	13609.6	11114.7	11040.4	8144.51	14.7748	14.5375	13.8473	13.3864	13.3458	12.8455
A_55_P2026275	0.0065175	2.28494	down	mRNA	protein phosphatase 1, regulatory (inhibitor) subunit 1B	Ppp1r1b	chr11	+	98218965	98219024	AATGCACTTACTATCTGTCCTTAGGGGGCCACACAGTGGGGGGAGCCTGGTTCTCCTTGT	1030.45	1750.37	1005.36	592.076	555.929	502.701	10.0668	10.6989	10.1174	9.23666	9.17897	8.89098
A_66_P131110	0.0041428	2.28485	down	mRNA	zinc finger protein 473	Zfp473	chr7	-	51986904	51986963	GCACACAGGAAATGTTTGCTATTGATGAAGTGTGGATGAGTGTCTAACTATCTAGTACAA	22.347	26.817	16.8439	7.03018	7.46851	10.8396	4.36401	4.54228	4.15723	2.9072	3.09839	3.48163
A_55_P2002642	0.00668499	2.28468	down	mRNA	coiled-coil domain containing 67	Ccdc67	chr9	-	15365002	15365061	CATGCTGCCTCCGTCTGTTTCACCACTGTTTGTGATACAATAAAGGAATGCAAAACTCAA	388.706	595.003	523.888	172.631	201.343	264.014	8.59092	9.07633	9.15081	7.47942	7.76459	7.99808
A_55_P1958532	0.0329768	2.28399	down	mRNA	hairless	Hr	chr14	+	70973263	70973322	GCACACGTGCGCCAGCTCTTGTTATACTTAACAGTTCCTGCTGTGGTTTGGGGATTTTTT	178.296	253.165	103.657	69.8931	48.2439	94.1	7.41971	7.80294	6.81469	6.19755	5.72401	6.54112
A_55_P2154416	0.0485647	2.2819	down	mRNA	carbonic anhydrase 15	Car15	chr16	-	17835369	17835428	GGTCCCTAGGTCCAGCAATGATTCTACAATAGTATTTCCCCAATAAATCGTGCATAGTGA	402.212	760.18	254.725	146.349	174.295	238.459	8.6432	9.45247	8.12935	7.23813	7.56111	7.85508
A_51_P415306	0.0404789	2.27033	down	mRNA	RIKEN cDNA 4930563D23 gene	4930563D23Rik	chr16	-	92319151	92319210	TGCGCAGGACAGGTAGCAGAGGTCTCTTCCTGTGAATGGTCAGCTACGGCAGCATCGATA	25.752	32.3087	31.1314	19.6672	8.49644	9.20023	4.57209	4.81362	5.06893	4.37367	3.27286	3.2594
A_51_P516133	0.0283968	2.27024	down	mRNA	histone cluster 1, H1c	Hist1h1c	chr13	+	23832018	23832077	TACACTTGCTTTGCCTTATTTTGATCAGCATAGTTGTAGATTAACTTTGTTTTGCCTCAG	2726.9	5399.24	3955.96	2112.16	2085.32	1403.18	11.4817	12.3822	12.0827	11.0366	11.0272	10.3342
A_55_P2157952	0.0183047	2.26835	down	mRNA	predicted gene 10755	Gm10755	chr19	-	55207712	55207771	TATGCTCAATGTAAGGACCACCACCATCAACTTCTCTCTTGCCAAGAGCTTTCAGGTTGT	65.1516	112.09	93.2411	26.9316	39.2057	42.7586	5.92759	6.61268	6.66052	4.82797	5.41913	5.40876
A_55_P2183899	0.0315114	2.26636	down	mRNA	autophagy related 9B	Atg9b	chr5	-	23890011	23890070	ATACTCCAGAGAGAGAGTTAAAGGGAGTCTACAGTCCATCAAAGCATATGAAGAGGGCAG	673.81	640.582	299.803	255.519	225.754	181.381	9.41159	9.18693	8.35993	8.03226	7.91977	7.46529
A_51_P250571	0.0100252	2.26622	down	mRNA	taste receptor, type 2, member 140	Tas2r140	chr6	-	133005174	133005233	GACGCTGACAATTTTTCTCCTGCTCATCTTCTCACTATGGACTCATCTGAAGAACATGCA	156.531	98.3078	100.12	54.3697	41.3479	46.4129	7.22297	6.42212	6.76197	5.84025	5.49984	5.52611
A_52_P518922	0.0495281	2.26291	down	mRNA	integrin alpha 1	Itga1	chr13	-	115821387	115825525	TTGGGAGAGAGAGATCAATGCCTTGTGTGAAGTTGGATTTACCAGTTAACACATCGATTC	1707.17	1361.36	662.596	658.466	447.02	474.341	10.8011	10.3137	9.49397	9.38887	8.87143	8.81395
A_52_P180373	0.0390699	2.26164	down	mRNA	macrophage expressed gene 1	Mpeg1	chr19	+	12537697	12537756	TACCTTGGCCATCTATGGTACTCGGAAGTACAAGAAGAAGGAATACCAGGAAATTGAGGA	290.629	204.633	223.199	141.849	101.911	66.613	8.14242	7.48604	7.93092	7.19452	6.79207	6.04067
A_52_P203770	0.020323	2.25856	down	mRNA	vomeronasal 2, receptor 61	Vmn2r61	chr7	+	49555654	49555713	GATTCAACTTATTATCTGTGGAATCTGGATTCTAACATCTCCACCCTTCATTGATCAAGA	27.0389	57.0168	37.0905	17.2453	12.5662	16.7612	4.63936	5.63638	5.3209	4.1817	3.80407	4.08466
A_55_P1978895	0.0154265	2.2584	down	mRNA	selection and upkeep of intraepithelial T cells 3	Skint3	chr4	+	111973014	111973073	AGTTGAGAGGCATCTGAGTTGTTTCCTGTCTCGGGTTATTACAAATAAAGCTCTATGAAC	23.2503	19.2791	20.9458	7.94208	10.9618	6.24586	4.41996	4.06134	4.47469	3.07931	3.62112	2.72966
A_51_P236991	0.0030597	2.2556	down	mRNA	RIKEN cDNA 1700001P01 gene	1700001P01Rik	chr11	-	97632848	97632907	CATTTCCCATTTTCTGAAGACATTGCGTCACAAGGCTTGACCTGCGTCTTCAAGACAGAT	77.7123	127.822	79.3092	35.1195	37.1161	40.924	6.19288	6.80161	6.4194	5.20729	5.33652	5.34955
A_55_P2111790	0.0153027	2.2523	down	mRNA	GTP binding protein (gene overexpressed in skeletal muscle)	Gem	chr4	+	11641692	11641751	CCCATCCTTTGGGTTGCTTCTTGTATGCCACAGCTGAATTATATTTATTATTTTGCAAAT	216.472	295.215	125.06	84.3951	86.8679	78.1536	7.69111	8.03235	7.08859	6.4632	6.55954	6.27511
A_55_P2140546	0.0268638	2.24569	down	mRNA	solute carrier family 25, member 51	Slc25a51	chr4	-	45408796	45408855	GCTGAGGAGGTGGGTCTGCATATATTTCTTCTTTTCGTTATTAAAAGTAGCTAAACACAA	1273.68	3016.88	1638.84	928.153	819.326	862.742	10.3756	11.531	10.8199	9.8531	9.71884	9.65309
A_52_P570652	0.036039	2.24218	down	mRNA	FLYWCH-type zinc finger 1	Flywch1	chr17	-	23897331	23897390	GTGTATGAGTCCTTCCTCTACAGACGGGAGAAAGTGGCTGGTGAGAAGGTGTACTGGACC	800.13	481.956	319.599	201.023	228.822	221.677	9.67516	8.76314	8.4463	7.70422	7.93639	7.74929
A_55_P2182112	0.0071333	2.24215	down	mRNA	RIKEN cDNA 4833439L19 gene	4833439L19Rik	chr13	-	54663055	54663114	CATGGGCAGCATCCCCTGGAAGCCAGTGATTCCAGAGCGCAAGTATCAGCATCTTGACAA	174.245	266.39	237.664	78.5027	94.1903	109.662	7.38258	7.88129	8.02581	6.35967	6.67539	6.75997
A_52_P31543	0.0116001	2.23525	down	mRNA	B cell translocation gene 2, anti-proliferative	Btg2	chr1	-	135972094	135972153	TTAAATCTTCAATTCTTTACTGTCCTTGTTCACTTTAGAAATGACAAACCCTAGAGCTGG	707.15	1077.69	633.706	418.931	252.962	399.543	9.48168	9.9675	9.42831	8.74537	8.07911	8.5717
A_55_P2051796	0.00442858	2.23094	down	mRNA	predicted gene 128	Gm128	chr3	-	95040845	95040904	GAGCCAGCAGGTCTAGCCTGTTCCTTTACCCCTTTCTTCCAAAATAAAATATTCACACTG	374.011	405.134	339.29	188.18	115.578	190.893	8.53795	8.52071	8.5313	7.61032	6.97502	7.53167
A_66_P125389	0.0210083	2.22596	down	mRNA	RIKEN cDNA F830016B08 gene	F830016B08Rik	chr18	+	60459976	60460035	GTTTTACAAAACTTGAACTAGACCTCGCCAAAGCAATCACAAATATGAAAAAGAATTACT	994.556	804.993	738.104	254.742	439.342	496.51	10.0157	9.54093	9.65396	8.02646	8.84694	8.87395
A_52_P466853	0.0126613	2.22414	down	mRNA	brain expressed myelocytomatosis oncogene	Bmyc	chr2	+	25562947	25563006	TGCAACACCTGAGCGCACAGCACGGGGGGCTTTGGACTGTAAGCTTCAGCCATGTTAACT	1022.47	682.517	911.465	395.55	319.958	465.587	10.0578	9.28454	9.97064	8.65117	8.41196	8.79007
A_51_P189985	0.00269995	2.22081	down	mRNA	peter pan homolog (Drosophila)	Ppan	chr9	+	20696546	20696605	TGGGATCAAGTGCAGTCCGGTTTCCTTTTATAAAGGAACTGCCCAGTTCTTAACCTCCAA	3566.76	3307.15	2766.62	1766.44	1550.97	1353.22	11.8904	11.6739	11.5601	10.7723	10.6162	10.2827
A_52_P420500	0.0271374	2.21849	down	mRNA	cryptochrome 1 (photolyase-like)	Cry1	chr10	-	84594731	84594790	TTTTCATGTATGGTAAAAGTTAAAGTTAACAGATATTCTGATATAAATCTCAAGAGTTTT	69.1784	157.243	70.8531	34.5341	38.842	40.4028	6.01489	7.10621	6.25106	5.18746	5.40397	5.33199
A_55_P1987284	0.0462334	2.21771	down	mRNA	olfactory receptor 1383	Olfr1383	chr11	+	49338102	49338161	AAACAAGGATGTGAAGGGGGCTCTATGCAAGGTACTAGGGAGAGATACAAGCACAACATA	111.176	233.623	150.993	65.5471	44.5204	97.5295	6.71314	7.68503	7.35988	6.10792	5.60981	6.59309
A_55_P2186180	0.0242038	2.21655	down	mRNA	SAYSVFN motif domain containing 1	Saysd1	chr14	-	20894894	20894953	GTTTCATTGGAATTGGGCCACACATACTTTTTCTGTGAGTCATTCTGATGAATAAAAAGA	344.439	203.86	230.554	86.9288	130.173	109.866	8.40409	7.48071	7.97764	6.50778	7.14733	6.76238
A_51_P349888	0.0116872	2.21507	down	mRNA	angiogenin, ribonuclease A family, member 2	Ang2	chr14	-	51815315	51815374	CAACATCAAGGCCATCTGTGGAAAGAAAGGAAGCCCTTATGGACGAAATTTAAGAATAAG	5879.56	9873.29	10244.4	4137.93	4215.79	4384.43	12.6153	13.3409	13.4413	11.976	12.0164	11.963
A_55_P2448776	0.0479257	2.21363	down	mRNA	midasin homolog (yeast)	Mdn1	chr4	+	32771673	32772651	ATGAAAATGACGGAAAATGCCCTTTTGTTTGCATTTGTGGAGGGTACTTTAGCTCAGGCT	61.4979	55.1933	32.1767	12.1988	21.7522	28.2929	5.84526	5.58772	5.11291	3.6927	4.58216	4.83178
A_51_P395373	0.0285954	2.21157	down	mRNA	protein tyrosine phosphatase, receptor type, T	Ptprt	chr2	-	161347709	161347741	TGGCCTTTACAGTACAACCCTGCGCTTTTAAGTGGTGCTTTCTGTGGGAAAGACAAACAA	40.4305	78.7649	30.3621	19.8867	19.285	17.0883	5.22723	6.09745	5.03062	4.39219	4.41523	4.11267
A_55_P2026360	0.0338514	2.20086	down	mRNA	F-box and WD-40 domain protein 20	Fbxw20	chr9	-	109119947	109120006	GAAAACTGAGTGAGTTATGTGTCCTCTTCCTCAATGATAATAAAGGTCTTTTTGCAAAGA	38.7066	72.3053	75.4502	27.5449	21.9577	24.0986	5.16157	5.97534	6.33941	4.86216	4.59474	4.60523
A_65_P03728	0.00458463	2.19911	down	mRNA	ST3 beta-galactoside alpha-2,3-sialyltransferase 1	St3gal1	chr15	-	66934515	66934574	ATCCTCCTGATTGGTCTGAATGCATTTCCAATGATGTCAGGGAGTCTGCCTTCCTCAGCC	20488.1	14868.2	18369.2	9845.15	9665.3	8145.83	14.4657	13.9223	14.2693	13.2202	13.1804	12.8459
A_51_P506787	0.00341817	2.19845	down	mRNA	nucleosome assembly protein 1-like 1	Nap1l1	chr10	+	110934911	110934970	CATAGTTCATCTAAACACAGCCTATTTTCGTGAACATTGAAGTTTGTAACGGAAAGATAG	992.564	1277.93	737.878	401.144	466.167	495.406	10.013	10.2205	9.65309	8.67474	8.93135	8.87107
A_55_P2013710	0.0075014	2.19417	down	mRNA	apolipoprotein C-III	Apoc3	chr9	-	46043606	46043665	AAGCAGGCCTGAGGTCCAAGGCTTGTCCCCTGTCTTTTCCTGTCTCACCGACCTCATCTA	977.021	1681.64	1487.74	602.937	592.666	703.517	9.98911	10.6411	10.6761	9.26682	9.25813	9.38032
A_52_P424767	0.00479495	2.19395	down	mRNA	retinoblastoma binding protein 4	Rbbp4	chr4	-	128984623	128984682	TGGACAAGCTTGTTCATTGTTTTATACATTGACTAAGCAGTACATTTGGGCTCTATTCTC	182.079	196.356	205.629	67.1022	81.6894	103.498	7.45106	7.43059	7.81378	6.14016	6.47718	6.67751
A_55_P1997465	0.044415	2.19163	down	mRNA	gametogenetin binding protein 1	Ggnbp1	chr17	+	27166795	27166854	TTCCTCTCAGAGGAACCTGGGAGGTTCTGGAGCAGCTACCTGAGAAGAAAGGAGAGGAGG	59.3483	53.2511	24.8648	17.7943	12.7554	24.1381	5.78994	5.53833	4.73182	4.23096	3.82465	4.60847
A_51_P146044	0.0143706	2.19058	down	mRNA	coiled-coil domain containing 92	Ccdc92	chr5	-	125314939	125314998	AGAATGAATGCACTTGCCTTAAAACTCGCTCTGGCGTGTGCTCTATCCAGAGTTCTCTAT	86.7114	84.0747	41.326	29.7337	26.2173	27.8585	6.35526	6.19207	5.47923	4.97061	4.85177	4.81024
A_55_P2116650	0.0105157	2.18762	down	mRNA			chr19	-	4062439	4062498	AAGTATTTAGAGGTCAAATGAAAATTCCATTGTGTGTACAGACCTCAGAGCTCAGGAAAG	31671.8	52715.9	36102.3	24764.5	17132	20868.3	15.0978	15.755	15.2311	14.5133	14.0154	14.1671
A_52_P627925	0.0375158	2.18511	down	mRNA	ubiquitin specific peptidase 36	Usp36	chr11	-	118126156	118126215	TCCCAAGCAGGAAGGCCAATTTCAGGACCAGTCTTGGAGTTCCGGGAGCCAGAAGGAAGA	684.51	742.586	306.11	200.972	254.424	276.135	9.43402	9.41812	8.38669	7.70401	8.08824	8.06347
A_55_P1953030	0.00344015	2.18429	down	mRNA	tumor necrosis factor (ligand) superfamily, member 12	Tnfsf12	chr11	-	69500528	69500587	TTTGATGAGGGAAAGGCTGTCTACCTGAAGCTGGACTTGCTGGTGAACGGTGTGCTGGCC	188.073	160.244	167.112	62.4874	68.4427	91.224	7.49944	7.12975	7.51278	6.04358	6.22127	6.49563
A_55_P2275249	0.00735192	2.18379	down	mRNA	tyrosine hydroxylase	Th	chr7	-	150078703	150078762	CCAGGATGGTCCTGCATTCCTCCTGCCCTTCATGCTGTATTCTACCCTGATTATTATCTC	962.828	1628.47	1433.8	563.319	576.396	716.859	9.9675	10.5865	10.6208	9.16485	9.22487	9.40464
A_66_P131931	0.00252174	2.18351	down	mRNA	aurora kinase C	Aurkc	chr7	+	6955217	6955537	GTGAGACATATAGACGCATCCGCCAGGTGGATTTTAAGTTTCCTTCATCAGTGCCTGCAG	33.7483	42.015	32.02	18.2335	12.7223	13.6216	4.95983	5.19387	5.10637	4.26471	3.82031	3.7951
A_51_P467668	0.00488648	2.1813	down	mRNA	intestinal cell kinase	Ick	chr9	+	78014734	78014793	AGCTCTAGTGGACTGACTGGAAGCTACATCCCTTCCTTTCTGAAAAAGGAAATCGGTTCT	835.347	878.573	594.352	421.504	283.864	349.964	9.74567	9.66911	9.33234	8.75284	8.23332	8.38541
A_65_P19933	0.00814491	2.17974	down	mRNA	zinc finger, DHHC domain containing 23	Zdhhc23	chr16	-	43965298	43965357	TAATATTAAATTCAGTATTTGATATGGATGGCCTACAACATGAAGTAGGATTCCCGAAGC	102.319	86.87	65.3554	33.796	42.5272	29.9053	6.5892	6.2412	6.13812	5.15552	5.53927	4.90127
A_55_P2081105	0.00364856	2.17661	down	mRNA	expressed sequence AI607873	AI607873	chr1	-	175653663	175653722	GCTCTACTAAAAGCAGCACTTAATTCTAAGAAATGGGGCTTTCTTATATGCTTTACACAT	833.4	994.286	653.573	444.459	298.725	395.949	9.74177	9.84567	9.4759	8.82441	8.31444	8.55825
A_55_P2111907	0.0237336	2.17514	down	mRNA	NADPH oxidase organizer 1	Noxo1	chr17	+	24837201	24837260	AGTACCAACTCGTCCCTGTATGAGTGCCATCCAGAGTCGATGCTGCTCCATTACCCGCAG	651.86	820.589	341.343	251.698	256.141	264.256	9.3588	9.57165	8.54149	8.01103	8.09835	7.99924
A_55_P1991960	0.000947	2.17346	down	mRNA	NACHT and WD repeat domain containing 1	Nwd1	chr8	+	75231652	75231711	ATGGCAGCCTCTTCCTGTACGACTGTGCATGCTCTAAAGTGTTCCCTCTGGAGGCCCATG	380.47	512.296	435.862	176.713	200.859	212.344	8.56453	8.85645	8.90169	7.5157	7.76166	7.68534
A_52_P139413	0.0229886	2.16793	down	mRNA	transmembrane protein 221	Tmem221	chr8	-	74078681	74078740	GGGAAAGGGACACAGGAAATACACACAATAGGCCCTCAATTTACATTAGCCATGTATCCT	72.651	38.658	37.2334	20.2963	17.7111	21.2875	6.09297	5.06722	5.32676	4.41785	4.29124	4.42889
A_55_P1973926	0.00129927	2.1622	down	mRNA	importin 13	Ipo13	chr4	-	117567109	117567168	TGAGGGACATGTGTGTCCCGCCTCACCCCTTCTTACCCCTTCCTGTTCCCAAAGAGTAAA	4245.91	5626.2	3846.56	2028.72	2291.32	2523.73	12.1409	12.4501	12.0422	10.9714	11.1558	11.1685
A_51_P496309	0.0122057	2.16028	down	mRNA	regulatory factor X, 4 (influences HLA class II expression)	Rfx4	chr10	+	84368464	84368523	ATCCCGACTTCCTGGTGATGTCATTCCTACTTCCTGGAGTCCCTGGAAGTTTTTGAAAAT	199.657	307.5	297.956	112.68	126.621	105.793	7.57455	8.09238	8.35231	6.8748	7.10324	6.70755
A_51_P442284	0.00189819	2.1579	down	mRNA	DnaJ (Hsp40) homolog, subfamily C, member 12	Dnajc12	chr10	+	62871211	62871270	GACCTTCCGTATGCTCTGTATCATTGATTCTTACCTCCTACATGTTGTTTAAGTGAGAAA	4538.66	5550.83	4583.46	2025.26	2373.59	3110.81	12.2445	12.4327	12.2796	10.9689	11.2013	11.4578
A_55_P2055597	0.00364885	2.15737	down	mRNA	ectonucleotide pyrophosphatase/phosphodiesterase 2	Enpp2	chr15	-	54670921	54670980	AGCTATTCGGAAATTCTGACCCTCAAGACATACCTGCATACATATGAGAGCGAGATTTAA	13819	20024.5	14887.8	8554.7	7177.6	10007.2	13.8874	14.3686	13.968	13.0097	12.7665	13.12
A_52_P683306	0.00405733	2.15608	down	mRNA	family with sequence similarity 13, member B	Fam13b	chr18	-	34603555	34603614	AAAGAAACTACGTAAGATGCTACGGGAGTTTGAAGAAGCGTTCTATCAACAAAATGGAAG	636.181	760.671	557.697	228.468	306.254	366.139	9.32477	9.45306	9.23377	7.88168	8.35361	8.45107
A_52_P502141	0.028673	2.15308	down	mRNA	HECT domain containing 2	Hectd2	chr19	+	36695106	36695165	GGATGACTCATGGAAATAGTATTGGTTTGGTCTGCATGTCTAACGATGTGTGTGTATTGG	145.005	282.605	127.508	67.5574	62.6228	99.2215	7.10249	7.96869	7.11476	6.15125	6.09856	6.61692
A_55_P2053372	0.00317959	2.1487	down	mRNA	RNA binding protein, fox-1 homolog (C. elegans) 3	Rbfox3	chr11	-	118357666	118357725	CTCTTGTCCGTTTGCTTCCAGGGTCGTGTATCAGGATGGATTTTATGGTGCTGAGATTTA	26.7487	34.1914	29.6477	12.1646	10.2096	15.5848	4.62527	4.8923	4.99371	3.689	3.52503	3.98685
A_52_P332788	0.013288	2.13998	down	mRNA	nuclear autoantigen Sp-100-like	LOC102639105	chr1	-	85109020	85109076	AGCAAAACACATCTGAAGGCCTACCCGGAAATCAGGAATCAGGTTCACCAGCTGTAAAAA	177.465	157.979	160.587	99.3862	55.9664	67.0991	7.4133	7.11272	7.45213	6.69571	5.94009	6.04955
A_55_P2177410	0.0451135	2.13402	down	mRNA	predicted gene 2814	Gm2814	chr8	-	10898747	10898806	TGACATCTCTCATACTTGGACAGCCACATTACCCAGGACTTATAACTCTCCTGGGAGTTT	422.566	364.374	540.09	200.87	128.625	290.801	8.70981	8.34731	9.18952	7.70321	7.12835	8.13436
A_51_P344552	0.0411706	2.12694	down	mRNA	insulin receptor substrate 4	Irs4	chrX	-	138156885	138156944	TGAATGTTGAATTCGGGGTGCCCTTCCCAAATCCAACAATCCGCCTCTCAGATCTTTTAA	259.737	497.707	491.21	159.574	213.51	169.998	7.97316	8.81027	9.06669	7.36305	7.84681	7.37393
A_55_P1957918	0.0367344	2.12682	down	mRNA	ArfGAP with SH3 domain, ankyrin repeat and PH domain 2	Asap2	chr12	+	21275888	21275947	CAGCGCAACTGTATATACTGTATAACCTAAACGGATTATTTTCATTGTCTTAATGCAGTG	543.953	683.935	578.951	442.479	224.026	212.03	9.09495	9.28698	9.29421	8.81792	7.90857	7.68355
A_55_P1959379	0.00621453	2.12531	down	mRNA	cDNA sequence BC080695	BC080695	chr4	+	143163568	143163627	GTGTCTGTCCTCCCCTGAAGGTTTGCATTATAAATGTCCAGTGGGGATCTCTATTTTGTT	584.863	584.856	710.013	287.062	235.063	359.309	9.20353	9.05502	9.59525	8.19501	7.97444	8.42132
A_51_P500090	0.00659946	2.12389	down	mRNA	killer cell lectin-like receptor, subfamily A, member 7	Klra7	chr6	-	130168774	130168927	TCCTCATTGACTCTCCAATGAGTGTAAAAGTGCAAAGAGAGAGACAATCTGGAAGATTTT	84.2921	108.069	58.2497	38.9662	35.4053	31.0982	6.31521	6.56076	5.97238	5.35873	5.27215	4.95733
A_52_P81693	0.0428124	2.12357	down	mRNA	proline-rich proteoglycan 2-like	LOC100502592	chr6	-	132064622	132064684	TCAGAGACCTTCTCAGCCAGGAAACCATCAACCACCCCAGCATGGAAACAATGAACAGCC	146.855	115.846	102.085	83.2812	36.3835	47.5978	7.12416	6.65709	6.79068	6.44237	5.30699	5.56309
A_55_P2350617	0.0313435	2.12191	down	mRNA	solute carrier family 37 (glycerol-3-phosphate transporter), member 2	Slc37a2	chr9	-	37037901	37037960	GATGTTGTGTCAGTCAGTGTGTTAGCTAGATACACTGGCCTCAGCAATAAAATATAAAGC	50.4489	28.1998	24.6935	16.4659	13.7044	11.7561	5.55543	4.61966	4.72253	4.11999	3.92817	3.59337
A_55_P2180949	0.0278231	2.12104	down	mRNA	lymphocyte cytosolic protein 2	Lcp2	chr11	+	33989870	33989929	TCGAAATAATCCAACATCATAGGTGTAATTTGTTGGTGCTGCTTAGGCCTGAGCCTAGGG	60.166	41.6949	26.1482	18.7878	13.6168	19.6728	5.80755	5.18157	4.80275	4.30933	3.91644	4.31178
A_52_P364130	0.0491634	2.11822	down	mRNA	mitogen-activated protein kinase kinase kinase 14	Map3k14	chr11	-	103081249	103081308	GAAACAGCTGCTTAGGACTCATTGTAGCATTAAGTTCACTGTGAATCATTTGTTGGGAGG	965.366	600.664	415.678	232.425	349.455	308.941	9.9718	9.0862	8.83493	7.90588	8.52002	8.21847
A_66_P109368	0.0489721	2.10381	down	mRNA	phosphatidylinositol-3,4,5-trisphosphate-dependent Rac exchange factor 2	Prex2	chr1	+	11288511	11288570	AAGTTGCTAGGTTGGAGAGAGAGGAGTGAATGAGGATGGAAAATAATACATGTATTGACC	464.708	441.479	202.643	193.265	162.772	126.08	8.85322	8.63867	7.79459	7.6505	7.45997	6.95698
A_55_P2167249	0.0245249	2.09896	down	mRNA	coiled-coil domain containing 112	Ccdc112	chr18	-	46447278	46447337	TCTGCCTTCTCAAAGCAAAGCAGAAGATAGTCCAAAGCAGAGAGAGGAACAGAGGAAGAA	61.2482	92.0304	38.0193	30.5052	23.5572	24.099	5.83792	6.32364	5.36017	5.01163	4.6957	4.60538
A_55_P2003139	0.000951	2.09448	down	mRNA	PHD finger protein 8	Phf8	chrX	+	148055442	148055501	GCTTTGAAATCTCGACCCAAGAAAAAGAAGAATTCAGATGATGCTCCATGGAGTCCTAAA	31.0411	25.4742	21.4488	10.7074	9.99669	11.9119	4.837	4.47072	4.50736	3.50487	3.49776	3.61268
A_55_P2422074	0.00112562	2.09399	down	mRNA	cDNA sequence BC025933	BC025933	chr18	+	4960227	4960286	TGTTACTCTGCAAAGCTGTGAAGTTCCATGTTTTTCCTGTCTCTCCTTCCTCTTCAACCT	267.419	323.391	258.626	117.066	111.675	159.33	8.01832	8.16587	8.15064	6.92653	6.92653	7.283
A_55_P2173623	0.0140612	2.08814	down	mRNA	sterile alpha motif domain containing 1	Samd1	chr8	+	86524226	86524285	CTTTCTGTCTGTCTACTATTGTACCACCTGGCTGTATTGCTTTTTAATATTGCACCGAAG	5009.05	4268.53	2694.27	1861.52	2051.65	2084.99	12.3864	12.0359	11.5238	10.8474	11.0087	10.9034
A_55_P2330188	0.0423166	2.08284	down	mRNA	expressed sequence C79130	C79130	chr5	-	29602556	29602615	GCGATTTGACTTATTGACTAGACAATGCTGACACTGAACATTTTGGGTTTGTTTTGAAAT	48.1879	26.1903	23.2806	11.1823	16.3545	12.753	5.48779	4.50871	4.63208	3.56929	4.18235	3.70128
A_65_P20167	0.0429741	2.08242	down	mRNA	hypoxia up-regulated 1	Hyou1	chr9	+	44199354	44199413	GTTTGGGAAAAATCACTATTATGTCTTAATTCTTTGCCTGTGGGTAAGTGAGAGAATGGC	448.923	281.683	323.01	156.418	210.024	121.153	8.80171	7.96457	8.46163	7.33696	7.82172	6.89446
A_55_P2008996	0.0315062	2.07986	down	mRNA	predicted gene 10034	Gm10034	chr14	+	57397458	57397517	TGAAGTGTTAGTACCAGTACACTCCATCCTGGCCTAACTATATAACCCTTGACCTGCGTT	97.1021	176.808	138.928	44.2708	69.4674	68.7538	6.51938	7.27441	7.23879	5.53845	6.24392	6.08074
A_51_P464822	0.00310148	2.0739	down	mRNA	histone cluster 1, H1e	Hist1h1e	chr13	-	23713707	23713766	CCAAAAACCTCCAAGCCTAAGGCAGCTAAGCCAAAGAAAACCGCAGCCAAGAAAAAGTAA	2343.34	1857.97	1732.55	1097.47	882.499	1010.2	11.2568	10.7903	10.896	10.0957	9.81417	9.87621
A_55_P2128451	1.15e-06	2.072	down	mRNA	splicing factor proline/glutamine rich (polypyrimidine tract binding protein associated)	Sfpq	chr4	+	126707977	126708036	CCCAAGCCCTACAAATGGCTTGTACTGAACTTTTGCATTTGAATTAAAGATTGTTAAACA	2071.14	2191.76	1948.48	1005.18	1023.48	1133.73	11.076	11.0378	11.0632	9.97122	10.0185	10.0342
A_55_P1967227	0.00235193	2.07038	down	mRNA	transmembrane protein 158	Tmem158	chr9	-	123168803	123168862	GCTGCTGCAGCTGCTGCTGCTGCTGCCGCGGCTGTCACCTCGGGGGTGGCTCCTAAGTGA	2901.27	3920.3	2802.26	1509.46	1454.84	2014.57	11.5831	11.9072	11.5795	10.5513	10.5149	10.854
A_55_P2084533	0.0141227	2.06879	down	mRNA	zinc finger and BTB domain containing 40	Zbtb40	chr4	-	136535647	136535705	AAACTAGAGCTGCTCGACATGCACTGTGGAGAGAAATAAAGTCTGTACTTAGGAAGCAAC	3005.21	2256.47	1695.6	986.536	1251.64	1263.82	11.634	11.0854	10.868	9.94322	10.3083	10.1895
A_66_P110251	0.00971921	2.06773	down	mRNA	transmembrane protein 91	Tmem91	chr7	-	26454179	26454238	AGCTGGAGGCCCCCTCTTTTTCCTGGCCACCCCTACCCAGAAGGAAGCAATGTGAGAAAT	6448.85	9640.06	10133.5	4833.31	4001.88	5089.33	12.7437	13.3045	13.4227	12.2159	11.9426	12.1682
A_52_P335064	0.00971326	2.06504	down	mRNA	musculoskeletal, embryonic nuclear protein 1	Mustn1	chr14	+	31693884	31694117	GCCAAGAACCAGGACATCAAGTCTAAGACATACCAGGTCATGCGGGACTACGAGCAAGCC	87.9894	109.525	91.095	41.3752	31.9572	58.7081	6.37593	6.58038	6.62653	5.44251	5.13567	5.86614
A_55_P2012157	0.00259682	2.05715	down	mRNA			chr8	-	19892623	19892682	TTTTCAGGCGGGTTCGCAGTGTTAGCGAGACTTTGGGCGCTGCCGCAGTCTGCGTGGAGT	34.1781	42.5528	28.1292	18.0059	13.4516	14.0486	4.97593	5.21244	4.91811	4.24628	3.8985	3.83975
A_55_P2143923	0.0310045	2.05253	down	mRNA	solute carrier family 13 (sodium-dependent dicarboxylate transporter), member 2	Slc13a2	chr11	-	78210807	78210866	ACTCTGGGCAGGAGGCCCCTGGGAGCAGGAACTCCAAGGTTCATTAAAGGCTTTTTCAGT	670.224	1144.06	1072.01	586.965	422.732	391.675	9.40155	10.0566	10.2148	9.2223	8.79341	8.54498
A_51_P172131	0.0265094	2.04957	down	mRNA	leucine rich adaptor protein 1-like	Lurap1l	chr4	+	80599822	80599881	AGTACTACTGCTTTGGCTAATGATCCACTTTTTTGCATGGGACTGGTGTGCAATTAAACT	6195.36	12398.7	8724.77	4277.91	4316.84	5827.36	12.6874	13.6617	13.2021	12.0266	12.053	12.3656
A_66_P128345	0.0109777	2.04915	down	mRNA	solute carrier family 5 (sodium/glucose cotransporter), member 11	Slc5a11	chr7	+	130391454	130391513	AACCACGATGCCAGAATATCTAAGGCGGCGCTTTGGGGGCAACAGGATCTCCATCACCCT	24.0775	23.3103	18.4549	7.85962	12.3243	8.5122	4.47139	4.34083	4.28707	3.06555	3.77743	3.15123
A_51_P440460	0.0482118	2.0484	down	mRNA	huntingtin interacting protein 1 related	Hip1r	chr5	+	124452389	124452448	CATCAGAGATAGTCTGAATGCTGCGAGGTATTTCTTTCTTCGTAAGTTTAGTCAGCACAC	644.407	1365.69	885.686	332.551	449.378	623.173	9.34145	10.3196	9.93007	8.4024	8.87869	9.20652
A_55_P2258832	0.0498597	2.04693	down	mRNA	RIKEN cDNA 5230400M03 gene	5230400M03Rik	chr2	+	52729313	52729372	CCAGGTAGAAATTATATTATTGCTGTAAGTAGCCCTGATTCTTCCCCTGTTGATTTTTAA	1046	867.773	420.896	396.846	304.071	376.453	10.0858	9.65013	8.85468	8.65767	8.34084	8.49174
A_55_P2153560	0.0498734	2.04447	down	mRNA	zinc finger with KRAB and SCAN domains 3	Zkscan3	chr13	-	21485533	21485592	TACAGTTCCACACCATAGTCTACCATCAAAGGAAGTCAAGACAGGAACTCAAAGCAGGAG	420.87	619.864	223.291	169.997	160.177	227.668	8.7047	9.13827	7.93184	7.45462	7.43432	7.79069
A_55_P2092909	0.0164064	2.04406	down	mRNA	Ras association (RalGDS/AF-6) domain family member 1	Rassf1	chr9	+	107464532	107464591	TGACAGTCATCATCAGGGCCTGATGCCTGAGAGAATTGGCTGAATAAAGATGTAAGAATT	2415.87	2625.22	1402.41	939.359	1051.25	1272.92	11.3081	11.317	10.5916	9.86614	10.0549	10.2014
A_55_P1973213	0.00442461	2.04361	down	mRNA	tRNA methyltransferase 61A	Trmt61a	chr12	+	112922052	112922111	TCCTACTGTCATATGTCATACCCGAGGGCACCCAAAGGATAATAAATATTTTCCCCACTG	1142.75	1415.54	1091.15	489.582	726.793	629.465	10.214	10.3733	10.2421	8.95958	9.5516	9.22487
A_51_P111462	0.0140441	2.04235	down	mRNA	ADP-ribosylation factor-like 15	Arl15	chr13	+	114947562	114947621	AGTTGACAGGCTCACATGGGCATTTGCTAGGCAACAAGAACTTGCCCTATTCACAATTTA	834.552	1564.32	1181.23	537.553	617.74	586.845	9.7439	10.521	10.3573	9.09007	9.31916	9.1223
A_55_P2047135	0.0285008	2.04196	down	mRNA	unc-13 homolog A (C. elegans)	Unc13a	chr8	-	74148542	74148601	ACATATGAGCAGCCAAGGGACACCTGAGATACAAGGGCAGAGAGAAGCTCTGGAAGTAAG	22.7185	24.7687	23.6077	14.1763	6.47744	11.5525	4.38723	4.42672	4.65119	3.90444	2.89826	3.57258
A_55_P2157537	0.0231289	2.04152	down	mRNA	predicted gene 10866	Gm10866	chr15	-	78728917	78728976	AACATACTGGCCAGGAACAGCCACAGCCTCTCATCAGTGGAATCCTGGCTCTCTGATGGG	144.376	88.0209	111.686	60.1738	45.8991	47.2958	7.09664	6.2598	6.92571	5.98918	5.65141	5.55262
A_52_P68477	0.018237	2.04046	down	mRNA	zinc finger protein 809	Zfp809	chr9	+	22047517	22047576	CAGTATCTGACTGGACTGGCAATTTGAGTGAGAATGGTCCTCATAGACCAACATGGACTT	1264.2	956.157	702.052	402.796	441.951	585.03	10.3676	9.79351	9.58148	8.68156	8.85582	9.1185
A_55_P1955896	0.0213926	2.03578	down	mRNA	aquaporin 7	Aqp7	chr4	-	40980431	40980490	GCTAGGTAATATCCATAACTAACTTAAATCCCAGCTCCCCAGTTTTTTCTTTTCTTGTCT	223.881	417.103	351.213	141.761	148.089	160.211	7.74244	8.56135	8.58295	7.19369	7.32634	7.28996
A_51_P358316	0.0242334	2.03553	down	mRNA	chromogranin A	Chga	chr12	+	103803083	103803142	ACAGGCAGCTTTCTAGAAGTTTCTCTTCCACCTTCTTATCCATGGGGCACAACTGCAATA	58.8913	95.5327	97.2532	32.2397	37.9829	40.9344	5.77857	6.38312	6.72154	5.08695	5.37001	5.35006
A_55_P1954116	0.00162788	2.03417	down	mRNA	complement component 8, beta polypeptide	C8b	chr4	+	104477094	104477153	CATCCCTTGGTAAGCACAGAGTCTTCTTCAGTAATAAAGACAGCCAATCTCTAGGAAATG	36374.3	28092.1	33931.2	18528.9	18180.1	18439.2	15.283	14.8504	15.1482	14.1286	14.0966	13.9831
A_51_P379976	0.00468089	2.03145	down	mRNA	ADP-ribosylation factor-like 4A	Arl4a	chr12	-	40762647	40762706	TGGAATAGGTTTTCCTGGGTCTGATTTCTGACAAGCTGAAGAGTGTCTACAGCCTGGTTT	4651.83	6889.63	5378.86	2870.27	2548.27	3699.55	12.2791	12.751	12.5156	11.4734	11.3009	11.7038
A_51_P464387	0.000853	2.02915	down	mRNA	heat shock protein 8	Hspb8	chr5	-	116859063	116859122	GGGAGGTTTTTCTTCATCTTATCTGGGTGAAGACGTCTCGCAGTCTACAGTTGCAAAACA	16298.4	20615.7	15991.5	9192.08	10102.5	10291.9	14.1098	14.4106	14.065	13.1204	13.2377	13.1646
A_51_P407675	7.17e-05	2.02846	down	mRNA	zinc finger (CCCH type), RNA binding motif and serine/arginine rich 1	Zrsr1	chr11	+	22874611	22874670	AACCTAACACAGTATCCTTCAGATTCCCCAAAATATTCAAAACGAAACTGATTACAAAGG	2075.36	2371.28	1836.92	1073.07	1014.06	1181.91	11.0781	11.1674	10.9781	10.0635	10.006	10.093
A_55_P1965821	0.0195956	2.02663	down	mRNA	uracil phosphoribosyltransferase (FUR1) homolog (S. cerevisiae)	Uprt	chrX	+	101701542	101701601	ACAGAAGTCCATCCTGTTGCACCTACACATTTTGGACAGAAATACTTTGGAACAGACTAA	47.5113	73.9525	58.9521	33.6251	25.6279	21.4832	5.46672	6.00734	5.98745	5.14685	4.8176	4.43981
A_66_P109802	0.0207386	2.02485	down	mRNA	carboxylesterase 3B	Ces3b	chr8	+	107615484	107615543	GGTATGCCTTCCAGGAATTGCTGGGTGATATCTCGTTCATCATTCCTACCTTGAACTTCT	59954	38650.5	63332.3	23836.8	33364.1	33817.1	15.9907	15.3133	16.0166	14.4614	14.9516	14.8541
A_55_P1958678	0.0107885	2.02468	down	mRNA	bromodomain containing 2	Brd2	chr17	-	34248982	34249041	CCAGTTGGCCCCAAGACTGTCTTTTCTTTCTTGAGTCTAACATGTAAATAAAGAAAATAT	13381.2	14256.5	8921.05	5740.8	7341.24	6902.64	13.8364	13.8489	13.2348	12.452	12.7982	12.6168
A_55_P1984596	0.0292068	2.02453	down	mRNA	syntaxin binding protein 5 (tomosyn)	Stxbp5	chr10	-	9475373	9475432	CTGAGAAATGTTCCTATATATGTAAATGAATTTCTTTGCTGAAGAGCTCTGATTGGGCAA	23.0376	22.851	16.4478	12.3837	5.62402	9.94346	4.40611	4.314	4.1208	3.71643	2.71156	3.36016
A_52_P528600	0.00976071	2.02248	down	mRNA	hematopoietically expressed homeobox	Hhex	chr19	+	37514969	37515028	TCTCACACGAACTAGAAATAGCAGGACAATTCAATGTAAGTAGATTGTAGATAGTGTGTT	11822	7623.14	9337.83	5272.03	5106.95	5200.08	13.6634	12.9184	13.3051	12.3438	12.2939	12.2009
A_55_P2146495	0.0139776	2.0207	down	mRNA	predicted gene 10554	Gm10554	chr18	+	9882546	9882605	CCAGGACTCTGGTGTATTAAACTTACTTTTTAATTACACTATTTTCCACTTGTGATGGGT	94.5458	117.908	118.398	44.8063	61.9688	45.3043	6.47991	6.68445	7.00908	5.55388	6.08395	5.49104
A_55_P2290388	0.00472318	2.02016	down	mRNA	RAR-related orphan receptor beta	Rorb	chr19	-	19012149	19012208	CCTGAGTGGGGCTCTTTTGTTTGTTCGTTTGTTGTTTGTTTGTTTTTGAAATGATCATAA	65.4589	96.0126	69.1423	28.8458	35.9055	39.0404	5.93457	6.38964	6.21814	4.92783	5.28895	5.28218
A_55_P2070938	0.0163839	2.02001	down	mRNA	keratin-associated protein 20-2-like	LOC102637746	chr16	+	89211886	89211945	GGTTATGGCTGCTGCAGCCCACTGTGCTGTAGAAGATACTGCTGCTGTGGCTTCTATTGA	175.938	296.196	240.206	107.68	88.0185	135.101	7.39888	8.03746	8.04316	6.80391	6.57637	7.05613
A_52_P217240	0.00923629	2.0164	down	mRNA	protein phosphatase methylesterase 1	Ppme1	chr7	-	107475488	107475547	TCCACTTGTGGTTTCCATGTCACTAATGTAGAAACATCATGGACTAGCATCCCCAGTCTT	1343.63	2327.61	1843.07	887.412	863.167	1074.41	10.4527	11.1348	10.9846	9.79116	9.78477	9.96087
A_52_P573552	0.0104215	2.01571	down	mRNA	tribbles homolog 1 (Drosophila)	Trib1	chr15	+	59487662	59487721	ATCTTTAAGGGCTATGCCTAGGGAGACTACTAACATGGAGAGAATGCCGTGTATACCTCA	5584.84	8121.27	6176.44	2782.18	3688.73	4530.13	12.5458	13.0242	12.7176	11.4237	11.8198	12.0101
A_51_P399845	0.0446517	2.01192	down	mRNA	fibroblast growth factor 2	Fgf2	chr3	+	37247934	37295153	AGCGACCCACACGTCAAACTACAACTCCAAGCAGAAGAGAGAGGAGTTGTGTCTATCAAG	107.187	128.289	55.0775	52.7094	39.8996	34.1215	6.65757	6.80681	5.89101	5.79373	5.44771	5.08824
A_51_P189733	0.0056691	2.00799	down	mRNA	RIKEN cDNA 2810007J24 gene	2810007J24Rik	chr7	-	14996296	14996355	CTGTTTGTGTAACAGGCTGGGGAAGATTCCAATACAGAGCTAATCAGATTGGCCTCAGAA	71356.4	52656	66826.3	29716.2	35223.7	42966.3	16.2256	15.7534	16.0788	14.7868	15.0439	15.2099
A_52_P495553	0.0197372	2.00682	down	mRNA	zinc finger and BTB domain containing 10	Zbtb10	chr3	+	9282790	9282849	GATGGCAGAAGAGTTTCATTCTGGTTTCTGTTTGAAATGAAGAGAACCCCTTATTCTCTG	145.071	194.959	119.868	63.5776	52.0873	100.463	7.10393	7.42021	7.0268	6.06842	5.83208	6.63571
A_52_P257728	0.0355243	2.00605	down	mRNA	cyclin M4	Cnnm4	chr1	+	36565391	36565450	CCAAGTCACAGCCGCCATAGCAGATGACTCCTATTTATTTTGCATTAAGATTTTAATTTG	642.289	951.4	467.82	242.255	409.768	353.286	9.33759	9.78683	9.00272	7.964	8.75284	8.39722
A_52_P379277	0.0404071	2.00272	down	mRNA	ectonucleotide pyrophosphatase/phosphodiesterase 3	Enpp3	chr10	-	24493672	24493731	CCCACGTTTGAAACCATTATTTGAATGAATGGATGTATAAAGCCATTTGACAAAATGGGG	3012.25	4791.02	5004.34	1564.52	2434.81	2989.17	11.6409	12.1966	12.4083	10.5998	11.2346	11.4055
A_55_P2074499	0.000571	2.0024	down	mRNA	kielin/chordin-like protein	Kcp	chr6	-	29432041	29432100	TTATGCCAGTCCTCCAGACATCCACAGTGTGAAAACACAAGAATAAACTCTACACTTGCC	1426.13	1277.29	1122.44	664.935	620.194	667.211	10.5368	10.2199	10.2858	9.40121	9.32741	9.30871
A_55_P2154242	0.0271598	2.00023	down	mRNA	glutamine fructose-6-phosphate transaminase 1	Gfpt1	chr6	+	87042142	87042201	GTTCAATCCAGTGACTACACCGGAACTGTGAATAAATTACCCAAAACCTTGCTGTGTGAC	3878.6	4032.15	2017.81	1634.07	1756.2	1710.3	12.0066	11.9489	11.1093	10.6573	10.7807	10.6263
