# Supplementary material for: Long Non-Coding RNA and mRNA Expression Analysis in Liver of Mice With Clonorchis sinensis Infection
Source: Front Cell Infect Microbiol. 2022 Jan 19;11:754224. doi: 10.3389/fcimb.2021.754224 (PMC8807509; doi:10.3389/fcimb.2021.754224)
Supplement: Supplementary Table 4 — Raw data from the lncRNA-mRNA correlation analysis. [file Table_4.xlsx]

## Sheet: lncRNA-mRNA correlation analysi
Raw data from the lncRNA-mRNA correlation analysis
right_name	left_name	correlation	pvalue
NM_008030	A_30_P01017427	-0.940236	0.00525093
NM_008030	A_30_P01017737	0.936712	0.00588125
NM_008030	A_30_P01018110	-0.98217	0.000474038
NM_008030	A_30_P01018140	0.973762	0.0010236
NM_008030	A_30_P01018251	-0.931011	0.00697502
NM_008030	A_30_P01018593	0.952536	0.00332578
NM_008030	A_30_P01018907	-0.953317	0.00321813
NM_008030	A_30_P01019095	-0.943154	0.00475543
NM_008030	A_30_P01019112	-0.93734	0.00576642
NM_008030	A_30_P01019228	0.929092	0.00736356
NM_008030	A_30_P01019283	-0.932213	0.00673687
NM_008030	A_30_P01019369	-0.923505	0.0085534
NM_008030	A_30_P01019537	-0.917953	0.00982148
NM_008030	A_30_P01019681	0.936576	0.00590629
NM_008030	A_30_P01019860	-0.935929	0.0060262
NM_008030	A_30_P01019877	-0.955702	0.00290007
NM_008030	A_30_P01019944	-0.947928	0.00399671
NM_008030	A_30_P01020059	-0.934172	0.00635745
NM_008030	A_30_P01020078	-0.934533	0.00628853
NM_008030	A_30_P01020293	-0.934469	0.00630079
NM_008030	A_30_P01020438	-0.985085	0.000332031
NM_008030	A_30_P01020491	0.935741	0.00606121
NM_008030	A_30_P01020820	-0.943125	0.00476024
NM_008030	A_30_P01020974	-0.938303	0.00559241
NM_008030	A_30_P01021293	-0.931581	0.00686161
NM_008030	A_30_P01021352	-0.957714	0.00264432
NM_008030	A_30_P01021547	0.976077	0.000851591
NM_008030	A_30_P01021696	-0.947469	0.00406684
NM_008030	A_30_P01021777	0.939061	0.0054572
NM_008030	A_30_P01022085	0.93435	0.00632336
NM_008030	A_30_P01022297	-0.942471	0.00486926
NM_008030	A_30_P01022386	-0.929087	0.00736469
NM_008030	A_30_P01022642	0.942365	0.00488692
NM_008030	A_30_P01022779	0.955056	0.00298457
NM_008030	A_30_P01022780	0.948018	0.00398293
NM_008030	A_30_P01022983	-0.928404	0.00750549
NM_008030	A_30_P01023224	0.967662	0.00155171
NM_008030	A_30_P01023225	-0.921817	0.00892982
NM_008030	A_30_P01023358	0.932024	0.00677396
NM_008030	A_30_P01023533	0.96064	0.00229329
NM_008030	A_30_P01024105	-0.974007	0.0010047
NM_008030	A_30_P01024457	-0.923929	0.00846013
NM_008030	A_30_P01024481	-0.920596	0.0092071
NM_008030	A_30_P01024712	-0.958094	0.0025974
NM_008030	A_30_P01024808	0.970993	0.0012499
NM_008030	A_30_P01025038	-0.976887	0.000795148
NM_008030	A_30_P01025178	0.952607	0.00331597
NM_008030	A_30_P01025316	0.976549	0.000818462
NM_008030	A_30_P01025368	-0.960826	0.00227185
NM_008030	A_30_P01025576	0.936959	0.00583605
NM_008030	A_30_P01025596	-0.940446	0.00521439
NM_008030	A_30_P01025922	-0.935299	0.00614394
NM_008030	A_30_P01026036	-0.959623	0.00241249
NM_008030	A_30_P01026160	-0.955551	0.00291965
NM_008030	A_30_P01026441	0.952603	0.00331641
NM_008030	A_30_P01026461	-0.93809	0.00563063
NM_008030	A_30_P01026474	-0.928997	0.00738309
NM_008030	A_30_P01026541	0.926433	0.00791898
NM_008030	A_30_P01026765	0.948548	0.00390281
NM_008030	A_30_P01026769	0.945056	0.00444536
NM_008030	A_30_P01026878	-0.985104	0.000331199
NM_008030	A_30_P01026898	-0.976788	0.000801967
NM_008030	A_30_P01027382	-0.944727	0.0044982
NM_008030	A_30_P01027506	-0.953829	0.0031484
NM_008030	A_30_P01027646	0.94581	0.00432528
NM_008030	A_30_P01027708	-0.949648	0.00373922
NM_008030	A_30_P01028094	-0.925333	0.00815461
NM_008030	A_30_P01028116	0.919754	0.00940069
NM_008030	A_30_P01028193	-0.93184	0.00681027
NM_008030	A_30_P01028345	0.994125	5.16634e-05
NM_008030	A_30_P01028355	0.971088	0.0012418
NM_008030	A_30_P01028482	-0.937857	0.00567258
NM_008030	A_30_P01028486	-0.955154	0.00297165
NM_008030	A_30_P01028531	-0.982952	0.000433486
NM_008030	A_30_P01028906	-0.927855	0.00761954
NM_008030	A_30_P01029071	0.917773	0.00986389
NM_008030	A_30_P01029125	-0.968227	0.00149825
NM_008030	A_30_P01029275	0.973489	0.00104497
NM_008030	A_30_P01029457	0.939262	0.00542168
NM_008030	A_30_P01029545	-0.931697	0.00683869
NM_008030	A_30_P01029629	-0.949586	0.0037483
NM_008030	A_30_P01029632	-0.93561	0.00608555
NM_008030	A_30_P01029664	0.928736	0.00743683
NM_008030	A_30_P01029835	0.931912	0.00679623
NM_008030	A_30_P01029886	-0.96647	0.00166759
NM_008030	A_30_P01029975	-0.968178	0.00150285
NM_008030	A_30_P01029982	-0.930508	0.00707598
NM_008030	A_30_P01029986	-0.939734	0.00533855
NM_008030	A_30_P01030045	-0.95481	0.00301706
NM_008030	A_30_P01030283	-0.961261	0.00222197
NM_008030	A_30_P01030520	-0.947341	0.00408648
NM_008030	A_30_P01031041	-0.925712	0.008073
NM_008030	A_30_P01031935	-0.919651	0.00942453
NM_008030	A_30_P01032172	-0.940504	0.00520441
NM_008030	A_30_P01032248	-0.936372	0.00594401
NM_008030	A_30_P01032418	-0.934957	0.0062083
NM_008030	A_30_P01032756	0.990763	0.000127583
NM_008030	A_30_P01032968	0.947956	0.00399246
NM_008030	A_30_P01033171	0.942915	0.00479506
NM_008030	A_30_P01033412	0.925949	0.00802232
NM_008030	NR_002846	-0.9396	0.00536211
NM_008030	NR_002848	-0.964694	0.00184781
NM_008030	NR_002849	-0.919188	0.0095319
NM_008030	NR_024078	-0.949265	0.00379569
NM_008030	NR_024323	-0.931553	0.00686707
NM_008030	NR_027652	-0.919761	0.00939921
NM_008030	NR_027827	-0.926286	0.00795037
NM_008030	NR_028278	-0.945357	0.0043972
NM_008030	NR_028424	-0.91745	0.00994047
NM_008030	NR_028427	-0.921135	0.00908418
NM_008030	NR_029437	0.993999	5.39082e-05
NM_008030	NR_033509	0.9517	0.00344306
NM_008030	NR_033523	0.939241	0.00542542
NM_008030	NR_033536	0.946136	0.0042739
NM_008030	NR_036607	-0.92578	0.00805843
NM_008030	NR_040388	-0.934383	0.00631709
NM_008030	NR_040766	-0.931734	0.0068314
NM_008030	NR_045290	0.986838	0.000258698
NM_008030	NR_045434	0.980682	0.000556185
NM_008030	NR_110448	0.954119	0.00310926
NM_008030	XR_386965	0.958661	0.002528
NM_008030	XR_389623	-0.94464	0.00451226
NM_020565	A_30_P01018110	-0.972151	0.00115256
NM_020565	A_30_P01018140	0.955828	0.00288363
NM_020565	A_30_P01018593	0.928372	0.00751214
NM_020565	A_30_P01020438	-0.955675	0.00290357
NM_020565	A_30_P01024712	-0.947814	0.00401405
NM_020565	A_30_P01024808	0.946439	0.00422632
NM_020565	A_30_P01025038	-0.944612	0.00451679
NM_020565	A_30_P01025316	0.942333	0.0048923
NM_020565	A_30_P01025596	-0.92097	0.00912173
NM_020565	A_30_P01026160	-0.926211	0.00796637
NM_020565	A_30_P01026441	0.92036	0.00926135
NM_020565	A_30_P01026541	0.926217	0.00796503
NM_020565	A_30_P01026878	-0.931117	0.00695388
NM_020565	A_30_P01026898	-0.918137	0.00977797
NM_020565	A_30_P01027646	0.940611	0.00518589
NM_020565	A_30_P01028345	0.964497	0.00186834
NM_020565	A_30_P01028355	0.962055	0.00213245
NM_020565	A_30_P01028486	-0.9196	0.0094363
NM_020565	A_30_P01028531	-0.933043	0.00657467
NM_020565	A_30_P01029071	0.918294	0.0097411
NM_020565	A_30_P01029125	-0.938646	0.00553095
NM_020565	A_30_P01029275	0.919164	0.00953761
NM_020565	A_30_P01029886	-0.939003	0.00546752
NM_020565	A_30_P01029975	-0.953439	0.00320145
NM_020565	A_30_P01032756	0.938527	0.00555221
NM_020565	NR_027827	-0.977144	0.000777629
NM_020565	NR_029437	0.962028	0.00213541
NM_020565	NR_045290	0.977629	0.000745125
NM_020565	NR_045434	0.957535	0.00266666
NM_020565	NR_110448	0.923208	0.00861917
NM_020565	XR_389623	-0.919073	0.00955865
NM_015730	A_30_P01017427	-0.956422	0.00280721
NM_015730	A_30_P01017490	-0.96812	0.00150827
NM_015730	A_30_P01017737	0.937015	0.0058257
NM_015730	A_30_P01017750	0.969391	0.00139103
NM_015730	A_30_P01017829	0.958649	0.00252948
NM_015730	A_30_P01017875	-0.933178	0.00654854
NM_015730	A_30_P01017959	-0.960136	0.00235198
NM_015730	A_30_P01017962	-0.981585	0.000505522
NM_015730	A_30_P01018110	-0.949472	0.00376514
NM_015730	A_30_P01018145	-0.921253	0.00905747
NM_015730	A_30_P01018251	-0.951252	0.0035067
NM_015730	A_30_P01018277	-0.949839	0.00371109
NM_015730	A_30_P01018310	0.941967	0.00495403
NM_015730	A_30_P01018439	-0.969961	0.00133994
NM_015730	A_30_P01018444	-0.964374	0.00188119
NM_015730	A_30_P01018452	-0.975753	0.000874724
NM_015730	A_30_P01018582	-0.918157	0.0097732
NM_015730	A_30_P01018593	0.941699	0.00499942
NM_015730	A_30_P01018907	-0.978589	0.000682744
NM_015730	A_30_P01018924	-0.91966	0.0094225
NM_015730	A_30_P01019093	-0.938984	0.00547076
NM_015730	A_30_P01019095	-0.978116	0.000713131
NM_015730	A_30_P01019112	-0.969808	0.00135359
NM_015730	A_30_P01019161	-0.964314	0.0018875
NM_015730	A_30_P01019205	-0.922319	0.00881718
NM_015730	A_30_P01019283	-0.974936	0.000934406
NM_015730	A_30_P01019369	-0.941744	0.00499171
NM_015730	A_30_P01019498	-0.957456	0.00267645
NM_015730	A_30_P01019526	-0.929155	0.00735071
NM_015730	A_30_P01019537	-0.929914	0.0071959
NM_015730	A_30_P01019681	0.917436	0.00994388
NM_015730	A_30_P01019764	-0.931691	0.00683981
NM_015730	A_30_P01019860	-0.967387	0.00157807
NM_015730	A_30_P01019877	-0.986802	0.000260141
NM_015730	A_30_P01019944	-0.967926	0.00152662
NM_015730	A_30_P01019990	0.970533	0.00128963
NM_015730	A_30_P01019998	-0.945154	0.00442959
NM_015730	A_30_P01020059	-0.976789	0.000801852
NM_015730	A_30_P01020078	-0.985846	0.000299095
NM_015730	A_30_P01020233	-0.958155	0.00258982
NM_015730	A_30_P01020293	-0.958094	0.00259733
NM_015730	A_30_P01020392	-0.942664	0.00483691
NM_015730	A_30_P01020438	-0.963127	0.0020144
NM_015730	A_30_P01020573	-0.93541	0.00612313
NM_015730	A_30_P01020650	-0.923886	0.00846954
NM_015730	A_30_P01020778	0.933168	0.00655055
NM_015730	A_30_P01020786	-0.943711	0.00466353
NM_015730	A_30_P01020820	-0.989911	0.000152178
NM_015730	A_30_P01020880	-0.962323	0.00210259
NM_015730	A_30_P01020974	-0.948792	0.00386624
NM_015730	A_30_P01021081	0.984013	0.000381328
NM_015730	A_30_P01021139	0.973284	0.00106111
NM_015730	A_30_P01021140	-0.956174	0.00283898
NM_015730	A_30_P01021293	-0.97539	0.000901012
NM_015730	A_30_P01021352	-0.99091	0.000123575
NM_015730	A_30_P01021461	0.976463	0.000824489
NM_015730	A_30_P01021500	-0.947662	0.00403718
NM_015730	A_30_P01021547	0.948663	0.00388558
NM_015730	A_30_P01021606	-0.960523	0.00230686
NM_015730	A_30_P01021628	0.919783	0.00939418
NM_015730	A_30_P01021637	-0.972971	0.001086
NM_015730	A_30_P01021684	-0.921429	0.00901759
NM_015730	A_30_P01021696	-0.976651	0.00081138
NM_015730	A_30_P01021777	0.934052	0.00638022
NM_015730	A_30_P01022028	-0.921939	0.00890238
NM_015730	A_30_P01022043	-0.93604	0.00600554
NM_015730	A_30_P01022065	-0.966142	0.00170017
NM_015730	A_30_P01022076	-0.965873	0.00172711
NM_015730	A_30_P01022085	0.960538	0.00230516
NM_015730	A_30_P01022145	-0.933625	0.00646224
NM_015730	A_30_P01022297	-0.988799	0.000187488
NM_015730	A_30_P01022383	0.961016	0.00224997
NM_015730	A_30_P01022386	-0.986706	0.000263928
NM_015730	A_30_P01022455	0.931962	0.0067863
NM_015730	A_30_P01022628	-0.933271	0.00653066
NM_015730	A_30_P01022642	0.98844	0.000199662
NM_015730	A_30_P01022779	0.999635	1.99358e-07
NM_015730	A_30_P01022780	0.967459	0.00157112
NM_015730	A_30_P01022880	-0.953516	0.0031909
NM_015730	A_30_P01022983	-0.987692	0.000226297
NM_015730	A_30_P01023224	0.942734	0.00482516
NM_015730	A_30_P01023225	-0.971257	0.0012274
NM_015730	A_30_P01023296	-0.917923	0.00982849
NM_015730	A_30_P01023324	-0.945798	0.00432719
NM_015730	A_30_P01023358	0.951806	0.00342806
NM_015730	A_30_P01023533	0.952976	0.00326492
NM_015730	A_30_P01023723	-0.953324	0.00321717
NM_015730	A_30_P01023734	-0.949449	0.00376851
NM_015730	A_30_P01024053	-0.921252	0.00905776
NM_015730	A_30_P01024105	-0.954773	0.00302193
NM_015730	A_30_P01024295	-0.954337	0.00308012
NM_015730	A_30_P01024457	-0.943139	0.00475778
NM_015730	A_30_P01024481	-0.993623	6.08642e-05
NM_015730	A_30_P01024620	-0.922336	0.00881339
NM_015730	A_30_P01024647	-0.948686	0.00388206
NM_015730	A_30_P01024712	-0.950075	0.0036766
NM_015730	A_30_P01024808	0.943927	0.00462817
NM_015730	A_30_P01024882	-0.933544	0.00647793
NM_015730	A_30_P01025038	-0.953137	0.00324273
NM_015730	A_30_P01025098	-0.928718	0.00744066
NM_015730	A_30_P01025178	0.947033	0.00413393
NM_015730	A_30_P01025316	0.967133	0.0016026
NM_015730	A_30_P01025368	-0.956649	0.00277821
NM_015730	A_30_P01025371	-0.934776	0.00624246
NM_015730	A_30_P01025573	0.95986	0.00238449
NM_015730	A_30_P01025576	0.966849	0.00163026
NM_015730	A_30_P01025584	-0.921755	0.00894387
NM_015730	A_30_P01025596	-0.95461	0.00304368
NM_015730	A_30_P01025630	-0.933095	0.00656463
NM_015730	A_30_P01025918	-0.959984	0.00236988
NM_015730	A_30_P01025922	-0.980144	0.000587489
NM_015730	A_30_P01026007	-0.933831	0.00642264
NM_015730	A_30_P01026160	-0.966887	0.00162653
NM_015730	A_30_P01026177	-0.962444	0.00208918
NM_015730	A_30_P01026237	0.917502	0.00992804
NM_015730	A_30_P01026399	-0.95517	0.00296953
NM_015730	A_30_P01026441	0.952697	0.00330341
NM_015730	A_30_P01026461	-0.97474	0.000949028
NM_015730	A_30_P01026471	-0.936852	0.00585565
NM_015730	A_30_P01026474	-0.985495	0.000314078
NM_015730	A_30_P01026492	-0.964878	0.0018287
NM_015730	A_30_P01026765	0.946726	0.00418155
NM_015730	A_30_P01026769	0.954008	0.00312429
NM_015730	A_30_P01026801	-0.988221	0.000207294
NM_015730	A_30_P01026878	-0.973839	0.00101763
NM_015730	A_30_P01026898	-0.987405	0.000236946
NM_015730	A_30_P01026927	-0.971867	0.00117607
NM_015730	A_30_P01026987	-0.934252	0.00634202
NM_015730	A_30_P01026988	-0.920277	0.00928033
NM_015730	A_30_P01027172	-0.947512	0.00406012
NM_015730	A_30_P01027326	-0.95765	0.00265234
NM_015730	A_30_P01027489	-0.941438	0.00504385
NM_015730	A_30_P01027506	-0.979209	0.000643894
NM_015730	A_30_P01027708	-0.963353	0.00198985
NM_015730	A_30_P01027855	-0.931066	0.00696402
NM_015730	A_30_P01027960	-0.930166	0.00714484
NM_015730	A_30_P01027992	-0.988557	0.000195678
NM_015730	A_30_P01028065	0.946328	0.00424365
NM_015730	A_30_P01028094	-0.954696	0.00303223
NM_015730	A_30_P01028116	0.945762	0.00433293
NM_015730	A_30_P01028193	-0.994083	5.24134e-05
NM_015730	A_30_P01028345	0.956234	0.00283126
NM_015730	A_30_P01028355	0.949447	0.00376875
NM_015730	A_30_P01028482	-0.990563	0.000133172
NM_015730	A_30_P01028486	-0.974137	0.000994657
NM_015730	A_30_P01028531	-0.960821	0.00227246
NM_015730	A_30_P01028683	-0.923033	0.008658
NM_015730	A_30_P01028906	-0.968201	0.00150071
NM_015730	A_30_P01028991	0.962954	0.00203314
NM_015730	A_30_P01029125	-0.963186	0.002008
NM_015730	A_30_P01029199	0.939199	0.00543268
NM_015730	A_30_P01029275	0.925	0.0082266
NM_015730	A_30_P01029457	0.936589	0.00590392
NM_015730	A_30_P01029520	-0.957753	0.00263951
NM_015730	A_30_P01029545	-0.92246	0.00878565
NM_015730	A_30_P01029835	0.965336	0.00178156
NM_015730	A_30_P01029886	-0.970444	0.00129743
NM_015730	A_30_P01029965	0.92023	0.00929098
NM_015730	A_30_P01029975	-0.927218	0.00775315
NM_015730	A_30_P01029982	-0.988017	0.000214518
NM_015730	A_30_P01029983	-0.96114	0.00223585
NM_015730	A_30_P01029986	-0.984331	0.000366342
NM_015730	A_30_P01030219	-0.938927	0.00548105
NM_015730	A_30_P01030223	0.962217	0.00211436
NM_015730	A_30_P01030283	-0.987953	0.000216816
NM_015730	A_30_P01030318	-0.954288	0.00308661
NM_015730	A_30_P01030390	-0.933645	0.00645837
NM_015730	A_30_P01030520	-0.950561	0.00360596
NM_015730	A_30_P01030729	-0.949744	0.00372497
NM_015730	A_30_P01030972	-0.941952	0.00495658
NM_015730	A_30_P01031041	-0.981139	0.000530277
NM_015730	A_30_P01031106	0.936608	0.00590049
NM_015730	A_30_P01031111	-0.97389	0.0010137
NM_015730	A_30_P01031231	-0.971811	0.00118075
NM_015730	A_30_P01031296	-0.954187	0.00310017
NM_015730	A_30_P01031496	-0.945986	0.00429755
NM_015730	A_30_P01031782	-0.946064	0.00428512
NM_015730	A_30_P01031935	-0.977867	0.000729392
NM_015730	A_30_P01032172	-0.978342	0.000698526
NM_015730	A_30_P01032248	-0.9808	0.000549398
NM_015730	A_30_P01032275	-0.948563	0.00390062
NM_015730	A_30_P01032339	-0.97388	0.0010145
NM_015730	A_30_P01032374	-0.928929	0.00739717
NM_015730	A_30_P01032418	-0.956843	0.00275354
NM_015730	A_30_P01032630	-0.954002	0.00312512
NM_015730	A_30_P01032756	0.975691	0.000879221
NM_015730	A_30_P01032802	-0.951703	0.00344253
NM_015730	A_30_P01032915	-0.919678	0.00941834
NM_015730	A_30_P01032946	-0.990578	0.000132751
NM_015730	A_30_P01032968	0.933386	0.00650843
NM_015730	A_30_P01033157	-0.95262	0.00331408
NM_015730	A_30_P01033171	0.961787	0.00216248
NM_015730	A_30_P01033268	0.967307	0.00158577
NM_015730	A_30_P01033521	-0.956367	0.00281429
NM_015730	A_30_P01033528	-0.932024	0.00677409
NM_015730	A_30_P01033576	-0.938448	0.00556642
NM_015730	A_30_P01033615	-0.955211	0.00296419
NM_015730	NR_002846	-0.979624	0.000618516
NM_015730	NR_023357	0.925919	0.00802876
NM_015730	NR_024078	-0.967668	0.00155113
NM_015730	NR_024323	-0.969701	0.00136312
NM_015730	NR_027652	-0.948513	0.0039081
NM_015730	NR_028278	-0.965951	0.00171929
NM_015730	NR_028424	-0.930202	0.00713768
NM_015730	NR_028427	-0.981073	0.000533967
NM_015730	NR_029437	0.968035	0.00151634
NM_015730	NR_029475	-0.9868	0.00026022
NM_015730	NR_033509	0.97356	0.00103937
NM_015730	NR_033536	0.962599	0.00207207
NM_015730	NR_033736	0.918012	0.00980758
NM_015730	NR_036607	-0.980047	0.000593207
NM_015730	NR_040388	-0.986635	0.000266754
NM_015730	NR_040690	-0.97388	0.00101447
NM_015730	NR_045434	0.952806	0.00328838
NM_015730	NR_045474	-0.974679	0.000953641
NM_015730	NR_045798	0.95455	0.00305162
NM_015730	NR_045810	-0.962487	0.00208442
NM_015730	NR_108091	-0.935069	0.0061872
NM_015730	XR_374289	-0.963057	0.00202202
NM_015730	XR_376099	0.956667	0.00277591
NM_015730	XR_389623	-0.961062	0.00224469
NM_134256	A_30_P01017427	-0.944047	0.00460857
NM_134256	A_30_P01017490	-0.942776	0.00481826
NM_134256	A_30_P01017737	0.924568	0.00832034
NM_134256	A_30_P01017750	0.955428	0.00293577
NM_134256	A_30_P01017829	0.960011	0.00236667
NM_134256	A_30_P01017959	-0.934215	0.00634921
NM_134256	A_30_P01017962	-0.96009	0.00235744
NM_134256	A_30_P01018110	-0.946243	0.00425698
NM_134256	A_30_P01018145	-0.941516	0.0050306
NM_134256	A_30_P01018251	-0.940071	0.00527957
NM_134256	A_30_P01018277	-0.927428	0.00770887
NM_134256	A_30_P01018439	-0.946637	0.00419549
NM_134256	A_30_P01018444	-0.941122	0.00509791
NM_134256	A_30_P01018452	-0.949772	0.00372095
NM_134256	A_30_P01018593	0.943736	0.00465947
NM_134256	A_30_P01018907	-0.98336	0.000413007
NM_134256	A_30_P01019095	-0.960836	0.0022707
NM_134256	A_30_P01019112	-0.981169	0.000528553
NM_134256	A_30_P01019161	-0.942698	0.00483122
NM_134256	A_30_P01019228	0.929714	0.00723648
NM_134256	A_30_P01019283	-0.95805	0.00260281
NM_134256	A_30_P01019369	-0.923066	0.00865054
NM_134256	A_30_P01019498	-0.932144	0.00675042
NM_134256	A_30_P01019526	-0.946092	0.00428079
NM_134256	A_30_P01019537	-0.939936	0.00530323
NM_134256	A_30_P01019681	0.948816	0.00386266
NM_134256	A_30_P01019860	-0.968019	0.00151786
NM_134256	A_30_P01019877	-0.975438	0.000897501
NM_134256	A_30_P01019944	-0.986606	0.000267903
NM_134256	A_30_P01019990	0.949587	0.00374808
NM_134256	A_30_P01019998	-0.95365	0.00317265
NM_134256	A_30_P01020059	-0.957823	0.00263089
NM_134256	A_30_P01020078	-0.976866	0.000796601
NM_134256	A_30_P01020233	-0.926827	0.00783557
NM_134256	A_30_P01020293	-0.941944	0.00495784
NM_134256	A_30_P01020438	-0.970485	0.00129381
NM_134256	A_30_P01020491	0.948264	0.00394567
NM_134256	A_30_P01020778	0.949395	0.00377645
NM_134256	A_30_P01020786	-0.953569	0.00318364
NM_134256	A_30_P01020820	-0.977491	0.000754309
NM_134256	A_30_P01020880	-0.934317	0.00632963
NM_134256	A_30_P01020974	-0.950767	0.00357618
NM_134256	A_30_P01021081	0.963302	0.0019954
NM_134256	A_30_P01021139	0.960784	0.00227674
NM_134256	A_30_P01021140	-0.924827	0.00826412
NM_134256	A_30_P01021293	-0.958883	0.00250119
NM_134256	A_30_P01021352	-0.988677	0.000191593
NM_134256	A_30_P01021447	-0.92375	0.00849954
NM_134256	A_30_P01021461	0.957273	0.00269939
NM_134256	A_30_P01021500	-0.936795	0.00586614
NM_134256	A_30_P01021547	0.974847	0.000941062
NM_134256	A_30_P01021606	-0.944778	0.00449007
NM_134256	A_30_P01021637	-0.953293	0.00322132
NM_134256	A_30_P01021684	-0.936344	0.00594924
NM_134256	A_30_P01021696	-0.968252	0.00149586
NM_134256	A_30_P01021777	0.961609	0.00218253
NM_134256	A_30_P01022065	-0.940716	0.00516768
NM_134256	A_30_P01022076	-0.948865	0.00385538
NM_134256	A_30_P01022085	0.946259	0.00425452
NM_134256	A_30_P01022297	-0.990235	0.000142579
NM_134256	A_30_P01022383	0.954718	0.00302929
NM_134256	A_30_P01022386	-0.971835	0.00117873
NM_134256	A_30_P01022455	0.948149	0.00396314
NM_134256	A_30_P01022642	0.978308	0.000700718
NM_134256	A_30_P01022779	0.993808	5.73854e-05
NM_134256	A_30_P01022780	0.962187	0.00211768
NM_134256	A_30_P01022880	-0.921478	0.00900657
NM_134256	A_30_P01022983	-0.978902	0.000663002
NM_134256	A_30_P01023224	0.958341	0.00256707
NM_134256	A_30_P01023225	-0.966135	0.00170086
NM_134256	A_30_P01023358	0.972734	0.00110499
NM_134256	A_30_P01023533	0.947374	0.00408134
NM_134256	A_30_P01023723	-0.966042	0.00171014
NM_134256	A_30_P01023734	-0.917708	0.00987928
NM_134256	A_30_P01024105	-0.975549	0.000889474
NM_134256	A_30_P01024295	-0.938408	0.00557352
NM_134256	A_30_P01024457	-0.919577	0.00944168
NM_134256	A_30_P01024481	-0.982046	0.000480623
NM_134256	A_30_P01024620	-0.947344	0.00408591
NM_134256	A_30_P01024647	-0.920205	0.00929689
NM_134256	A_30_P01024712	-0.940054	0.00528261
NM_134256	A_30_P01024808	0.939481	0.00538295
NM_134256	A_30_P01024882	-0.936335	0.00595075
NM_134256	A_30_P01025038	-0.964501	0.00186789
NM_134256	A_30_P01025098	-0.941383	0.00505331
NM_134256	A_30_P01025178	0.9684	0.00148203
NM_134256	A_30_P01025316	0.967161	0.0015999
NM_134256	A_30_P01025368	-0.968247	0.00149635
NM_134256	A_30_P01025371	-0.927494	0.00769513
NM_134256	A_30_P01025573	0.948507	0.00390906
NM_134256	A_30_P01025576	0.948342	0.00393392
NM_134256	A_30_P01025596	-0.936851	0.00585583
NM_134256	A_30_P01025918	-0.927732	0.0076452
NM_134256	A_30_P01025922	-0.963635	0.00195961
NM_134256	A_30_P01026007	-0.929392	0.00730231
NM_134256	A_30_P01026036	-0.945608	0.00435728
NM_134256	A_30_P01026160	-0.952969	0.00326588
NM_134256	A_30_P01026177	-0.932296	0.00672066
NM_134256	A_30_P01026329	-0.931409	0.00689564
NM_134256	A_30_P01026399	-0.926774	0.0078467
NM_134256	A_30_P01026441	0.952685	0.00330512
NM_134256	A_30_P01026461	-0.960169	0.0023482
NM_134256	A_30_P01026471	-0.92668	0.00786661
NM_134256	A_30_P01026474	-0.969431	0.00138738
NM_134256	A_30_P01026492	-0.937211	0.00578997
NM_134256	A_30_P01026765	0.951219	0.00351137
NM_134256	A_30_P01026769	0.971836	0.00117863
NM_134256	A_30_P01026801	-0.977975	0.000722304
NM_134256	A_30_P01026878	-0.978638	0.000679655
NM_134256	A_30_P01026898	-0.985368	0.000319564
NM_134256	A_30_P01026927	-0.972521	0.00112227
NM_134256	A_30_P01027326	-0.929189	0.00734378
NM_134256	A_30_P01027382	-0.927776	0.00763612
NM_134256	A_30_P01027489	-0.928255	0.00753627
NM_134256	A_30_P01027506	-0.975847	0.000868003
NM_134256	A_30_P01027708	-0.957656	0.00265156
NM_134256	A_30_P01027992	-0.980423	0.000571163
NM_134256	A_30_P01028065	0.93842	0.00557136
NM_134256	A_30_P01028094	-0.940413	0.00522019
NM_134256	A_30_P01028116	0.962002	0.00213836
NM_134256	A_30_P01028193	-0.978961	0.000659309
NM_134256	A_30_P01028345	0.969109	0.00141662
NM_134256	A_30_P01028355	0.944757	0.00449332
NM_134256	A_30_P01028482	-0.99293	7.47959e-05
NM_134256	A_30_P01028486	-0.962184	0.00211802
NM_134256	A_30_P01028531	-0.966371	0.00167739
NM_134256	A_30_P01028865	0.924967	0.00823363
NM_134256	A_30_P01028906	-0.945644	0.00435151
NM_134256	A_30_P01028991	0.93907	0.0054556
NM_134256	A_30_P01029125	-0.960452	0.00231512
NM_134256	A_30_P01029199	0.924737	0.00828358
NM_134256	A_30_P01029275	0.944686	0.00450481
NM_134256	A_30_P01029457	0.954863	0.00301005
NM_134256	A_30_P01029520	-0.937659	0.00570842
NM_134256	A_30_P01029545	-0.928703	0.0074436
NM_134256	A_30_P01029629	-0.927658	0.00766083
NM_134256	A_30_P01029632	-0.934052	0.00638037
NM_134256	A_30_P01029835	0.948794	0.003866
NM_134256	A_30_P01029886	-0.958986	0.00248876
NM_134256	A_30_P01029965	0.922012	0.00888613
NM_134256	A_30_P01029975	-0.930036	0.00717113
NM_134256	A_30_P01029982	-0.971339	0.00122044
NM_134256	A_30_P01029983	-0.930427	0.00709216
NM_134256	A_30_P01029986	-0.974508	0.000966463
NM_134256	A_30_P01030045	-0.920839	0.00915157
NM_134256	A_30_P01030102	0.935783	0.0060533
NM_134256	A_30_P01030219	-0.925469	0.00812536
NM_134256	A_30_P01030223	0.93398	0.006394
NM_134256	A_30_P01030283	-0.981514	0.000509438
NM_134256	A_30_P01030318	-0.947909	0.00399961
NM_134256	A_30_P01030520	-0.93801	0.00564496
NM_134256	A_30_P01031041	-0.959601	0.00241517
NM_134256	A_30_P01031106	0.935469	0.00611196
NM_134256	A_30_P01031111	-0.956387	0.00281169
NM_134256	A_30_P01031231	-0.947105	0.00412286
NM_134256	A_30_P01031296	-0.92594	0.00802426
NM_134256	A_30_P01031617	-0.918306	0.00973814
NM_134256	A_30_P01031935	-0.957703	0.00264574
NM_134256	A_30_P01032172	-0.964079	0.0019123
NM_134256	A_30_P01032248	-0.964651	0.00185221
NM_134256	A_30_P01032339	-0.97843	0.000692859
NM_134256	A_30_P01032418	-0.967593	0.00155831
NM_134256	A_30_P01032630	-0.923575	0.00853792
NM_134256	A_30_P01032756	0.986443	0.000274447
NM_134256	A_30_P01032802	-0.9216	0.00897884
NM_134256	A_30_P01032946	-0.982654	0.00044871
NM_134256	A_30_P01032968	0.949265	0.00379578
NM_134256	A_30_P01033157	-0.927351	0.00772518
NM_134256	A_30_P01033171	0.963485	0.00197572
NM_134256	A_30_P01033268	0.973833	0.00101813
NM_134256	A_30_P01033412	0.926034	0.00800407
NM_134256	A_30_P01033521	-0.922634	0.00874676
NM_134256	A_30_P01033576	-0.925951	0.00802182
NM_134256	A_30_P01033615	-0.928814	0.0074208
NM_134256	NR_002846	-0.978193	0.000708157
NM_134256	NR_002848	-0.938869	0.00549128
NM_134256	NR_023357	0.949298	0.00379088
NM_134256	NR_024078	-0.975463	0.000895682
NM_134256	NR_024323	-0.968858	0.00143959
NM_134256	NR_027652	-0.958048	0.00260303
NM_134256	NR_028278	-0.984659	0.0003512
NM_134256	NR_028427	-0.962328	0.00210209
NM_134256	NR_029437	0.972383	0.00113354
NM_134256	NR_029475	-0.981841	0.000491628
NM_134256	NR_033509	0.965308	0.00178445
NM_134256	NR_033536	0.971063	0.00124391
NM_134256	NR_033575	-0.925854	0.00804253
NM_134256	NR_036607	-0.963295	0.00199621
NM_134256	NR_040388	-0.98539	0.000318635
NM_134256	NR_040690	-0.950813	0.00356961
NM_134256	NR_045290	0.927261	0.00774407
NM_134256	NR_045434	0.949844	0.00371031
NM_134256	NR_045474	-0.954868	0.00300943
NM_134256	NR_045798	0.946582	0.00420408
NM_134256	NR_045810	-0.978012	0.000719885
NM_134256	XR_374289	-0.934594	0.00627704
NM_134256	XR_376099	0.929588	0.00726229
NM_134256	XR_386965	0.924254	0.00838899
NM_134256	XR_389623	-0.951121	0.00352533
NM_007769	A_30_P01018021	0.934697	0.00625753
NM_007769	A_30_P01018110	0.943059	0.00477115
NM_007769	A_30_P01018140	-0.981476	0.000511515
NM_007769	A_30_P01018251	0.951405	0.0034848
NM_007769	A_30_P01018279	-0.941329	0.00506252
NM_007769	A_30_P01019112	0.930082	0.00716198
NM_007769	A_30_P01019228	-0.973763	0.00102352
NM_007769	A_30_P01019369	0.932088	0.00676144
NM_007769	A_30_P01019681	-0.949503	0.00376057
NM_007769	A_30_P01019723	0.967344	0.00158218
NM_007769	A_30_P01019877	0.92596	0.00802001
NM_007769	A_30_P01020078	0.931925	0.00679349
NM_007769	A_30_P01020438	0.964426	0.00187574
NM_007769	A_30_P01020491	-0.928919	0.00739918
NM_007769	A_30_P01020948	0.938604	0.00553841
NM_007769	A_30_P01021352	0.952648	0.00331025
NM_007769	A_30_P01021547	-0.951835	0.00342388
NM_007769	A_30_P01021684	0.924516	0.00833161
NM_007769	A_30_P01021777	-0.95499	0.0029932
NM_007769	A_30_P01022297	0.932038	0.00677137
NM_007769	A_30_P01022779	-0.92214	0.00885734
NM_007769	A_30_P01023358	-0.930878	0.00700162
NM_007769	A_30_P01024105	0.976823	0.000799531
NM_007769	A_30_P01024535	0.934506	0.0062938
NM_007769	A_30_P01024712	0.953769	0.00315659
NM_007769	A_30_P01024808	-0.926863	0.00782798
NM_007769	A_30_P01025038	0.989983	0.000150011
NM_007769	A_30_P01025098	0.921362	0.00903271
NM_007769	A_30_P01025178	-0.964376	0.00188098
NM_007769	A_30_P01025316	-0.977721	0.000738991
NM_007769	A_30_P01025368	0.983773	0.000392829
NM_007769	A_30_P01026036	0.97361	0.00103547
NM_007769	A_30_P01026160	0.936899	0.00584692
NM_007769	A_30_P01026224	0.940468	0.00521056
NM_007769	A_30_P01026269	0.930624	0.00705249
NM_007769	A_30_P01026441	-0.980096	0.000590303
NM_007769	A_30_P01026541	-0.986012	0.000292134
NM_007769	A_30_P01026769	-0.961806	0.00216037
NM_007769	A_30_P01026878	0.951592	0.00345834
NM_007769	A_30_P01026898	0.922903	0.00868678
NM_007769	A_30_P01027087	-0.931376	0.00690221
NM_007769	A_30_P01027489	0.923506	0.00855322
NM_007769	A_30_P01028345	-0.98637	0.000277412
NM_007769	A_30_P01028355	-0.965934	0.00172094
NM_007769	A_30_P01028531	0.930336	0.00711064
NM_007769	A_30_P01028938	-0.930646	0.0070482
NM_007769	A_30_P01029055	-0.923565	0.00854009
NM_007769	A_30_P01029275	-0.935337	0.00613676
NM_007769	A_30_P01029457	-0.966762	0.00163878
NM_007769	A_30_P01029632	0.955146	0.00297267
NM_007769	A_30_P01029886	0.935252	0.00615269
NM_007769	A_30_P01029986	0.931212	0.00693492
NM_007769	A_30_P01030102	-0.928424	0.00750144
NM_007769	A_30_P01030431	0.955584	0.0029154
NM_007769	A_30_P01032227	0.931514	0.00687498
NM_007769	A_30_P01032418	0.940243	0.00524967
NM_007769	A_30_P01032756	-0.949302	0.0037902
NM_007769	A_30_P01032968	-0.970915	0.00125661
NM_007769	NR_002846	0.947489	0.00406368
NM_007769	NR_002849	0.952646	0.00331045
NM_007769	NR_024078	0.968799	0.00144508
NM_007769	NR_027652	0.954805	0.00301768
NM_007769	NR_027827	0.919892	0.0093689
NM_007769	NR_029437	-0.96908	0.00141931
NM_007769	NR_033509	-0.958245	0.00257888
NM_007769	NR_040388	0.925497	0.00811921
NM_007769	NR_045290	-0.952483	0.00333315
NM_007769	NR_045434	-0.927308	0.00773413
NM_007769	NR_045687	-0.955069	0.00298283
NM_007769	NR_110448	-0.92247	0.00878327
NM_007769	NR_110471	0.953755	0.00315841
NM_007769	XR_383495	0.920564	0.00921449
NM_007769	XR_386965	-0.955938	0.00286944
NM_007769	XR_389623	0.931039	0.00696944
NM_019545	A_30_P01017427	-0.97224	0.00114523
NM_019545	A_30_P01017490	-0.961208	0.00222801
NM_019545	A_30_P01017737	0.925439	0.00813175
NM_019545	A_30_P01017750	0.956314	0.002821
NM_019545	A_30_P01017829	0.929145	0.00735273
NM_019545	A_30_P01017875	-0.920981	0.00911935
NM_019545	A_30_P01017959	-0.956009	0.0028603
NM_019545	A_30_P01017962	-0.971681	0.00119155
NM_019545	A_30_P01018110	-0.963808	0.00194109
NM_019545	A_30_P01018145	-0.932245	0.00673055
NM_019545	A_30_P01018251	-0.951189	0.00351558
NM_019545	A_30_P01018277	-0.953505	0.00319247
NM_019545	A_30_P01018310	0.940494	0.00520614
NM_019545	A_30_P01018439	-0.965294	0.00178584
NM_019545	A_30_P01018444	-0.961345	0.00221239
NM_019545	A_30_P01018452	-0.954783	0.00302066
NM_019545	A_30_P01018593	0.97223	0.00114603
NM_019545	A_30_P01018907	-0.990766	0.000127516
NM_019545	A_30_P01018924	-0.919274	0.00951188
NM_019545	A_30_P01019069	0.922395	0.00880006
NM_019545	A_30_P01019095	-0.977247	0.000770639
NM_019545	A_30_P01019112	-0.956542	0.00279185
NM_019545	A_30_P01019161	-0.963368	0.00198831
NM_019545	A_30_P01019283	-0.977014	0.000786452
NM_019545	A_30_P01019369	-0.93423	0.00634634
NM_019545	A_30_P01019498	-0.953305	0.00321968
NM_019545	A_30_P01019526	-0.927468	0.00770064
NM_019545	A_30_P01019537	-0.958927	0.00249584
NM_019545	A_30_P01019681	0.922916	0.00868398
NM_019545	A_30_P01019860	-0.978023	0.000719202
NM_019545	A_30_P01019877	-0.987874	0.000219674
NM_019545	A_30_P01019944	-0.970491	0.00129331
NM_019545	A_30_P01019990	0.953449	0.00320007
NM_019545	A_30_P01019998	-0.948075	0.00397434
NM_019545	A_30_P01020059	-0.975458	0.000896079
NM_019545	A_30_P01020078	-0.967917	0.00152743
NM_019545	A_30_P01020233	-0.939206	0.00543154
NM_019545	A_30_P01020293	-0.96938	0.00139207
NM_019545	A_30_P01020392	-0.936555	0.00591025
NM_019545	A_30_P01020438	-0.985467	0.000315279
NM_019545	A_30_P01020491	0.929786	0.00722191
NM_019545	A_30_P01020573	-0.924334	0.00837142
NM_019545	A_30_P01020778	0.948862	0.00385581
NM_019545	A_30_P01020786	-0.945191	0.00442367
NM_019545	A_30_P01020820	-0.988115	0.000211056
NM_019545	A_30_P01020880	-0.944404	0.00455041
NM_019545	A_30_P01020974	-0.974831	0.000942252
NM_019545	A_30_P01021081	0.96953	0.0013785
NM_019545	A_30_P01021139	0.952919	0.00327278
NM_019545	A_30_P01021140	-0.936795	0.00586602
NM_019545	A_30_P01021293	-0.979175	0.00064602
NM_019545	A_30_P01021352	-0.988681	0.000191463
NM_019545	A_30_P01021447	-0.944482	0.00453776
NM_019545	A_30_P01021461	0.947191	0.00410949
NM_019545	A_30_P01021500	-0.930897	0.00699784
NM_019545	A_30_P01021547	0.965035	0.0018125
NM_019545	A_30_P01021606	-0.96312	0.00201515
NM_019545	A_30_P01021628	0.929038	0.00737478
NM_019545	A_30_P01021637	-0.97307	0.0010781
NM_019545	A_30_P01021696	-0.981994	0.000483388
NM_019545	A_30_P01021777	0.945871	0.00431569
NM_019545	A_30_P01022043	-0.935579	0.00609145
NM_019545	A_30_P01022065	-0.949092	0.00382145
NM_019545	A_30_P01022076	-0.969986	0.00133772
NM_019545	A_30_P01022085	0.948314	0.00393818
NM_019545	A_30_P01022297	-0.974377	0.00097643
NM_019545	A_30_P01022383	0.940944	0.0051284
NM_019545	A_30_P01022386	-0.985039	0.000334063
NM_019545	A_30_P01022455	0.939164	0.00543903
NM_019545	A_30_P01022628	-0.933628	0.00646172
NM_019545	A_30_P01022642	0.973974	0.00100723
NM_019545	A_30_P01022779	0.992859	7.63124e-05
NM_019545	A_30_P01022780	0.960957	0.00225677
NM_019545	A_30_P01022880	-0.935349	0.00613454
NM_019545	A_30_P01022983	-0.989257	0.000172507
NM_019545	A_30_P01023224	0.95795	0.00261518
NM_019545	A_30_P01023225	-0.978494	0.000688788
NM_019545	A_30_P01023324	-0.92191	0.00890895
NM_019545	A_30_P01023358	0.964801	0.00183667
NM_019545	A_30_P01023533	0.948775	0.00386878
NM_019545	A_30_P01023723	-0.958194	0.00258505
NM_019545	A_30_P01023734	-0.938751	0.00551224
NM_019545	A_30_P01024053	-0.923787	0.00849132
NM_019545	A_30_P01024105	-0.961541	0.00219021
NM_019545	A_30_P01024295	-0.955108	0.00297776
NM_019545	A_30_P01024457	-0.942544	0.00485693
NM_019545	A_30_P01024481	-0.975758	0.000874395
NM_019545	A_30_P01024620	-0.929236	0.00733409
NM_019545	A_30_P01024647	-0.946111	0.00427785
NM_019545	A_30_P01024712	-0.956651	0.00277801
NM_019545	A_30_P01024808	0.943348	0.00472327
NM_019545	A_30_P01025038	-0.969864	0.00134858
NM_019545	A_30_P01025098	-0.930859	0.00700544
NM_019545	A_30_P01025178	0.946329	0.0042435
NM_019545	A_30_P01025316	0.968599	0.00146352
NM_019545	A_30_P01025368	-0.967654	0.00155244
NM_019545	A_30_P01025371	-0.958279	0.00257465
NM_019545	A_30_P01025573	0.942955	0.00478834
NM_019545	A_30_P01025576	0.966334	0.00168102
NM_019545	A_30_P01025584	-0.93735	0.00576456
NM_019545	A_30_P01025596	-0.963005	0.00202762
NM_019545	A_30_P01025630	-0.930569	0.00706361
NM_019545	A_30_P01025918	-0.939535	0.00537355
NM_019545	A_30_P01025922	-0.981198	0.000526944
NM_019545	A_30_P01026007	-0.951424	0.00348207
NM_019545	A_30_P01026036	-0.927169	0.00776341
NM_019545	A_30_P01026160	-0.961804	0.00216052
NM_019545	A_30_P01026177	-0.94309	0.00476603
NM_019545	A_30_P01026237	0.922124	0.00886082
NM_019545	A_30_P01026399	-0.945327	0.00440202
NM_019545	A_30_P01026441	0.955636	0.00290865
NM_019545	A_30_P01026461	-0.980214	0.000583341
NM_019545	A_30_P01026471	-0.931621	0.00685377
NM_019545	A_30_P01026474	-0.983374	0.000412317
NM_019545	A_30_P01026492	-0.951089	0.00352999
NM_019545	A_30_P01026765	0.952328	0.00335478
NM_019545	A_30_P01026769	0.950296	0.00364434
NM_019545	A_30_P01026801	-0.963283	0.00199744
NM_019545	A_30_P01026878	-0.97308	0.00107729
NM_019545	A_30_P01026898	-0.988823	0.000186704
NM_019545	A_30_P01026927	-0.973158	0.00107106
NM_019545	A_30_P01026987	-0.928343	0.00751804
NM_019545	A_30_P01026988	-0.920219	0.00929351
NM_019545	A_30_P01027172	-0.934888	0.00622128
NM_019545	A_30_P01027191	-0.932783	0.00662534
NM_019545	A_30_P01027326	-0.939432	0.00539159
NM_019545	A_30_P01027382	-0.940039	0.00528525
NM_019545	A_30_P01027489	-0.949484	0.0037633
NM_019545	A_30_P01027506	-0.988757	0.000188896
NM_019545	A_30_P01027579	-0.918875	0.00960485
NM_019545	A_30_P01027708	-0.976928	0.000792307
NM_019545	A_30_P01027960	-0.92613	0.00798362
NM_019545	A_30_P01027992	-0.985379	0.000319101
NM_019545	A_30_P01028065	0.928784	0.00742701
NM_019545	A_30_P01028094	-0.968446	0.0014778
NM_019545	A_30_P01028116	0.952861	0.00328071
NM_019545	A_30_P01028193	-0.981663	0.00050131
NM_019545	A_30_P01028345	0.974727	0.000949981
NM_019545	A_30_P01028355	0.96006	0.00236098
NM_019545	A_30_P01028482	-0.991365	0.000111522
NM_019545	A_30_P01028486	-0.982568	0.000453148
NM_019545	A_30_P01028531	-0.96299	0.0020293
NM_019545	A_30_P01028683	-0.918488	0.00969557
NM_019545	A_30_P01028865	0.9234	0.00857661
NM_019545	A_30_P01028906	-0.963684	0.00195432
NM_019545	A_30_P01028991	0.95607	0.00285238
NM_019545	A_30_P01029071	0.941547	0.0050253
NM_019545	A_30_P01029125	-0.983424	0.000409885
NM_019545	A_30_P01029199	0.946982	0.00414184
NM_019545	A_30_P01029275	0.929734	0.00723252
NM_019545	A_30_P01029457	0.954974	0.00299539
NM_019545	A_30_P01029520	-0.96355	0.00196871
NM_019545	A_30_P01029545	-0.959091	0.00247612
NM_019545	A_30_P01029629	-0.936965	0.0058348
NM_019545	A_30_P01029632	-0.920821	0.00915568
NM_019545	A_30_P01029835	0.957663	0.00265075
NM_019545	A_30_P01029886	-0.971886	0.00117445
NM_019545	A_30_P01029975	-0.955257	0.00295808
NM_019545	A_30_P01029982	-0.982697	0.000446497
NM_019545	A_30_P01029983	-0.945991	0.00429673
NM_019545	A_30_P01029986	-0.983653	0.000398646
NM_019545	A_30_P01030045	-0.928484	0.00748888
NM_019545	A_30_P01030223	0.934269	0.00633885
NM_019545	A_30_P01030283	-0.989627	0.000160829
NM_019545	A_30_P01030318	-0.943343	0.00472407
NM_019545	A_30_P01030390	-0.918453	0.0097037
NM_019545	A_30_P01030431	-0.927511	0.00769151
NM_019545	A_30_P01030520	-0.939373	0.00540204
NM_019545	A_30_P01030729	-0.934959	0.00620786
NM_019545	A_30_P01031041	-0.96885	0.00144037
NM_019545	A_30_P01031106	0.939626	0.00535754
NM_019545	A_30_P01031111	-0.974704	0.000951721
NM_019545	A_30_P01031231	-0.963415	0.00198316
NM_019545	A_30_P01031296	-0.946318	0.00424535
NM_019545	A_30_P01031496	-0.931064	0.00696445
NM_019545	A_30_P01031782	-0.935429	0.00611954
NM_019545	A_30_P01031935	-0.974254	0.000985717
NM_019545	A_30_P01032172	-0.983262	0.000417891
NM_019545	A_30_P01032248	-0.977729	0.000738446
NM_019545	A_30_P01032339	-0.978892	0.000663641
NM_019545	A_30_P01032418	-0.940544	0.00519743
NM_019545	A_30_P01032630	-0.943224	0.00474376
NM_019545	A_30_P01032756	0.99192	9.76558e-05
NM_019545	A_30_P01032802	-0.944756	0.00449354
NM_019545	A_30_P01032915	-0.942641	0.00484078
NM_019545	A_30_P01032946	-0.973195	0.00106815
NM_019545	A_30_P01032968	0.926398	0.00792653
NM_019545	A_30_P01033157	-0.950788	0.00357309
NM_019545	A_30_P01033171	0.972292	0.00114099
NM_019545	A_30_P01033268	0.958147	0.00259086
NM_019545	A_30_P01033412	0.950434	0.00362435
NM_019545	A_30_P01033511	-0.917954	0.00982108
NM_019545	A_30_P01033521	-0.931424	0.00689273
NM_019545	A_30_P01033528	-0.941953	0.00495641
NM_019545	A_30_P01033576	-0.954663	0.0030366
NM_019545	A_30_P01033615	-0.952094	0.00338756
NM_019545	NR_002846	-0.980527	0.000565083
NM_019545	NR_002848	-0.929509	0.00727842
NM_019545	NR_023357	0.921286	0.00904993
NM_019545	NR_024078	-0.973204	0.00106742
NM_019545	NR_024323	-0.983363	0.000412891
NM_019545	NR_027652	-0.953534	0.00318853
NM_019545	NR_028278	-0.976769	0.000803256
NM_019545	NR_028424	-0.93993	0.00530423
NM_019545	NR_028427	-0.977876	0.000728784
NM_019545	NR_029437	0.977558	0.000749808
NM_019545	NR_029475	-0.977499	0.000753757
NM_019545	NR_033509	0.967018	0.00161374
NM_019545	NR_033536	0.984077	0.000378302
NM_019545	NR_036607	-0.980614	0.000560067
NM_019545	NR_040388	-0.987289	0.000241337
NM_019545	NR_040690	-0.967681	0.00154991
NM_019545	NR_045290	0.94206	0.00493828
NM_019545	NR_045434	0.960475	0.00231243
NM_019545	NR_045474	-0.973744	0.001025
NM_019545	NR_045798	0.963059	0.00202172
NM_019545	NR_045810	-0.963365	0.00198864
NM_019545	XR_105017	-0.92633	0.00794103
NM_019545	XR_374289	-0.95267	0.00330715
NM_019545	XR_376099	0.949695	0.00373218
NM_019545	XR_386965	0.920336	0.00926681
NM_019545	XR_389623	-0.973428	0.0010497
NM_001081325	A_30_P01017427	-0.920958	0.00912461
NM_001081325	A_30_P01017737	0.930156	0.00714685
NM_001081325	A_30_P01018110	-0.981189	0.000527465
NM_001081325	A_30_P01018140	0.974811	0.000943743
NM_001081325	A_30_P01018593	0.933019	0.00657941
NM_001081325	A_30_P01019095	-0.9209	0.00913782
NM_001081325	A_30_P01019877	-0.930386	0.00710048
NM_001081325	A_30_P01020438	-0.968692	0.00145498
NM_001081325	A_30_P01021352	-0.925017	0.0082229
NM_001081325	A_30_P01021547	0.948181	0.0039582
NM_001081325	A_30_P01021696	-0.918724	0.00964018
NM_001081325	A_30_P01022779	0.919266	0.00951376
NM_001081325	A_30_P01022780	0.923872	0.00847259
NM_001081325	A_30_P01023224	0.945852	0.00431861
NM_001081325	A_30_P01023533	0.95102	0.00353979
NM_001081325	A_30_P01024105	-0.948729	0.00387569
NM_001081325	A_30_P01024712	-0.952336	0.00335369
NM_001081325	A_30_P01024808	0.970696	0.0012755
NM_001081325	A_30_P01025038	-0.96028	0.00233523
NM_001081325	A_30_P01025178	0.921498	0.00900205
NM_001081325	A_30_P01025316	0.963985	0.00192225
NM_001081325	A_30_P01025368	-0.935139	0.00617395
NM_001081325	A_30_P01025576	0.919049	0.00956445
NM_001081325	A_30_P01025596	-0.927859	0.00761882
NM_001081325	A_30_P01026036	-0.939291	0.0054165
NM_001081325	A_30_P01026160	-0.944341	0.00456074
NM_001081325	A_30_P01026441	0.935922	0.00602752
NM_001081325	A_30_P01026541	0.924407	0.00835557
NM_001081325	A_30_P01026765	0.925127	0.00819915
NM_001081325	A_30_P01026878	-0.968815	0.00144361
NM_001081325	A_30_P01026898	-0.953592	0.00318059
NM_001081325	A_30_P01027382	-0.9234	0.00857659
NM_001081325	A_30_P01027506	-0.922285	0.00882467
NM_001081325	A_30_P01027646	0.948033	0.00398075
NM_001081325	A_30_P01027708	-0.925323	0.00815665
NM_001081325	A_30_P01028345	0.982607	0.000451133
NM_001081325	A_30_P01028355	0.96725	0.00159131
NM_001081325	A_30_P01028486	-0.934981	0.00620371
NM_001081325	A_30_P01028531	-0.970816	0.00126512
NM_001081325	A_30_P01029125	-0.950835	0.00356637
NM_001081325	A_30_P01029275	0.963932	0.00192789
NM_001081325	A_30_P01029629	-0.932434	0.00669342
NM_001081325	A_30_P01029886	-0.955449	0.00293295
NM_001081325	A_30_P01029975	-0.963318	0.00199368
NM_001081325	A_30_P01030045	-0.944085	0.0046024
NM_001081325	A_30_P01030283	-0.933041	0.00657514
NM_001081325	A_30_P01030520	-0.939464	0.00538604
NM_001081325	A_30_P01032756	0.968255	0.00149564
NM_001081325	A_30_P01032968	0.927715	0.00764886
NM_001081325	NR_002848	-0.94678	0.00417311
NM_001081325	NR_027827	-0.946608	0.00419996
NM_001081325	NR_029437	0.984222	0.000371473
NM_001081325	NR_033509	0.931248	0.00692771
NM_001081325	NR_033523	0.930706	0.00703616
NM_001081325	NR_040766	-0.932222	0.00673519
NM_001081325	NR_045290	0.986466	0.000273517
NM_001081325	NR_045434	0.977688	0.00074117
NM_001081325	NR_110448	0.95785	0.00262755
NM_001081325	XR_386965	0.94244	0.00487438
NM_001081325	XR_389623	-0.924676	0.00829681
NM_007813	A_30_P01017427	-0.96067	0.00228991
NM_007813	A_30_P01017490	-0.945741	0.00433619
NM_007813	A_30_P01017737	0.95885	0.00250512
NM_007813	A_30_P01017750	0.925492	0.0081203
NM_007813	A_30_P01017829	0.91974	0.00940407
NM_007813	A_30_P01017959	-0.926369	0.0079326
NM_007813	A_30_P01017962	-0.944585	0.00452111
NM_007813	A_30_P01018110	-0.991176	0.00011646
NM_007813	A_30_P01018140	0.949355	0.00378236
NM_007813	A_30_P01018251	-0.953126	0.00324433
NM_007813	A_30_P01018277	-0.92822	0.00754358
NM_007813	A_30_P01018439	-0.934244	0.0063436
NM_007813	A_30_P01018444	-0.933633	0.0064608
NM_007813	A_30_P01018452	-0.922597	0.0087549
NM_007813	A_30_P01018593	0.957753	0.00263955
NM_007813	A_30_P01018907	-0.963032	0.00202472
NM_007813	A_30_P01019095	-0.971473	0.00120909
NM_007813	A_30_P01019112	-0.946345	0.00424108
NM_007813	A_30_P01019161	-0.923461	0.0085632
NM_007813	A_30_P01019283	-0.960634	0.00229408
NM_007813	A_30_P01019369	-0.951643	0.00345102
NM_007813	A_30_P01019463	-0.925581	0.00810116
NM_007813	A_30_P01019537	-0.919853	0.00937785
NM_007813	A_30_P01019681	0.922875	0.008693
NM_007813	A_30_P01019860	-0.94927	0.003795
NM_007813	A_30_P01019877	-0.979246	0.000641624
NM_007813	A_30_P01019944	-0.948265	0.00394551
NM_007813	A_30_P01019990	0.940641	0.00518066
NM_007813	A_30_P01020059	-0.964516	0.00186631
NM_007813	A_30_P01020078	-0.960921	0.00226096
NM_007813	A_30_P01020293	-0.958975	0.0024901
NM_007813	A_30_P01020438	-0.986721	0.000263329
NM_007813	A_30_P01020820	-0.969435	0.00138706
NM_007813	A_30_P01020880	-0.942771	0.00481907
NM_007813	A_30_P01020974	-0.946435	0.00422697
NM_007813	A_30_P01021081	0.937126	0.00580547
NM_007813	A_30_P01021140	-0.922766	0.00871719
NM_007813	A_30_P01021293	-0.959587	0.00241681
NM_007813	A_30_P01021352	-0.975423	0.000898596
NM_007813	A_30_P01021461	0.941506	0.00503228
NM_007813	A_30_P01021500	-0.929119	0.00735803
NM_007813	A_30_P01021547	0.964184	0.00190125
NM_007813	A_30_P01021606	-0.942073	0.00493608
NM_007813	A_30_P01021637	-0.945725	0.00433873
NM_007813	A_30_P01021696	-0.967904	0.00152874
NM_007813	A_30_P01021777	0.928939	0.00739512
NM_007813	A_30_P01022076	-0.929935	0.00719177
NM_007813	A_30_P01022085	0.960796	0.00227525
NM_007813	A_30_P01022297	-0.960414	0.00231954
NM_007813	A_30_P01022386	-0.958178	0.00258706
NM_007813	A_30_P01022642	0.968523	0.0014706
NM_007813	A_30_P01022779	0.977152	0.00077708
NM_007813	A_30_P01022780	0.966628	0.001652
NM_007813	A_30_P01022983	-0.95286	0.00328088
NM_007813	A_30_P01023224	0.963601	0.00196322
NM_007813	A_30_P01023225	-0.941775	0.00498648
NM_007813	A_30_P01023358	0.929226	0.00733626
NM_007813	A_30_P01023533	0.976285	0.000836925
NM_007813	A_30_P01023723	-0.922601	0.00875412
NM_007813	A_30_P01024105	-0.968218	0.0014991
NM_007813	A_30_P01024457	-0.954728	0.00302789
NM_007813	A_30_P01024481	-0.951051	0.0035353
NM_007813	A_30_P01024647	-0.922856	0.00869733
NM_007813	A_30_P01024712	-0.975581	0.00088715
NM_007813	A_30_P01024808	0.983304	0.00041581
NM_007813	A_30_P01025038	-0.976128	0.000848002
NM_007813	A_30_P01025178	0.948668	0.00388488
NM_007813	A_30_P01025316	0.987544	0.000231745
NM_007813	A_30_P01025368	-0.96269	0.00206212
NM_007813	A_30_P01025576	0.9655	0.00176485
NM_007813	A_30_P01025596	-0.965485	0.00176637
NM_007813	A_30_P01025918	-0.919614	0.00943324
NM_007813	A_30_P01025922	-0.963831	0.00193865
NM_007813	A_30_P01026036	-0.942676	0.0048348
NM_007813	A_30_P01026160	-0.979505	0.000625768
NM_007813	A_30_P01026177	-0.93318	0.00654811
NM_007813	A_30_P01026441	0.964273	0.00189188
NM_007813	A_30_P01026461	-0.963721	0.00195041
NM_007813	A_30_P01026471	-0.924485	0.00833842
NM_007813	A_30_P01026474	-0.958874	0.0025022
NM_007813	A_30_P01026492	-0.945532	0.00436931
NM_007813	A_30_P01026765	0.956104	0.00284804
NM_007813	A_30_P01026769	0.945627	0.00435424
NM_007813	A_30_P01026801	-0.937771	0.00568816
NM_007813	A_30_P01026878	-0.992777	7.80624e-05
NM_007813	A_30_P01026898	-0.99145	0.000109339
NM_007813	A_30_P01027382	-0.935106	0.00618015
NM_007813	A_30_P01027489	-0.934139	0.00636357
NM_007813	A_30_P01027506	-0.969748	0.0013589
NM_007813	A_30_P01027708	-0.965322	0.00178303
NM_007813	A_30_P01027960	-0.923525	0.00854911
NM_007813	A_30_P01027977	-0.928687	0.00744701
NM_007813	A_30_P01027992	-0.941866	0.00497115
NM_007813	A_30_P01028094	-0.948747	0.00387295
NM_007813	A_30_P01028116	0.921495	0.00900256
NM_007813	A_30_P01028193	-0.96309	0.00201834
NM_007813	A_30_P01028345	0.990612	0.0001318
NM_007813	A_30_P01028355	0.98282	0.000440204
NM_007813	A_30_P01028482	-0.953768	0.0031567
NM_007813	A_30_P01028486	-0.976743	0.000805025
NM_007813	A_30_P01028531	-0.9884	0.000201073
NM_007813	A_30_P01028906	-0.960863	0.00226759
NM_007813	A_30_P01028991	0.93229	0.00672184
NM_007813	A_30_P01029071	0.933677	0.00645226
NM_007813	A_30_P01029125	-0.979057	0.000653312
NM_007813	A_30_P01029275	0.965326	0.0017826
NM_007813	A_30_P01029457	0.935267	0.00614997
NM_007813	A_30_P01029520	-0.9413	0.00506735
NM_007813	A_30_P01029545	-0.933002	0.00658271
NM_007813	A_30_P01029629	-0.942302	0.0048976
NM_007813	A_30_P01029664	0.93081	0.00701535
NM_007813	A_30_P01029835	0.960183	0.00234652
NM_007813	A_30_P01029886	-0.987076	0.000249456
NM_007813	A_30_P01029975	-0.969851	0.00134971
NM_007813	A_30_P01029982	-0.961365	0.00221014
NM_007813	A_30_P01029983	-0.924987	0.00822942
NM_007813	A_30_P01029986	-0.963776	0.00194449
NM_007813	A_30_P01030045	-0.945847	0.00431936
NM_007813	A_30_P01030283	-0.980678	0.00055638
NM_007813	A_30_P01030520	-0.969997	0.00133675
NM_007813	A_30_P01031041	-0.960688	0.00228775
NM_007813	A_30_P01031111	-0.938919	0.00548244
NM_007813	A_30_P01031231	-0.93404	0.00638267
NM_007813	A_30_P01031935	-0.952764	0.00329411
NM_007813	A_30_P01032172	-0.966187	0.0016957
NM_007813	A_30_P01032248	-0.965198	0.00179573
NM_007813	A_30_P01032339	-0.926888	0.00782256
NM_007813	A_30_P01032418	-0.943587	0.00468387
NM_007813	A_30_P01032630	-0.932372	0.0067056
NM_007813	A_30_P01032756	0.991562	0.000106506
NM_007813	A_30_P01032802	-0.919741	0.0094037
NM_007813	A_30_P01032946	-0.938346	0.00558463
NM_007813	A_30_P01032968	0.947726	0.00402744
NM_007813	A_30_P01033171	0.954144	0.00310596
NM_007813	A_30_P01033412	0.92257	0.0087609
NM_007813	A_30_P01033528	-0.922455	0.00878674
NM_007813	A_30_P01033615	-0.945921	0.00430768
NM_007813	NR_002846	-0.956902	0.00274617
NM_007813	NR_002848	-0.944878	0.00447394
NM_007813	NR_024078	-0.957	0.00273381
NM_007813	NR_024323	-0.946304	0.00424755
NM_007813	NR_027652	-0.927148	0.00776776
NM_007813	NR_027827	-0.920721	0.00917852
NM_007813	NR_028278	-0.944638	0.00451262
NM_007813	NR_028424	-0.945497	0.00437485
NM_007813	NR_028427	-0.953379	0.00320966
NM_007813	NR_029437	0.999116	1.17154e-06
NM_007813	NR_029475	-0.928918	0.00739942
NM_007813	NR_033509	0.972962	0.00108666
NM_007813	NR_033523	0.941134	0.00509574
NM_007813	NR_033536	0.950901	0.00355693
NM_007813	NR_036607	-0.955504	0.00292579
NM_007813	NR_040388	-0.952876	0.00327867
NM_007813	NR_040690	-0.952227	0.00336884
NM_007813	NR_040766	-0.941732	0.00499384
NM_007813	NR_045290	0.967581	0.00155943
NM_007813	NR_045434	0.990863	0.000124849
NM_007813	NR_045474	-0.946678	0.00418912
NM_007813	NR_045798	0.920117	0.00931713
NM_007813	NR_045810	-0.918247	0.00975215
NM_007813	NR_110448	0.957942	0.00261612
NM_007813	XR_374289	-0.935512	0.0061039
NM_007813	XR_376099	0.935987	0.00601541
NM_007813	XR_386965	0.929708	0.00723785
NM_007813	XR_389623	-0.963915	0.00192975
NM_029427	A_30_P01017427	-0.93221	0.00673739
NM_029427	A_30_P01017490	-0.953897	0.00313921
NM_029427	A_30_P01017737	0.947102	0.00412336
NM_029427	A_30_P01017750	0.964774	0.00183944
NM_029427	A_30_P01017829	0.97791	0.000726588
NM_029427	A_30_P01017959	-0.939432	0.00539167
NM_029427	A_30_P01017962	-0.968571	0.00146617
NM_029427	A_30_P01018110	-0.941128	0.00509679
NM_029427	A_30_P01018251	-0.941025	0.00511458
NM_029427	A_30_P01018277	-0.925268	0.00816856
NM_029427	A_30_P01018439	-0.951127	0.00352446
NM_029427	A_30_P01018444	-0.944327	0.00456296
NM_029427	A_30_P01018452	-0.968415	0.0014807
NM_029427	A_30_P01018907	-0.964123	0.00190762
NM_029427	A_30_P01019093	-0.932648	0.00665159
NM_029427	A_30_P01019095	-0.965673	0.0017473
NM_029427	A_30_P01019112	-0.98161	0.0005042
NM_029427	A_30_P01019161	-0.941402	0.00505005
NM_029427	A_30_P01019205	-0.938898	0.0054861
NM_029427	A_30_P01019283	-0.957309	0.00269492
NM_029427	A_30_P01019369	-0.937494	0.00573842
NM_029427	A_30_P01019498	-0.934438	0.0063066
NM_029427	A_30_P01019526	-0.932278	0.00672411
NM_029427	A_30_P01019681	0.927599	0.0076732
NM_029427	A_30_P01019764	-0.942045	0.00494086
NM_029427	A_30_P01019860	-0.952455	0.00333712
NM_029427	A_30_P01019877	-0.975044	0.000926426
NM_029427	A_30_P01019944	-0.969379	0.00139208
NM_029427	A_30_P01019990	0.969027	0.00142413
NM_029427	A_30_P01019998	-0.938177	0.00561495
NM_029427	A_30_P01020059	-0.962671	0.00206413
NM_029427	A_30_P01020078	-0.990034	0.000148482
NM_029427	A_30_P01020233	-0.944656	0.00450972
NM_029427	A_30_P01020293	-0.935865	0.00603808
NM_029427	A_30_P01020392	-0.91767	0.00988834
NM_029427	A_30_P01020438	-0.947256	0.0040996
NM_029427	A_30_P01020650	-0.929715	0.00723646
NM_029427	A_30_P01020786	-0.939001	0.00546781
NM_029427	A_30_P01020820	-0.977309	0.000766473
NM_029427	A_30_P01020880	-0.959127	0.00247181
NM_029427	A_30_P01020974	-0.919802	0.0093896
NM_029427	A_30_P01021081	0.973548	0.00104031
NM_029427	A_30_P01021139	0.968402	0.00148192
NM_029427	A_30_P01021140	-0.947702	0.00403103
NM_029427	A_30_P01021293	-0.956583	0.00278662
NM_029427	A_30_P01021352	-0.984926	0.000339143
NM_029427	A_30_P01021461	0.985463	0.000315441
NM_029427	A_30_P01021500	-0.955412	0.00293783
NM_029427	A_30_P01021547	0.948318	0.00393747
NM_029427	A_30_P01021606	-0.944705	0.00450171
NM_029427	A_30_P01021637	-0.953222	0.00323111
NM_029427	A_30_P01021684	-0.943631	0.0046767
NM_029427	A_30_P01021696	-0.963968	0.00192404
NM_029427	A_30_P01021777	0.93253	0.00667469
NM_029427	A_30_P01022065	-0.951966	0.00340545
NM_029427	A_30_P01022076	-0.941999	0.00494869
NM_029427	A_30_P01022085	0.965188	0.00179671
NM_029427	A_30_P01022120	-0.918307	0.00973794
NM_029427	A_30_P01022145	-0.926541	0.00789623
NM_029427	A_30_P01022297	-0.994878	3.92895e-05
NM_029427	A_30_P01022383	0.956757	0.00276446
NM_029427	A_30_P01022386	-0.971134	0.00123781
NM_029427	A_30_P01022455	0.918484	0.00969636
NM_029427	A_30_P01022642	0.991946	9.70491e-05
NM_029427	A_30_P01022779	0.995814	2.6241e-05
NM_029427	A_30_P01022780	0.971231	0.00122958
NM_029427	A_30_P01022880	-0.938682	0.00552457
NM_029427	A_30_P01022983	-0.971067	0.00124359
NM_029427	A_30_P01023224	0.941242	0.00507741
NM_029427	A_30_P01023225	-0.95031	0.00364233
NM_029427	A_30_P01023324	-0.933579	0.00647104
NM_029427	A_30_P01023358	0.941575	0.00502048
NM_029427	A_30_P01023533	0.959531	0.00242342
NM_029427	A_30_P01023723	-0.948243	0.00394883
NM_029427	A_30_P01023734	-0.929883	0.00720231
NM_029427	A_30_P01024105	-0.959652	0.00240905
NM_029427	A_30_P01024295	-0.929671	0.00724536
NM_029427	A_30_P01024457	-0.930768	0.00702371
NM_029427	A_30_P01024481	-0.993898	5.57348e-05
NM_029427	A_30_P01024647	-0.926919	0.00781616
NM_029427	A_30_P01024712	-0.940422	0.0052185
NM_029427	A_30_P01024808	0.950239	0.00365257
NM_029427	A_30_P01024882	-0.960537	0.00230525
NM_029427	A_30_P01025038	-0.94392	0.00462923
NM_029427	A_30_P01025098	-0.918785	0.00962593
NM_029427	A_30_P01025178	0.956861	0.00275132
NM_029427	A_30_P01025316	0.967189	0.00159718
NM_029427	A_30_P01025368	-0.948992	0.00383644
NM_029427	A_30_P01025573	0.948776	0.00386865
NM_029427	A_30_P01025576	0.953801	0.00315222
NM_029427	A_30_P01025596	-0.93691	0.00584495
NM_029427	A_30_P01025918	-0.951464	0.0034764
NM_029427	A_30_P01025922	-0.96395	0.00192594
NM_029427	A_30_P01026036	-0.922676	0.00873742
NM_029427	A_30_P01026160	-0.964639	0.00185348
NM_029427	A_30_P01026177	-0.956964	0.0027383
NM_029427	A_30_P01026302	0.929148	0.00735223
NM_029427	A_30_P01026329	-0.926889	0.0078225
NM_029427	A_30_P01026399	-0.935339	0.00613639
NM_029427	A_30_P01026441	0.947907	0.00399981
NM_029427	A_30_P01026461	-0.957053	0.00272701
NM_029427	A_30_P01026471	-0.935141	0.00617361
NM_029427	A_30_P01026474	-0.970241	0.00131518
NM_029427	A_30_P01026492	-0.956919	0.00274403
NM_029427	A_30_P01026765	0.946709	0.00418425
NM_029427	A_30_P01026769	0.962233	0.00211257
NM_029427	A_30_P01026801	-0.993914	5.54511e-05
NM_029427	A_30_P01026878	-0.98017	0.000585934
NM_029427	A_30_P01026898	-0.984644	0.000351894
NM_029427	A_30_P01026927	-0.955007	0.00299095
NM_029427	A_30_P01027172	-0.928341	0.00751852
NM_029427	A_30_P01027326	-0.944278	0.00457087
NM_029427	A_30_P01027489	-0.919625	0.00943051
NM_029427	A_30_P01027506	-0.964595	0.00185811
NM_029427	A_30_P01027708	-0.946463	0.0042226
NM_029427	A_30_P01027992	-0.974114	0.000996464
NM_029427	A_30_P01028065	0.937327	0.00576872
NM_029427	A_30_P01028094	-0.928547	0.00747596
NM_029427	A_30_P01028116	0.942031	0.00494324
NM_029427	A_30_P01028193	-0.988624	0.000193373
NM_029427	A_30_P01028345	0.949739	0.00372574
NM_029427	A_30_P01028355	0.940633	0.0051821
NM_029427	A_30_P01028482	-0.980229	0.000582477
NM_029427	A_30_P01028486	-0.957624	0.00265558
NM_029427	A_30_P01028531	-0.967512	0.00156601
NM_029427	A_30_P01028906	-0.95655	0.00279081
NM_029427	A_30_P01028991	0.946003	0.00429476
NM_029427	A_30_P01029125	-0.943144	0.00475702
NM_029427	A_30_P01029275	0.939876	0.00531366
NM_029427	A_30_P01029448	-0.929521	0.00727594
NM_029427	A_30_P01029457	0.923135	0.00863518
NM_029427	A_30_P01029520	-0.935546	0.00609768
NM_029427	A_30_P01029835	0.962707	0.00206019
NM_029427	A_30_P01029886	-0.964291	0.00188993
NM_029427	A_30_P01029965	0.923283	0.00860248
NM_029427	A_30_P01029982	-0.976032	0.000854836
NM_029427	A_30_P01029983	-0.948803	0.0038646
NM_029427	A_30_P01029986	-0.971206	0.00123168
NM_029427	A_30_P01030219	-0.945331	0.0044013
NM_029427	A_30_P01030223	0.962384	0.00209584
NM_029427	A_30_P01030283	-0.979996	0.000596218
NM_029427	A_30_P01030318	-0.943575	0.0046859
NM_029427	A_30_P01030520	-0.958925	0.00249602
NM_029427	A_30_P01030729	-0.933386	0.00650831
NM_029427	A_30_P01030972	-0.941669	0.00500458
NM_029427	A_30_P01031041	-0.974973	0.000931706
NM_029427	A_30_P01031111	-0.952642	0.00331113
NM_029427	A_30_P01031231	-0.955721	0.00289749
NM_029427	A_30_P01031296	-0.932499	0.00668075
NM_029427	A_30_P01031496	-0.928356	0.00751548
NM_029427	A_30_P01031782	-0.928412	0.0075038
NM_029427	A_30_P01031935	-0.961976	0.00214127
NM_029427	A_30_P01032172	-0.960334	0.00232892
NM_029427	A_30_P01032248	-0.968226	0.00149833
NM_029427	A_30_P01032275	-0.950361	0.00363494
NM_029427	A_30_P01032339	-0.957719	0.00264369
NM_029427	A_30_P01032374	-0.919793	0.00939182
NM_029427	A_30_P01032418	-0.973475	0.00104602
NM_029427	A_30_P01032630	-0.941483	0.00503616
NM_029427	A_30_P01032756	0.967215	0.00159464
NM_029427	A_30_P01032802	-0.932794	0.0066231
NM_029427	A_30_P01032946	-0.988634	0.000193052
NM_029427	A_30_P01032968	0.949286	0.00379269
NM_029427	A_30_P01033157	-0.927816	0.00762771
NM_029427	A_30_P01033171	0.950527	0.00361082
NM_029427	A_30_P01033268	0.962803	0.00204973
NM_029427	A_30_P01033521	-0.947977	0.0039892
NM_029427	A_30_P01033615	-0.939579	0.00536573
NM_029427	NR_002846	-0.968508	0.00147196
NM_029427	NR_023357	0.928884	0.00740637
NM_029427	NR_024078	-0.959558	0.0024202
NM_029427	NR_024323	-0.94872	0.00387703
NM_029427	NR_027652	-0.938727	0.00551656
NM_029427	NR_028278	-0.95833	0.00256843
NM_029427	NR_028427	-0.965113	0.00180444
NM_029427	NR_029437	0.965898	0.00172464
NM_029427	NR_029475	-0.977486	0.000754592
NM_029427	NR_033509	0.971792	0.00118232
NM_029427	NR_033536	0.941247	0.00507647
NM_029427	NR_036607	-0.962223	0.00211366
NM_029427	NR_040388	-0.973899	0.00101303
NM_029427	NR_040690	-0.960177	0.00234719
NM_029427	NR_045434	0.951357	0.00349163
NM_029427	NR_045474	-0.955977	0.00286436
NM_029427	NR_045798	0.929194	0.00734284
NM_029427	NR_045810	-0.957159	0.00271377
NM_029427	NR_108091	-0.930611	0.0070552
NM_029427	NR_110448	0.927491	0.00769582
NM_029427	XR_374289	-0.949312	0.00378885
NM_029427	XR_376099	0.94084	0.00514638
NM_029427	XR_389623	-0.94018	0.0052606
NM_001081067	A_30_P01017427	-0.951267	0.0035045
NM_001081067	A_30_P01017490	-0.967658	0.00155205
NM_001081067	A_30_P01017737	0.946215	0.00426145
NM_001081067	A_30_P01017750	0.963935	0.00192762
NM_001081067	A_30_P01017829	0.965927	0.00172171
NM_001081067	A_30_P01017875	-0.930773	0.00702271
NM_001081067	A_30_P01017959	-0.956596	0.00278497
NM_001081067	A_30_P01017962	-0.97991	0.000601356
NM_001081067	A_30_P01018110	-0.953003	0.00326122
NM_001081067	A_30_P01018251	-0.956626	0.0027811
NM_001081067	A_30_P01018277	-0.946305	0.00424731
NM_001081067	A_30_P01018310	0.931504	0.0068768
NM_001081067	A_30_P01018439	-0.965715	0.00174306
NM_001081067	A_30_P01018444	-0.961554	0.00218869
NM_001081067	A_30_P01018452	-0.974847	0.000941051
NM_001081067	A_30_P01018582	-0.921137	0.00908389
NM_001081067	A_30_P01018593	0.931826	0.0068132
NM_001081067	A_30_P01018907	-0.968776	0.00144719
NM_001081067	A_30_P01019093	-0.945701	0.0043425
NM_001081067	A_30_P01019095	-0.978584	0.000683073
NM_001081067	A_30_P01019112	-0.972707	0.00110719
NM_001081067	A_30_P01019161	-0.957078	0.00272391
NM_001081067	A_30_P01019205	-0.932572	0.00666647
NM_001081067	A_30_P01019283	-0.973028	0.0010814
NM_001081067	A_30_P01019369	-0.9518	0.00342894
NM_001081067	A_30_P01019463	-0.920577	0.00921163
NM_001081067	A_30_P01019498	-0.950746	0.00357922
NM_001081067	A_30_P01019526	-0.919047	0.00956471
NM_001081067	A_30_P01019681	0.918364	0.0097247
NM_001081067	A_30_P01019764	-0.945362	0.00439636
NM_001081067	A_30_P01019860	-0.95657	0.00278833
NM_001081067	A_30_P01019877	-0.986613	0.000267612
NM_001081067	A_30_P01019944	-0.962682	0.00206296
NM_001081067	A_30_P01019990	0.970914	0.00125669
NM_001081067	A_30_P01019998	-0.93232	0.00671594
NM_001081067	A_30_P01020059	-0.976034	0.000854703
NM_001081067	A_30_P01020078	-0.991886	9.84995e-05
NM_001081067	A_30_P01020233	-0.957671	0.0026497
NM_001081067	A_30_P01020293	-0.954064	0.00311668
NM_001081067	A_30_P01020392	-0.936607	0.00590061
NM_001081067	A_30_P01020438	-0.959803	0.00239128
NM_001081067	A_30_P01020573	-0.923467	0.00856179
NM_001081067	A_30_P01020650	-0.92867	0.00745055
NM_001081067	A_30_P01020786	-0.931542	0.00686926
NM_001081067	A_30_P01020820	-0.98834	0.000203146
NM_001081067	A_30_P01020880	-0.967084	0.00160738
NM_001081067	A_30_P01020974	-0.938062	0.00563575
NM_001081067	A_30_P01021081	0.982608	0.000451093
NM_001081067	A_30_P01021139	0.972757	0.0011032
NM_001081067	A_30_P01021140	-0.960817	0.00227285
NM_001081067	A_30_P01021293	-0.971294	0.00122427
NM_001081067	A_30_P01021352	-0.991544	0.000106954
NM_001081067	A_30_P01021461	0.984046	0.00037977
NM_001081067	A_30_P01021500	-0.948602	0.00389481
NM_001081067	A_30_P01021547	0.944996	0.00445502
NM_001081067	A_30_P01021606	-0.953609	0.00317821
NM_001081067	A_30_P01021637	-0.968414	0.00148074
NM_001081067	A_30_P01021684	-0.93084	0.00700927
NM_001081067	A_30_P01021696	-0.971151	0.00123641
NM_001081067	A_30_P01021777	0.930299	0.00711802
NM_001081067	A_30_P01022028	-0.923864	0.00847441
NM_001081067	A_30_P01022043	-0.928603	0.0074644
NM_001081067	A_30_P01022065	-0.96032	0.00233056
NM_001081067	A_30_P01022076	-0.956563	0.00278917
NM_001081067	A_30_P01022085	0.965033	0.00181266
NM_001081067	A_30_P01022120	-0.925811	0.00805174
NM_001081067	A_30_P01022145	-0.928654	0.00745381
NM_001081067	A_30_P01022297	-0.991513	0.000107749
NM_001081067	A_30_P01022383	0.958147	0.00259082
NM_001081067	A_30_P01022386	-0.982639	0.000449497
NM_001081067	A_30_P01022455	0.922202	0.00884345
NM_001081067	A_30_P01022628	-0.927593	0.00767437
NM_001081067	A_30_P01022642	0.990673	0.000130087
NM_001081067	A_30_P01022779	0.999241	8.63259e-07
NM_001081067	A_30_P01022780	0.968498	0.00147294
NM_001081067	A_30_P01022880	-0.949724	0.00372803
NM_001081067	A_30_P01022983	-0.980026	0.000594477
NM_001081067	A_30_P01023224	0.937734	0.00569492
NM_001081067	A_30_P01023225	-0.96464	0.00185341
NM_001081067	A_30_P01023324	-0.946004	0.00429469
NM_001081067	A_30_P01023358	0.943053	0.00477205
NM_001081067	A_30_P01023533	0.959031	0.00248337
NM_001081067	A_30_P01023723	-0.942006	0.0049474
NM_001081067	A_30_P01023734	-0.945507	0.00437338
NM_001081067	A_30_P01024105	-0.956909	0.00274525
NM_001081067	A_30_P01024295	-0.941155	0.00509215
NM_001081067	A_30_P01024457	-0.948457	0.00391655
NM_001081067	A_30_P01024481	-0.993074	7.17885e-05
NM_001081067	A_30_P01024647	-0.946162	0.00426972
NM_001081067	A_30_P01024712	-0.956045	0.00285561
NM_001081067	A_30_P01024808	0.953313	0.00321865
NM_001081067	A_30_P01024882	-0.942557	0.00485477
NM_001081067	A_30_P01025038	-0.954045	0.00311922
NM_001081067	A_30_P01025098	-0.923743	0.00850102
NM_001081067	A_30_P01025178	0.950419	0.00362649
NM_001081067	A_30_P01025316	0.974147	0.000993909
NM_001081067	A_30_P01025368	-0.95702	0.00273128
NM_001081067	A_30_P01025371	-0.920713	0.00918036
NM_001081067	A_30_P01025573	0.954404	0.00307111
NM_001081067	A_30_P01025576	0.969548	0.00137684
NM_001081067	A_30_P01025596	-0.95416	0.00310377
NM_001081067	A_30_P01025630	-0.924485	0.00833851
NM_001081067	A_30_P01025918	-0.96212	0.00212513
NM_001081067	A_30_P01025922	-0.977332	0.000764913
NM_001081067	A_30_P01026036	-0.917473	0.00993514
NM_001081067	A_30_P01026160	-0.974592	0.000960134
NM_001081067	A_30_P01026177	-0.966064	0.00170792
NM_001081067	A_30_P01026237	0.919521	0.00945463
NM_001081067	A_30_P01026399	-0.948828	0.00386088
NM_001081067	A_30_P01026441	0.958728	0.00251995
NM_001081067	A_30_P01026461	-0.969995	0.00133691
NM_001081067	A_30_P01026471	-0.932916	0.00659945
NM_001081067	A_30_P01026474	-0.982008	0.000482651
NM_001081067	A_30_P01026492	-0.968769	0.00144784
NM_001081067	A_30_P01026765	0.9431	0.00476423
NM_001081067	A_30_P01026769	0.957062	0.0027259
NM_001081067	A_30_P01026801	-0.99028	0.000141252
NM_001081067	A_30_P01026878	-0.979135	0.000648501
NM_001081067	A_30_P01026898	-0.987609	0.000229341
NM_001081067	A_30_P01026927	-0.960836	0.00227066
NM_001081067	A_30_P01026987	-0.927889	0.00761253
NM_001081067	A_30_P01027172	-0.944896	0.00447109
NM_001081067	A_30_P01027326	-0.952127	0.00338282
NM_001081067	A_30_P01027489	-0.940804	0.00515246
NM_001081067	A_30_P01027506	-0.971815	0.00118037
NM_001081067	A_30_P01027708	-0.956059	0.00285385
NM_001081067	A_30_P01027855	-0.925379	0.00814459
NM_001081067	A_30_P01027960	-0.931031	0.00697109
NM_001081067	A_30_P01027992	-0.980784	0.000550315
NM_001081067	A_30_P01028065	0.94236	0.00488786
NM_001081067	A_30_P01028094	-0.949046	0.00382834
NM_001081067	A_30_P01028116	0.934618	0.00627253
NM_001081067	A_30_P01028193	-0.994906	3.8863e-05
NM_001081067	A_30_P01028345	0.957471	0.0026746
NM_001081067	A_30_P01028355	0.955011	0.00299049
NM_001081067	A_30_P01028482	-0.983022	0.00042992
NM_001081067	A_30_P01028486	-0.971747	0.00118606
NM_001081067	A_30_P01028531	-0.965425	0.00177246
NM_001081067	A_30_P01028906	-0.970128	0.00132515
NM_001081067	A_30_P01028991	0.962768	0.00205358
NM_001081067	A_30_P01029125	-0.957624	0.0026556
NM_001081067	A_30_P01029199	0.932947	0.00659346
NM_001081067	A_30_P01029275	0.931304	0.00691666
NM_001081067	A_30_P01029457	0.931949	0.00678876
NM_001081067	A_30_P01029520	-0.951451	0.00347834
NM_001081067	A_30_P01029835	0.966507	0.00166392
NM_001081067	A_30_P01029886	-0.975224	0.000913164
NM_001081067	A_30_P01029975	-0.922075	0.00887196
NM_001081067	A_30_P01029982	-0.985594	0.000309788
NM_001081067	A_30_P01029983	-0.962003	0.00213828
NM_001081067	A_30_P01029986	-0.983323	0.000414844
NM_001081067	A_30_P01030219	-0.947463	0.00406763
NM_001081067	A_30_P01030223	0.963885	0.00193291
NM_001081067	A_30_P01030283	-0.985198	0.000327044
NM_001081067	A_30_P01030318	-0.951749	0.00343606
NM_001081067	A_30_P01030390	-0.932943	0.00659417
NM_001081067	A_30_P01030520	-0.95999	0.00236921
NM_001081067	A_30_P01030729	-0.949358	0.00378202
NM_001081067	A_30_P01030972	-0.947071	0.00412807
NM_001081067	A_30_P01031041	-0.983699	0.000396435
NM_001081067	A_30_P01031106	0.929032	0.00737587
NM_001081067	A_30_P01031111	-0.967396	0.00157724
NM_001081067	A_30_P01031231	-0.968654	0.00145842
NM_001081067	A_30_P01031296	-0.948514	0.00390798
NM_001081067	A_30_P01031496	-0.941162	0.00509103
NM_001081067	A_30_P01031782	-0.94631	0.00424656
NM_001081067	A_30_P01031935	-0.975854	0.00086747
NM_001081067	A_30_P01032172	-0.974718	0.00095068
NM_001081067	A_30_P01032248	-0.98153	0.000508584
NM_001081067	A_30_P01032275	-0.950897	0.00355752
NM_001081067	A_30_P01032339	-0.962407	0.00209329
NM_001081067	A_30_P01032374	-0.932833	0.00661563
NM_001081067	A_30_P01032418	-0.964089	0.00191127
NM_001081067	A_30_P01032630	-0.955103	0.00297836
NM_001081067	A_30_P01032756	0.971968	0.00116764
NM_001081067	A_30_P01032802	-0.948858	0.0038564
NM_001081067	A_30_P01032946	-0.989627	0.000160846
NM_001081067	A_30_P01032968	0.943271	0.00473601
NM_001081067	A_30_P01033157	-0.946167	0.00426901
NM_001081067	A_30_P01033171	0.952778	0.00329228
NM_001081067	A_30_P01033268	0.96038	0.00232356
NM_001081067	A_30_P01033521	-0.958129	0.00259312
NM_001081067	A_30_P01033528	-0.926087	0.00799281
NM_001081067	A_30_P01033576	-0.927316	0.00773237
NM_001081067	A_30_P01033615	-0.956001	0.00286128
NM_001081067	NR_002846	-0.978019	0.000719436
NM_001081067	NR_023357	0.919233	0.00952141
NM_001081067	NR_024078	-0.966845	0.00163066
NM_001081067	NR_024323	-0.957461	0.00267581
NM_001081067	NR_027652	-0.946403	0.00423192
NM_001081067	NR_028278	-0.956679	0.00277445
NM_001081067	NR_028424	-0.929744	0.00723049
NM_001081067	NR_028427	-0.977986	0.000721594
NM_001081067	NR_029437	0.971946	0.00116948
NM_001081067	NR_029475	-0.979761	0.000610281
NM_001081067	NR_033509	0.980335	0.000576263
NM_001081067	NR_033536	0.949618	0.00374357
NM_001081067	NR_036607	-0.975647	0.000882386
NM_001081067	NR_040388	-0.9817	0.000499256
NM_001081067	NR_040690	-0.973473	0.00104619
NM_001081067	NR_045434	0.957613	0.00265693
NM_001081067	NR_045474	-0.970104	0.00132727
NM_001081067	NR_045798	0.946734	0.0041803
NM_001081067	NR_045810	-0.953782	0.00315478
NM_001081067	NR_108091	-0.940508	0.00520358
NM_001081067	NR_110448	0.922158	0.00885333
NM_001081067	XR_374289	-0.963307	0.00199484
NM_001081067	XR_376099	0.958227	0.00258108
NM_001081067	XR_389623	-0.958972	0.00249041
NM_024450	A_30_P01017427	-0.936259	0.00596483
NM_024450	A_30_P01017490	-0.944369	0.00455607
NM_024450	A_30_P01017750	0.928193	0.00754921
NM_024450	A_30_P01017829	0.943368	0.00471997
NM_024450	A_30_P01017875	-0.928958	0.00739116
NM_024450	A_30_P01017959	-0.953542	0.00318736
NM_024450	A_30_P01017962	-0.971738	0.00118681
NM_024450	A_30_P01018145	-0.925089	0.00820731
NM_024450	A_30_P01018251	-0.955728	0.00289661
NM_024450	A_30_P01018277	-0.951559	0.00346291
NM_024450	A_30_P01018310	0.932867	0.00660896
NM_024450	A_30_P01018439	-0.959436	0.00243484
NM_024450	A_30_P01018444	-0.962473	0.00208602
NM_024450	A_30_P01018452	-0.959459	0.00243209
NM_024450	A_30_P01018582	-0.928574	0.00747027
NM_024450	A_30_P01018593	0.924658	0.00830077
NM_024450	A_30_P01018892	-0.929957	0.00718726
NM_024450	A_30_P01018907	-0.953205	0.00323343
NM_024450	A_30_P01018924	-0.952363	0.00334994
NM_024450	A_30_P01019095	-0.952556	0.00332296
NM_024450	A_30_P01019112	-0.956634	0.00278011
NM_024450	A_30_P01019161	-0.959683	0.00240537
NM_024450	A_30_P01019283	-0.963732	0.00194919
NM_024450	A_30_P01019369	-0.928071	0.00757462
NM_024450	A_30_P01019498	-0.955086	0.00298061
NM_024450	A_30_P01019537	-0.95057	0.00360465
NM_024450	A_30_P01019566	-0.937533	0.0057313
NM_024450	A_30_P01019764	-0.93652	0.0059167
NM_024450	A_30_P01019860	-0.930894	0.00699842
NM_024450	A_30_P01019877	-0.968764	0.00144826
NM_024450	A_30_P01019944	-0.951075	0.003532
NM_024450	A_30_P01019990	0.923351	0.00858744
NM_024450	A_30_P01020059	-0.952461	0.00333621
NM_024450	A_30_P01020078	-0.976848	0.000797813
NM_024450	A_30_P01020233	-0.957296	0.00269646
NM_024450	A_30_P01020293	-0.933336	0.00651808
NM_024450	A_30_P01020392	-0.95613	0.00284463
NM_024450	A_30_P01020438	-0.945142	0.00443162
NM_024450	A_30_P01020573	-0.945621	0.00435516
NM_024450	A_30_P01020778	0.948955	0.00384187
NM_024450	A_30_P01020820	-0.9793	0.000638324
NM_024450	A_30_P01020880	-0.922485	0.00878
NM_024450	A_30_P01020974	-0.951112	0.00352659
NM_024450	A_30_P01021081	0.980429	0.000570769
NM_024450	A_30_P01021139	0.994162	5.10309e-05
NM_024450	A_30_P01021140	-0.945745	0.00433559
NM_024450	A_30_P01021293	-0.956437	0.00280522
NM_024450	A_30_P01021352	-0.987612	0.000229227
NM_024450	A_30_P01021447	-0.92471	0.00828946
NM_024450	A_30_P01021461	0.948634	0.00388991
NM_024450	A_30_P01021547	0.923684	0.00851391
NM_024450	A_30_P01021637	-0.96158	0.00218575
NM_024450	A_30_P01021696	-0.934579	0.00627992
NM_024450	A_30_P01021777	0.942959	0.00478774
NM_024450	A_30_P01022043	-0.949215	0.00380312
NM_024450	A_30_P01022065	-0.960758	0.00227965
NM_024450	A_30_P01022076	-0.955244	0.00295982
NM_024450	A_30_P01022120	-0.925875	0.0080382
NM_024450	A_30_P01022297	-0.978381	0.000696029
NM_024450	A_30_P01022383	0.991344	0.000112057
NM_024450	A_30_P01022386	-0.974905	0.000936761
NM_024450	A_30_P01022455	0.970389	0.0013022
NM_024450	A_30_P01022465	-0.917332	0.00996853
NM_024450	A_30_P01022628	-0.932914	0.00659976
NM_024450	A_30_P01022642	0.946733	0.00418044
NM_024450	A_30_P01022779	0.980921	0.000542529
NM_024450	A_30_P01022880	-0.94059	0.00518956
NM_024450	A_30_P01022983	-0.977407	0.000759887
NM_024450	A_30_P01023225	-0.987445	0.000235443
NM_024450	A_30_P01023287	0.924868	0.00825527
NM_024450	A_30_P01023324	-0.94142	0.00504692
NM_024450	A_30_P01023358	0.965504	0.00176445
NM_024450	A_30_P01023509	-0.944327	0.00456293
NM_024450	A_30_P01023723	-0.920453	0.00923985
NM_024450	A_30_P01023734	-0.938139	0.00562184
NM_024450	A_30_P01024053	-0.932268	0.00672606
NM_024450	A_30_P01024105	-0.939224	0.00542835
NM_024450	A_30_P01024235	-0.919044	0.00956541
NM_024450	A_30_P01024295	-0.950709	0.00358452
NM_024450	A_30_P01024471	-0.920003	0.00934336
NM_024450	A_30_P01024481	-0.970186	0.00132007
NM_024450	A_30_P01024620	-0.951398	0.00348582
NM_024450	A_30_P01024647	-0.937653	0.00570957
NM_024450	A_30_P01024706	-0.93115	0.00694735
NM_024450	A_30_P01024712	-0.929378	0.007305
NM_024450	A_30_P01025038	-0.949286	0.00379259
NM_024450	A_30_P01025098	-0.972149	0.00115268
NM_024450	A_30_P01025178	0.937687	0.00570341
NM_024450	A_30_P01025316	0.945543	0.00436759
NM_024450	A_30_P01025368	-0.964889	0.0018275
NM_024450	A_30_P01025371	-0.934695	0.00625792
NM_024450	A_30_P01025573	0.991731	0.000102288
NM_024450	A_30_P01025576	0.949908	0.00370101
NM_024450	A_30_P01025596	-0.920797	0.00916118
NM_024450	A_30_P01025630	-0.948457	0.00391653
NM_024450	A_30_P01025918	-0.938987	0.00547027
NM_024450	A_30_P01025922	-0.960394	0.00232188
NM_024450	A_30_P01026007	-0.939451	0.00538837
NM_024450	A_30_P01026160	-0.935963	0.00601975
NM_024450	A_30_P01026177	-0.930766	0.00702417
NM_024450	A_30_P01026237	0.92561	0.00809489
NM_024450	A_30_P01026399	-0.944271	0.00457209
NM_024450	A_30_P01026441	0.954711	0.00303015
NM_024450	A_30_P01026461	-0.945561	0.00436471
NM_024450	A_30_P01026474	-0.971302	0.00122357
NM_024450	A_30_P01026481	0.935667	0.00607501
NM_024450	A_30_P01026492	-0.937811	0.00568095
NM_024450	A_30_P01026769	0.952556	0.00332307
NM_024450	A_30_P01026801	-0.975194	0.000915379
NM_024450	A_30_P01026878	-0.929051	0.00737217
NM_024450	A_30_P01026898	-0.944704	0.00450197
NM_024450	A_30_P01026927	-0.988183	0.000208634
NM_024450	A_30_P01026987	-0.93319	0.00654623
NM_024450	A_30_P01026988	-0.929299	0.00732133
NM_024450	A_30_P01027087	0.927689	0.00765424
NM_024450	A_30_P01027172	-0.944022	0.0046126
NM_024450	A_30_P01027191	-0.960338	0.00232845
NM_024450	A_30_P01027326	-0.941073	0.00510634
NM_024450	A_30_P01027489	-0.9565	0.00279725
NM_024450	A_30_P01027506	-0.944179	0.00458698
NM_024450	A_30_P01027708	-0.918563	0.00967793
NM_024450	A_30_P01027855	-0.955019	0.00298948
NM_024450	A_30_P01027992	-0.985619	0.000308726
NM_024450	A_30_P01028065	0.988021	0.000214387
NM_024450	A_30_P01028094	-0.947051	0.00413119
NM_024450	A_30_P01028193	-0.979173	0.000646123
NM_024450	A_30_P01028345	0.933205	0.00654339
NM_024450	A_30_P01028355	0.925367	0.00814737
NM_024450	A_30_P01028482	-0.98552	0.000312981
NM_024450	A_30_P01028486	-0.945621	0.00435523
NM_024450	A_30_P01028683	-0.919177	0.00953461
NM_024450	A_30_P01028844	-0.927021	0.00779457
NM_024450	A_30_P01028906	-0.938546	0.00554877
NM_024450	A_30_P01028991	0.965726	0.00174191
NM_024450	A_30_P01029125	-0.931869	0.00680468
NM_024450	A_30_P01029199	0.965591	0.00175559
NM_024450	A_30_P01029457	0.958589	0.0025368
NM_024450	A_30_P01029520	-0.929903	0.00719822
NM_024450	A_30_P01029886	-0.93499	0.00620214
NM_024450	A_30_P01029965	0.952808	0.00328812
NM_024450	A_30_P01029982	-0.967041	0.00161154
NM_024450	A_30_P01029983	-0.94432	0.00456414
NM_024450	A_30_P01029986	-0.98607	0.000289713
NM_024450	A_30_P01030102	0.953026	0.00325808
NM_024450	A_30_P01030219	-0.963192	0.00200735
NM_024450	A_30_P01030223	0.926847	0.00783135
NM_024450	A_30_P01030283	-0.948806	0.00386422
NM_024450	A_30_P01030318	-0.991956	9.67906e-05
NM_024450	A_30_P01030390	-0.947941	0.00399474
NM_024450	A_30_P01030431	-0.946427	0.00422821
NM_024450	A_30_P01030729	-0.944566	0.00452416
NM_024450	A_30_P01030869	-0.944486	0.00453724
NM_024450	A_30_P01030972	-0.920455	0.00923938
NM_024450	A_30_P01031041	-0.953087	0.00324957
NM_024450	A_30_P01031106	0.982183	0.000473346
NM_024450	A_30_P01031111	-0.969769	0.00135705
NM_024450	A_30_P01031231	-0.957478	0.00267375
NM_024450	A_30_P01031296	-0.951542	0.0034654
NM_024450	A_30_P01031496	-0.930463	0.007085
NM_024450	A_30_P01031610	-0.926824	0.00783625
NM_024450	A_30_P01031617	-0.956187	0.00283738
NM_024450	A_30_P01031782	-0.937483	0.00574034
NM_024450	A_30_P01031935	-0.965053	0.00181058
NM_024450	A_30_P01032172	-0.960107	0.00235544
NM_024450	A_30_P01032248	-0.971394	0.00121574
NM_024450	A_30_P01032275	-0.932051	0.00676883
NM_024450	A_30_P01032339	-0.982985	0.000431795
NM_024450	A_30_P01032418	-0.941235	0.00507855
NM_024450	A_30_P01032630	-0.922183	0.0088477
NM_024450	A_30_P01032756	0.943662	0.0046715
NM_024450	A_30_P01032802	-0.931245	0.00692841
NM_024450	A_30_P01032915	-0.927236	0.00774918
NM_024450	A_30_P01032946	-0.993848	5.66612e-05
NM_024450	A_30_P01033030	-0.921989	0.00889118
NM_024450	A_30_P01033157	-0.954357	0.00307733
NM_024450	A_30_P01033268	0.985454	0.000315826
NM_024450	A_30_P01033511	-0.960925	0.00226041
NM_024450	A_30_P01033521	-0.946269	0.00425301
NM_024450	A_30_P01033576	-0.951281	0.00350246
NM_024450	A_30_P01033615	-0.927079	0.0077824
NM_024450	NR_002846	-0.992209	9.08218e-05
NM_024450	NR_002866	0.928189	0.00755008
NM_024450	NR_023357	0.944178	0.00458713
NM_024450	NR_024078	-0.98109	0.000533009
NM_024450	NR_024323	-0.949801	0.00371664
NM_024450	NR_027652	-0.978005	0.000720353
NM_024450	NR_028278	-0.958565	0.00253966
NM_024450	NR_028427	-0.967598	0.00155786
NM_024450	NR_029437	0.930195	0.00713895
NM_024450	NR_029475	-0.990842	0.000125416
NM_024450	NR_033509	0.964102	0.00190982
NM_024450	NR_033536	0.946471	0.0042214
NM_024450	NR_036607	-0.965469	0.00176802
NM_024450	NR_040298	0.939303	0.00541437
NM_024450	NR_040388	-0.996612	1.71994e-05
NM_024450	NR_040690	-0.952681	0.00330563
NM_024450	NR_045474	-0.959696	0.00240387
NM_024450	NR_045687	0.930967	0.00698391
NM_024450	NR_045798	0.979781	0.000609094
NM_024450	NR_045810	-0.971793	0.0011822
NM_024450	XR_105017	-0.96004	0.00236334
NM_024450	XR_374289	-0.941782	0.00498532
NM_024450	XR_376099	0.947289	0.00409448
NM_024450	XR_383495	-0.937761	0.00569001
NM_024450	XR_388203	-0.924504	0.00833429
NM_024450	XR_389623	-0.95644	0.00280486
NM_010000	A_30_P01017632	0.941743	0.00499188
NM_010000	A_30_P01018145	-0.959876	0.00238263
NM_010000	A_30_P01018907	-0.950494	0.00361564
NM_010000	A_30_P01019112	-0.955048	0.00298562
NM_010000	A_30_P01019526	-0.979232	0.000642485
NM_010000	A_30_P01019681	0.964144	0.0019054
NM_010000	A_30_P01019860	-0.936557	0.00590989
NM_010000	A_30_P01019944	-0.988059	0.000213031
NM_010000	A_30_P01019998	-0.960698	0.00228667
NM_010000	A_30_P01020173	0.958348	0.00256616
NM_010000	A_30_P01020491	0.982911	0.000435547
NM_010000	A_30_P01020518	0.918555	0.0096798
NM_010000	A_30_P01020778	0.940186	0.00525956
NM_010000	A_30_P01020786	-0.965288	0.00178652
NM_010000	A_30_P01020805	-0.967177	0.00159839
NM_010000	A_30_P01021285	0.959609	0.00241419
NM_010000	A_30_P01021547	0.984714	0.000348717
NM_010000	A_30_P01021777	0.957918	0.00261906
NM_010000	A_30_P01022033	-0.941427	0.00504566
NM_010000	A_30_P01022297	-0.933511	0.00648422
NM_010000	A_30_P01022520	0.932395	0.0067012
NM_010000	A_30_P01022779	0.920346	0.00926433
NM_010000	A_30_P01022780	0.920303	0.00927441
NM_010000	A_30_P01023003	0.939706	0.0053435
NM_010000	A_30_P01023224	0.968846	0.00144077
NM_010000	A_30_P01023358	0.957141	0.00271598
NM_010000	A_30_P01023723	-0.976702	0.000807862
NM_010000	A_30_P01024105	-0.957902	0.002621
NM_010000	A_30_P01024405	0.920475	0.00923477
NM_010000	A_30_P01024471	-0.925272	0.00816783
NM_010000	A_30_P01024620	-0.941111	0.00509982
NM_010000	A_30_P01025178	0.954154	0.00310454
NM_010000	A_30_P01026036	-0.95219	0.00337409
NM_010000	A_30_P01026302	0.933594	0.00646824
NM_010000	A_30_P01026329	-0.953828	0.00314857
NM_010000	A_30_P01026765	0.942479	0.00486778
NM_010000	A_30_P01026769	0.945525	0.00437044
NM_010000	A_30_P01026878	-0.934209	0.00635021
NM_010000	A_30_P01026898	-0.929766	0.00722608
NM_010000	A_30_P01027382	-0.948104	0.00396984
NM_010000	A_30_P01027506	-0.922617	0.00875042
NM_010000	A_30_P01028116	0.982943	0.000433921
NM_010000	A_30_P01028345	0.922046	0.00887829
NM_010000	A_30_P01028482	-0.94483	0.00448168
NM_010000	A_30_P01028531	-0.934145	0.00636253
NM_010000	A_30_P01028865	0.946645	0.00419425
NM_010000	A_30_P01029275	0.949607	0.00374523
NM_010000	A_30_P01029629	-0.945355	0.00439753
NM_010000	A_30_P01029632	-0.951245	0.00350766
NM_010000	A_30_P01030045	-0.939505	0.00537874
NM_010000	A_30_P01030058	0.939302	0.00541454
NM_010000	A_30_P01030283	-0.918267	0.00974751
NM_010000	A_30_P01030939	-0.950055	0.00367948
NM_010000	A_30_P01030948	-0.941829	0.00497735
NM_010000	A_30_P01032339	-0.933589	0.00646924
NM_010000	A_30_P01032418	-0.934159	0.00635987
NM_010000	A_30_P01032756	0.95447	0.0030623
NM_010000	A_30_P01033171	0.939536	0.00537332
NM_010000	A_30_P01033268	0.933281	0.0065287
NM_010000	NR_002848	-0.982128	0.000476232
NM_010000	NR_004414	-0.936022	0.00600876
NM_010000	NR_023357	0.955101	0.00297863
NM_010000	NR_024323	-0.921221	0.00906464
NM_010000	NR_028278	-0.980697	0.000555339
NM_010000	NR_033536	0.941128	0.00509684
NM_010000	NR_033575	-0.95962	0.00241288
NM_010000	NR_045290	0.919169	0.00953651
NM_010000	NR_045810	-0.963358	0.00198938
NM_010000	XR_386965	0.952251	0.00336548
NM_177380	A_30_P01017737	0.964739	0.00184308
NM_177380	A_30_P01017829	0.920265	0.00928302
NM_177380	A_30_P01018110	-0.964796	0.00183721
NM_177380	A_30_P01018140	0.960084	0.00235811
NM_177380	A_30_P01019112	-0.938957	0.00547563
NM_177380	A_30_P01019681	0.926016	0.00800799
NM_177380	A_30_P01019877	-0.925471	0.0081248
NM_177380	A_30_P01019944	-0.925299	0.00816203
NM_177380	A_30_P01020078	-0.93176	0.00682618
NM_177380	A_30_P01020438	-0.93918	0.00543621
NM_177380	A_30_P01021352	-0.930359	0.00710589
NM_177380	A_30_P01021461	0.919548	0.0094484
NM_177380	A_30_P01021500	-0.919534	0.00945176
NM_177380	A_30_P01021547	0.950867	0.00356183
NM_177380	A_30_P01021684	-0.91745	0.0099404
NM_177380	A_30_P01021696	-0.917589	0.0099075
NM_177380	A_30_P01022085	0.947997	0.00398614
NM_177380	A_30_P01022297	-0.937124	0.00580574
NM_177380	A_30_P01022642	0.944802	0.00448618
NM_177380	A_30_P01022779	0.935853	0.00604034
NM_177380	A_30_P01022780	0.953988	0.00312691
NM_177380	A_30_P01023224	0.953065	0.00325259
NM_177380	A_30_P01023533	0.976456	0.000824928
NM_177380	A_30_P01024105	-0.96071	0.00228523
NM_177380	A_30_P01024535	-0.952655	0.00330933
NM_177380	A_30_P01024712	-0.935988	0.00601522
NM_177380	A_30_P01024808	0.986441	0.000274511
NM_177380	A_30_P01024882	-0.918093	0.00978836
NM_177380	A_30_P01025038	-0.93982	0.00532339
NM_177380	A_30_P01025178	0.946765	0.00417546
NM_177380	A_30_P01025316	0.967424	0.00157454
NM_177380	A_30_P01025368	-0.922855	0.00869756
NM_177380	A_30_P01026036	-0.948855	0.00385689
NM_177380	A_30_P01026160	-0.950751	0.00357841
NM_177380	A_30_P01026441	0.929051	0.00737209
NM_177380	A_30_P01026765	0.943552	0.00468963
NM_177380	A_30_P01026769	0.935563	0.00609449
NM_177380	A_30_P01026878	-0.989394	0.000168138
NM_177380	A_30_P01026898	-0.964548	0.00186295
NM_177380	A_30_P01028345	0.96604	0.00171035
NM_177380	A_30_P01028355	0.948938	0.00384443
NM_177380	A_30_P01028486	-0.918697	0.00964644
NM_177380	A_30_P01028531	-0.991104	0.00011835
NM_177380	A_30_P01029125	-0.921237	0.00906118
NM_177380	A_30_P01029275	0.991919	9.76853e-05
NM_177380	A_30_P01029448	-0.936185	0.00597861
NM_177380	A_30_P01029629	-0.92353	0.008548
NM_177380	A_30_P01029664	0.923581	0.00853662
NM_177380	A_30_P01029835	0.930441	0.00708942
NM_177380	A_30_P01029886	-0.953437	0.00320163
NM_177380	A_30_P01029975	-0.931543	0.00686914
NM_177380	A_30_P01030045	-0.939213	0.00543027
NM_177380	A_30_P01030283	-0.939284	0.00541776
NM_177380	A_30_P01030520	-0.969759	0.00135795
NM_177380	A_30_P01032418	-0.948444	0.00391847
NM_177380	A_30_P01032756	0.95907	0.00247858
NM_177380	A_30_P01032968	0.960442	0.00231626
NM_177380	NR_002848	-0.952696	0.00330363
NM_177380	NR_029437	0.981706	0.000498931
NM_177380	NR_033509	0.939393	0.00539852
NM_177380	NR_033523	0.957949	0.00261525
NM_177380	NR_040766	-0.936889	0.0058488
NM_177380	NR_045290	0.947185	0.00411046
NM_177380	NR_045434	0.978739	0.000673257
NM_177380	NR_110448	0.993656	6.02346e-05
NM_172776	A_30_P01017427	-0.929904	0.00719806
NM_172776	A_30_P01017490	-0.920796	0.00916153
NM_172776	A_30_P01017737	0.921669	0.00896334
NM_172776	A_30_P01017750	0.945666	0.00434814
NM_172776	A_30_P01017829	0.954667	0.0030361
NM_172776	A_30_P01017962	-0.937919	0.00566137
NM_172776	A_30_P01018110	-0.943206	0.00474677
NM_172776	A_30_P01018140	0.931604	0.00685699
NM_172776	A_30_P01018145	-0.94649	0.00421837
NM_172776	A_30_P01018251	-0.92111	0.00908997
NM_172776	A_30_P01018439	-0.923546	0.00854431
NM_172776	A_30_P01018452	-0.926307	0.00794596
NM_172776	A_30_P01018593	0.938862	0.00549249
NM_172776	A_30_P01018907	-0.98245	0.000459313
NM_172776	A_30_P01019095	-0.944311	0.00456553
NM_172776	A_30_P01019112	-0.981929	0.000486903
NM_172776	A_30_P01019161	-0.919763	0.00939864
NM_172776	A_30_P01019228	0.937638	0.0057123
NM_172776	A_30_P01019283	-0.938939	0.00547891
NM_172776	A_30_P01019526	-0.957241	0.00270346
NM_172776	A_30_P01019537	-0.933089	0.00656589
NM_172776	A_30_P01019681	0.962067	0.00213111
NM_172776	A_30_P01019860	-0.966902	0.00162513
NM_172776	A_30_P01019877	-0.961277	0.00222016
NM_172776	A_30_P01019944	-0.993407	6.50608e-05
NM_172776	A_30_P01019990	0.935838	0.0060431
NM_172776	A_30_P01019998	-0.958353	0.00256565
NM_172776	A_30_P01020059	-0.940047	0.00528378
NM_172776	A_30_P01020078	-0.962523	0.00208047
NM_172776	A_30_P01020173	0.929573	0.00726522
NM_172776	A_30_P01020293	-0.926231	0.00796218
NM_172776	A_30_P01020438	-0.968854	0.00144002
NM_172776	A_30_P01020491	0.965102	0.0018056
NM_172776	A_30_P01020778	0.948763	0.00387063
NM_172776	A_30_P01020786	-0.959402	0.00243888
NM_172776	A_30_P01020805	-0.927997	0.0075901
NM_172776	A_30_P01020820	-0.96127	0.002221
NM_172776	A_30_P01020974	-0.941966	0.00495419
NM_172776	A_30_P01021081	0.940474	0.00520952
NM_172776	A_30_P01021139	0.938663	0.00552804
NM_172776	A_30_P01021293	-0.941825	0.00497814
NM_172776	A_30_P01021352	-0.977651	0.000743617
NM_172776	A_30_P01021447	-0.922434	0.00879145
NM_172776	A_30_P01021461	0.940297	0.00524021
NM_172776	A_30_P01021500	-0.934602	0.00627552
NM_172776	A_30_P01021547	0.987979	0.0002159
NM_172776	A_30_P01021606	-0.934024	0.0063857
NM_172776	A_30_P01021637	-0.932693	0.00664286
NM_172776	A_30_P01021684	-0.937805	0.00568208
NM_172776	A_30_P01021696	-0.961685	0.00217397
NM_172776	A_30_P01021777	0.968877	0.00143789
NM_172776	A_30_P01022076	-0.93035	0.0071078
NM_172776	A_30_P01022085	0.940193	0.0052583
NM_172776	A_30_P01022297	-0.983497	0.000406265
NM_172776	A_30_P01022383	0.935209	0.0061608
NM_172776	A_30_P01022386	-0.954483	0.00306054
NM_172776	A_30_P01022455	0.942265	0.00490372
NM_172776	A_30_P01022642	0.970312	0.00130895
NM_172776	A_30_P01022779	0.983773	0.000392852
NM_172776	A_30_P01022780	0.961959	0.00214314
NM_172776	A_30_P01022983	-0.965633	0.00175134
NM_172776	A_30_P01023003	0.927546	0.00768425
NM_172776	A_30_P01023224	0.9721	0.00115675
NM_172776	A_30_P01023225	-0.94963	0.00374185
NM_172776	A_30_P01023358	0.974764	0.000947226
NM_172776	A_30_P01023533	0.947881	0.00400376
NM_172776	A_30_P01023723	-0.972849	0.00109574
NM_172776	A_30_P01024105	-0.982694	0.000446677
NM_172776	A_30_P01024295	-0.919818	0.00938595
NM_172776	A_30_P01024471	-0.919374	0.00948887
NM_172776	A_30_P01024481	-0.969589	0.00137318
NM_172776	A_30_P01024620	-0.949425	0.003772
NM_172776	A_30_P01024712	-0.926878	0.00782481
NM_172776	A_30_P01024808	0.938965	0.00547429
NM_172776	A_30_P01024882	-0.935926	0.00602667
NM_172776	A_30_P01025038	-0.962502	0.00208274
NM_172776	A_30_P01025098	-0.93176	0.00682613
NM_172776	A_30_P01025178	0.974883	0.000938396
NM_172776	A_30_P01025316	0.960957	0.00225681
NM_172776	A_30_P01025368	-0.964106	0.0019094
NM_172776	A_30_P01025573	0.92538	0.00814447
NM_172776	A_30_P01025576	0.929027	0.00737705
NM_172776	A_30_P01025596	-0.921713	0.00895329
NM_172776	A_30_P01025922	-0.946665	0.0041911
NM_172776	A_30_P01026036	-0.959838	0.00238704
NM_172776	A_30_P01026160	-0.939384	0.00540009
NM_172776	A_30_P01026302	0.924486	0.0083382
NM_172776	A_30_P01026329	-0.94079	0.00515496
NM_172776	A_30_P01026441	0.941675	0.00500356
NM_172776	A_30_P01026461	-0.946598	0.00420148
NM_172776	A_30_P01026471	-0.925727	0.00806979
NM_172776	A_30_P01026474	-0.951737	0.00343779
NM_172776	A_30_P01026765	0.959265	0.0024552
NM_172776	A_30_P01026769	0.974317	0.000980919
NM_172776	A_30_P01026801	-0.96429	0.00188999
NM_172776	A_30_P01026878	-0.980785	0.000550305
NM_172776	A_30_P01026898	-0.982719	0.00044538
NM_172776	A_30_P01026927	-0.960635	0.00229394
NM_172776	A_30_P01027382	-0.943429	0.00470989
NM_172776	A_30_P01027506	-0.971248	0.00122811
NM_172776	A_30_P01027708	-0.953512	0.00319145
NM_172776	A_30_P01027992	-0.966243	0.0016901
NM_172776	A_30_P01028094	-0.922479	0.00878132
NM_172776	A_30_P01028116	0.971931	0.00117071
NM_172776	A_30_P01028193	-0.961919	0.00214766
NM_172776	A_30_P01028345	0.972049	0.00116099
NM_172776	A_30_P01028355	0.93583	0.00604457
NM_172776	A_30_P01028482	-0.986171	0.000285524
NM_172776	A_30_P01028486	-0.949903	0.00370163
NM_172776	A_30_P01028531	-0.97222	0.00114689
NM_172776	A_30_P01028865	0.937357	0.00576336
NM_172776	A_30_P01028906	-0.926466	0.00791217
NM_172776	A_30_P01029125	-0.955051	0.00298525
NM_172776	A_30_P01029275	0.960504	0.00230908
NM_172776	A_30_P01029457	0.952836	0.0032842
NM_172776	A_30_P01029520	-0.920362	0.00926086
NM_172776	A_30_P01029545	-0.925719	0.00807167
NM_172776	A_30_P01029629	-0.943643	0.00467473
NM_172776	A_30_P01029632	-0.948365	0.00393043
NM_172776	A_30_P01029664	0.920227	0.00929187
NM_172776	A_30_P01029835	0.939948	0.00530105
NM_172776	A_30_P01029886	-0.948055	0.00397729
NM_172776	A_30_P01029975	-0.934147	0.00636218
NM_172776	A_30_P01029982	-0.954639	0.00303971
NM_172776	A_30_P01029986	-0.957414	0.00268174
NM_172776	A_30_P01030045	-0.938634	0.00553311
NM_172776	A_30_P01030102	0.932775	0.00662698
NM_172776	A_30_P01030283	-0.975405	0.00089991
NM_172776	A_30_P01030318	-0.926473	0.00791057
NM_172776	A_30_P01030520	-0.932675	0.00664637
NM_172776	A_30_P01030939	-0.926767	0.00784827
NM_172776	A_30_P01031041	-0.940885	0.00513851
NM_172776	A_30_P01031111	-0.93591	0.00602975
NM_172776	A_30_P01031231	-0.923884	0.00847001
NM_172776	A_30_P01031935	-0.936895	0.00584777
NM_172776	A_30_P01032172	-0.948279	0.00394348
NM_172776	A_30_P01032248	-0.945527	0.00437019
NM_172776	A_30_P01032339	-0.970607	0.00128319
NM_172776	A_30_P01032418	-0.968238	0.00149725
NM_172776	A_30_P01032756	0.990243	0.000142321
NM_172776	A_30_P01032946	-0.967122	0.00160368
NM_172776	A_30_P01032968	0.953167	0.00323867
NM_172776	A_30_P01033171	0.96553	0.00176181
NM_172776	A_30_P01033268	0.965596	0.0017551
NM_172776	A_30_P01033412	0.93153	0.00687168
NM_172776	NR_002846	-0.964599	0.00185763
NM_172776	NR_002848	-0.962005	0.002138
NM_172776	NR_023357	0.952782	0.0032917
NM_172776	NR_024078	-0.967859	0.00153292
NM_172776	NR_024323	-0.963245	0.00200152
NM_172776	NR_027652	-0.948602	0.00389481
NM_172776	NR_028278	-0.98961	0.00016138
NM_172776	NR_028427	-0.942694	0.00483194
NM_172776	NR_029437	0.97256	0.00111908
NM_172776	NR_029475	-0.968542	0.00146886
NM_172776	NR_033509	0.95116	0.00351973
NM_172776	NR_033523	0.927248	0.00774667
NM_172776	NR_033536	0.970862	0.00126115
NM_172776	NR_033575	-0.93838	0.00557847
NM_172776	NR_036607	-0.945258	0.00441306
NM_172776	NR_040388	-0.972765	0.00110251
NM_172776	NR_040690	-0.929758	0.00722753
NM_172776	NR_045290	0.941939	0.00495876
NM_172776	NR_045434	0.949753	0.00372365
[truncated: 129,147 more rows]
