# Supplementary material for: Long Non-Coding RNA and mRNA Expression Analysis in Liver of Mice With Clonorchis sinensis Infection
Source: Front Cell Infect Microbiol. 2022 Jan 19;11:754224. doi: 10.3389/fcimb.2021.754224 (PMC8807509; doi:10.3389/fcimb.2021.754224)
Supplement: Supplementary Table 5 — Raw data from ceRNA network analysis. [file Table_5.xlsx]

## Sheet: Raw data from ceRNA network ana
Raw data from ceRNA network analysis.
mRNA	lncRNA	CeRNA_Score	Pvalue	Shared_miRNA_Number	Shared_miRNA
NM_001163818	NR_028278	1	1.47138e-17	6	mmu-miR-6418-5p;mmu-miR-7226-5p;mmu-miR-320-3p;mmu-miR-6385;mmu-miR-712-5p;mmu-miR-3620-5p
NM_153166	A_30_P01032756	0.344828	1.47138e-17	6	mmu-miR-6418-5p;mmu-miR-320-3p;mmu-miR-6385;mmu-miR-135a-1-3p;mmu-miR-712-5p;mmu-miR-3620-5p
NM_175518	A_30_P01019944	0.27027	4.68389e-15	5	mmu-miR-3620-5p;mmu-miR-320-3p;mmu-miR-6418-5p;mmu-miR-712-5p;mmu-miR-7226-5p
NM_001001322	NR_028278	0.833333	2.81034e-14	5	mmu-miR-3620-5p;mmu-miR-320-3p;mmu-miR-6418-5p;mmu-miR-712-5p;mmu-miR-6385
NM_001163818	A_30_P01019944	0.216216	2.81034e-14	5	mmu-miR-3620-5p;mmu-miR-320-3p;mmu-miR-6418-5p;mmu-miR-712-5p;mmu-miR-7226-5p
NM_153166	A_30_P01029457	0.210526	2.81034e-14	5	mmu-miR-6385;mmu-miR-6418-5p;mmu-miR-135a-1-3p;mmu-miR-712-5p;mmu-miR-3620-5p
NM_175518	NR_028278	0.833333	2.81034e-14	5	mmu-miR-3620-5p;mmu-miR-320-3p;mmu-miR-6418-5p;mmu-miR-712-5p;mmu-miR-7226-5p
NM_001001322	A_30_P01032756	0.241379	2.81034e-14	5	mmu-miR-3620-5p;mmu-miR-320-3p;mmu-miR-6418-5p;mmu-miR-712-5p;mmu-miR-6385
NM_153166	A_30_P01020438	0.166667	2.81034e-14	5	mmu-miR-6385;mmu-miR-6418-5p;mmu-miR-135a-1-3p;mmu-miR-712-5p;mmu-miR-3620-5p
NM_001174107	NR_028278	0.833333	2.81034e-14	5	mmu-miR-6385;mmu-miR-3620-5p;mmu-miR-6418-5p;mmu-miR-712-5p;mmu-miR-7226-5p
NM_153166	A_30_P01025316	0.636364	2.81034e-14	5	mmu-miR-6385;mmu-miR-6418-5p;mmu-miR-135a-1-3p;mmu-miR-712-5p;mmu-miR-3620-5p
NM_153166	NR_028278	0.833333	1.68547e-13	5	mmu-miR-712-5p;mmu-miR-6418-5p;mmu-miR-320-3p;mmu-miR-6385;mmu-miR-3620-5p
NM_001163818	A_30_P01032756	0.241379	1.68547e-13	5	mmu-miR-712-5p;mmu-miR-6418-5p;mmu-miR-320-3p;mmu-miR-6385;mmu-miR-3620-5p
NM_145434	A_30_P01030102	0.384615	1.79018e-12	4	mmu-miR-7671-3p;mmu-miR-6418-5p;mmu-miR-712-5p;mmu-miR-3620-5p
NM_008999	A_30_P01020974	0.307692	1.79018e-12	4	mmu-miR-3620-5p;mmu-miR-6418-5p;mmu-miR-712-5p;mmu-miR-6385
NM_175229	A_30_P01026927	0.0314136	1.79018e-12	4	mmu-miR-320-3p;mmu-miR-6418-5p;mmu-miR-712-5p;mmu-miR-3620-5p
NM_145610	A_30_P01026927	0.0104712	1.79018e-12	4	mmu-miR-320-3p;mmu-miR-6418-5p;mmu-miR-712-5p;mmu-miR-3620-5p
NM_027280	A_30_P01026927	0.0183246	1.79018e-12	4	mmu-miR-320-3p;mmu-miR-6418-5p;mmu-miR-712-5p;mmu-miR-3620-5p
NM_001002267	A_30_P01019877	0.2	1.79018e-12	4	mmu-miR-3620-5p;mmu-miR-6418-5p;mmu-miR-712-5p;mmu-miR-6385
NM_172385	A_30_P01026927	0.0157068	1.79018e-12	4	mmu-miR-320-3p;mmu-miR-6418-5p;mmu-miR-712-5p;mmu-miR-3620-5p
NM_001081212	A_30_P01020974	0.538462	1.79018e-12	4	mmu-miR-3620-5p;mmu-miR-6418-5p;mmu-miR-712-5p;mmu-miR-6385
NM_010060	A_30_P01020974	0.615385	1.79018e-12	4	mmu-miR-3620-5p;mmu-miR-6418-5p;mmu-miR-712-5p;mmu-miR-6385
NM_008149	A_30_P01020974	0.461538	1.79018e-12	4	mmu-miR-3620-5p;mmu-miR-6418-5p;mmu-miR-712-5p;mmu-miR-6385
XM_006522310	A_30_P01023003	0.0676692	1.79018e-12	4	mmu-miR-7671-3p;mmu-miR-6418-5p;mmu-miR-712-5p;mmu-miR-7226-5p
NM_001029985	A_30_P01023723	0.411765	1.79018e-12	4	mmu-miR-3620-5p;mmu-miR-320-3p;mmu-miR-6418-5p;mmu-miR-7226-5p
NM_145610	A_30_P01033268	0.0754717	1.79018e-12	4	mmu-miR-320-3p;mmu-miR-6418-5p;mmu-miR-712-5p;mmu-miR-3620-5p
XM_006526693	A_30_P01023225	0.25	1.79018e-12	4	mmu-miR-3620-5p;mmu-miR-6418-5p;mmu-miR-712-5p;mmu-miR-6385
NM_008999	A_30_P01023225	0.125	1.79018e-12	4	mmu-miR-3620-5p;mmu-miR-6418-5p;mmu-miR-712-5p;mmu-miR-6385
NM_028072	A_30_P01020974	0.384615	1.79018e-12	4	mmu-miR-3620-5p;mmu-miR-6418-5p;mmu-miR-712-5p;mmu-miR-6385
NM_001002267	A_30_P01020974	0.307692	1.79018e-12	4	mmu-miR-3620-5p;mmu-miR-6418-5p;mmu-miR-712-5p;mmu-miR-6385
NM_001081212	A_30_P01023225	0.28125	1.79018e-12	4	mmu-miR-3620-5p;mmu-miR-6418-5p;mmu-miR-712-5p;mmu-miR-6385
NM_010060	A_30_P01023225	0.375	1.79018e-12	4	mmu-miR-3620-5p;mmu-miR-6418-5p;mmu-miR-712-5p;mmu-miR-6385
NM_133187	A_30_P01026927	0.0157068	1.79018e-12	4	mmu-miR-320-3p;mmu-miR-6418-5p;mmu-miR-712-5p;mmu-miR-3620-5p
NM_008149	A_30_P01023225	0.1875	1.79018e-12	4	mmu-miR-3620-5p;mmu-miR-6418-5p;mmu-miR-712-5p;mmu-miR-6385
NM_028072	A_30_P01023225	0.21875	1.79018e-12	4	mmu-miR-3620-5p;mmu-miR-6418-5p;mmu-miR-712-5p;mmu-miR-6385
NM_001002267	A_30_P01023225	0.125	1.79018e-12	4	mmu-miR-3620-5p;mmu-miR-6418-5p;mmu-miR-712-5p;mmu-miR-6385
NM_172385	A_30_P01033268	0.113208	1.79018e-12	4	mmu-miR-320-3p;mmu-miR-6418-5p;mmu-miR-712-5p;mmu-miR-3620-5p
NM_145839	A_30_P01019112	0.3125	1.79018e-12	4	mmu-miR-3620-5p;mmu-miR-6418-5p;mmu-miR-712-5p;mmu-miR-7226-5p
NM_013869	A_30_P01023225	0.1875	1.79018e-12	4	mmu-miR-3620-5p;mmu-miR-6418-5p;mmu-miR-712-5p;mmu-miR-6385
NM_015730	A_30_P01026927	0.0104712	1.79018e-12	4	mmu-miR-320-3p;mmu-miR-6418-5p;mmu-miR-712-5p;mmu-miR-3620-5p
NM_008149	A_30_P01019877	0.25	1.79018e-12	4	mmu-miR-3620-5p;mmu-miR-6418-5p;mmu-miR-712-5p;mmu-miR-6385
NM_011708	A_30_P01026927	0.039267	1.79018e-12	4	mmu-miR-320-3p;mmu-miR-6418-5p;mmu-miR-712-5p;mmu-miR-3620-5p
NM_011983	A_30_P01029125	0.666667	1.79018e-12	4	mmu-miR-6418-5p;mmu-miR-135a-1-3p;mmu-miR-6385;mmu-miR-3620-5p
NM_001002267	A_30_P01030431	0.25	1.79018e-12	4	mmu-miR-3620-5p;mmu-miR-6418-5p;mmu-miR-712-5p;mmu-miR-6385
NM_028072	A_30_P01030431	0.4375	1.79018e-12	4	mmu-miR-3620-5p;mmu-miR-6418-5p;mmu-miR-712-5p;mmu-miR-6385
NM_008149	A_30_P01030431	0.375	1.79018e-12	4	mmu-miR-3620-5p;mmu-miR-6418-5p;mmu-miR-712-5p;mmu-miR-6385
NM_010060	A_30_P01030431	0.75	1.79018e-12	4	mmu-miR-3620-5p;mmu-miR-6418-5p;mmu-miR-712-5p;mmu-miR-6385
NM_001081212	A_30_P01030431	0.5	1.79018e-12	4	mmu-miR-3620-5p;mmu-miR-6418-5p;mmu-miR-712-5p;mmu-miR-6385
NM_008999	A_30_P01030431	0.25	1.79018e-12	4	mmu-miR-3620-5p;mmu-miR-6418-5p;mmu-miR-712-5p;mmu-miR-6385
NM_013869	A_30_P01030431	0.375	1.79018e-12	4	mmu-miR-3620-5p;mmu-miR-6418-5p;mmu-miR-712-5p;mmu-miR-6385
XM_006526693	A_30_P01030431	0.5	1.79018e-12	4	mmu-miR-3620-5p;mmu-miR-6418-5p;mmu-miR-712-5p;mmu-miR-6385
NM_011983	A_30_P01026878	0.142857	1.79018e-12	4	mmu-miR-6418-5p;mmu-miR-135a-1-3p;mmu-miR-6385;mmu-miR-3620-5p
NM_145434	A_30_P01025098	0.714286	1.79018e-12	4	mmu-miR-7671-3p;mmu-miR-6418-5p;mmu-miR-712-5p;mmu-miR-3620-5p
NM_145434	A_30_P01030869	0.277778	1.79018e-12	4	mmu-miR-7671-3p;mmu-miR-6418-5p;mmu-miR-712-5p;mmu-miR-3620-5p
XM_006526693	A_30_P01027489	0.156863	1.79018e-12	4	mmu-miR-3620-5p;mmu-miR-6418-5p;mmu-miR-712-5p;mmu-miR-6385
NM_001164598	A_30_P01026927	0.013089	1.79018e-12	4	mmu-miR-320-3p;mmu-miR-6418-5p;mmu-miR-712-5p;mmu-miR-3620-5p
NM_013869	A_30_P01027489	0.117647	1.79018e-12	4	mmu-miR-3620-5p;mmu-miR-6418-5p;mmu-miR-712-5p;mmu-miR-6385
NM_001081212	A_30_P01027489	0.176471	1.79018e-12	4	mmu-miR-3620-5p;mmu-miR-6418-5p;mmu-miR-712-5p;mmu-miR-6385
NM_010060	A_30_P01027489	0.196078	1.79018e-12	4	mmu-miR-3620-5p;mmu-miR-6418-5p;mmu-miR-712-5p;mmu-miR-6385
NM_008149	A_30_P01027489	0.117647	1.79018e-12	4	mmu-miR-3620-5p;mmu-miR-6418-5p;mmu-miR-712-5p;mmu-miR-6385
NM_028072	A_30_P01027489	0.137255	1.79018e-12	4	mmu-miR-3620-5p;mmu-miR-6418-5p;mmu-miR-712-5p;mmu-miR-6385
NM_001002267	A_30_P01027489	0.0784314	1.79018e-12	4	mmu-miR-3620-5p;mmu-miR-6418-5p;mmu-miR-712-5p;mmu-miR-6385
XM_006526693	A_30_P01019877	0.25	1.79018e-12	4	mmu-miR-3620-5p;mmu-miR-6418-5p;mmu-miR-712-5p;mmu-miR-6385
NM_013869	A_30_P01019877	0.3	1.79018e-12	4	mmu-miR-3620-5p;mmu-miR-6418-5p;mmu-miR-712-5p;mmu-miR-6385
NM_008999	A_30_P01019877	0.2	1.79018e-12	4	mmu-miR-3620-5p;mmu-miR-6418-5p;mmu-miR-712-5p;mmu-miR-6385
NM_001081212	A_30_P01019877	0.45	1.79018e-12	4	mmu-miR-3620-5p;mmu-miR-6418-5p;mmu-miR-712-5p;mmu-miR-6385
NM_010060	A_30_P01019877	0.35	1.79018e-12	4	mmu-miR-3620-5p;mmu-miR-6418-5p;mmu-miR-712-5p;mmu-miR-6385
NM_013869	A_30_P01020974	0.384615	1.79018e-12	4	mmu-miR-3620-5p;mmu-miR-6418-5p;mmu-miR-712-5p;mmu-miR-6385
NM_028072	A_30_P01019877	0.2	1.79018e-12	4	mmu-miR-3620-5p;mmu-miR-6418-5p;mmu-miR-712-5p;mmu-miR-6385
NM_001163610	A_30_P01026927	0.0340314	1.79018e-12	4	mmu-miR-320-3p;mmu-miR-6418-5p;mmu-miR-712-5p;mmu-miR-3620-5p
NM_008999	A_30_P01027489	0.0784314	1.79018e-12	4	mmu-miR-3620-5p;mmu-miR-6418-5p;mmu-miR-712-5p;mmu-miR-6385
XM_006526693	A_30_P01020974	0.461538	1.79018e-12	4	mmu-miR-3620-5p;mmu-miR-6418-5p;mmu-miR-712-5p;mmu-miR-6385
NM_027280	A_30_P01033268	0.132075	1.79018e-12	4	mmu-miR-320-3p;mmu-miR-6418-5p;mmu-miR-712-5p;mmu-miR-3620-5p
NM_175229	A_30_P01033268	0.226415	1.79018e-12	4	mmu-miR-320-3p;mmu-miR-6418-5p;mmu-miR-712-5p;mmu-miR-3620-5p
XM_006526693	A_30_P01019537	0.615385	1.79018e-12	4	mmu-miR-3620-5p;mmu-miR-6418-5p;mmu-miR-712-5p;mmu-miR-6385
NM_001164598	A_30_P01033268	0.0943396	1.79018e-12	4	mmu-miR-320-3p;mmu-miR-6418-5p;mmu-miR-712-5p;mmu-miR-3620-5p
NM_013869	A_30_P01021352	0.115385	1.79018e-12	4	mmu-miR-3620-5p;mmu-miR-6418-5p;mmu-miR-712-5p;mmu-miR-6385
NM_001002267	A_30_P01018251	0.571429	1.79018e-12	4	mmu-miR-3620-5p;mmu-miR-6418-5p;mmu-miR-712-5p;mmu-miR-6385
NM_008999	A_30_P01021352	0.0769231	1.79018e-12	4	mmu-miR-3620-5p;mmu-miR-6418-5p;mmu-miR-712-5p;mmu-miR-6385
NM_028072	A_30_P01018251	0.571429	1.79018e-12	4	mmu-miR-3620-5p;mmu-miR-6418-5p;mmu-miR-712-5p;mmu-miR-6385
NM_008149	A_30_P01018251	0.714286	1.79018e-12	4	mmu-miR-3620-5p;mmu-miR-6418-5p;mmu-miR-712-5p;mmu-miR-6385
NM_010060	A_30_P01018251	1	1.79018e-12	4	mmu-miR-3620-5p;mmu-miR-6418-5p;mmu-miR-712-5p;mmu-miR-6385
NM_001081212	A_30_P01018251	0.857143	1.79018e-12	4	mmu-miR-3620-5p;mmu-miR-6418-5p;mmu-miR-712-5p;mmu-miR-6385
NM_001081212	A_30_P01021352	0.173077	1.79018e-12	4	mmu-miR-3620-5p;mmu-miR-6418-5p;mmu-miR-712-5p;mmu-miR-6385
NM_010060	A_30_P01021352	0.307692	1.79018e-12	4	mmu-miR-3620-5p;mmu-miR-6418-5p;mmu-miR-712-5p;mmu-miR-6385
NM_008999	A_30_P01018251	0.571429	1.79018e-12	4	mmu-miR-3620-5p;mmu-miR-6418-5p;mmu-miR-712-5p;mmu-miR-6385
NM_008149	A_30_P01021352	0.115385	1.79018e-12	4	mmu-miR-3620-5p;mmu-miR-6418-5p;mmu-miR-712-5p;mmu-miR-6385
NM_013869	A_30_P01018251	0.714286	1.79018e-12	4	mmu-miR-3620-5p;mmu-miR-6418-5p;mmu-miR-712-5p;mmu-miR-6385
XM_006526693	A_30_P01018251	0.714286	1.79018e-12	4	mmu-miR-3620-5p;mmu-miR-6418-5p;mmu-miR-712-5p;mmu-miR-6385
NM_011708	A_30_P01033268	0.283019	1.79018e-12	4	mmu-miR-320-3p;mmu-miR-6418-5p;mmu-miR-712-5p;mmu-miR-3620-5p
NM_001163610	A_30_P01033268	0.245283	1.79018e-12	4	mmu-miR-320-3p;mmu-miR-6418-5p;mmu-miR-712-5p;mmu-miR-3620-5p
NM_028072	A_30_P01021352	0.134615	1.79018e-12	4	mmu-miR-3620-5p;mmu-miR-6418-5p;mmu-miR-712-5p;mmu-miR-6385
NM_011076	A_30_P01026441	0.5	1.79018e-12	4	mmu-miR-6385;mmu-miR-135a-1-3p;mmu-miR-712-5p;mmu-miR-3620-5p
NM_001081688	A_30_P01019112	0.375	1.79018e-12	4	mmu-miR-3620-5p;mmu-miR-6418-5p;mmu-miR-712-5p;mmu-miR-7226-5p
NM_001126314	A_30_P01019112	0.375	1.79018e-12	4	mmu-miR-3620-5p;mmu-miR-6418-5p;mmu-miR-712-5p;mmu-miR-7226-5p
NM_001002267	A_30_P01021352	0.0769231	1.79018e-12	4	mmu-miR-3620-5p;mmu-miR-6418-5p;mmu-miR-712-5p;mmu-miR-6385
NM_027744	A_30_P01021447	0.357143	1.79018e-12	4	mmu-miR-6418-5p;mmu-miR-135a-1-3p;mmu-miR-712-5p;mmu-miR-6385
NM_145434	A_30_P01031617	0.106383	1.79018e-12	4	mmu-miR-7671-3p;mmu-miR-6418-5p;mmu-miR-712-5p;mmu-miR-3620-5p
NM_145076	A_30_P01021447	0.428571	1.79018e-12	4	mmu-miR-6418-5p;mmu-miR-135a-1-3p;mmu-miR-712-5p;mmu-miR-6385
NM_027744	A_30_P01029632	0.1	1.79018e-12	4	mmu-miR-6418-5p;mmu-miR-135a-1-3p;mmu-miR-712-5p;mmu-miR-6385
XM_006526693	A_30_P01021352	0.153846	1.79018e-12	4	mmu-miR-3620-5p;mmu-miR-6418-5p;mmu-miR-712-5p;mmu-miR-6385
NM_013869	A_30_P01019537	0.307692	1.79018e-12	4	mmu-miR-3620-5p;mmu-miR-6418-5p;mmu-miR-712-5p;mmu-miR-6385
NM_145076	A_30_P01029632	0.12	1.79018e-12	4	mmu-miR-6418-5p;mmu-miR-135a-1-3p;mmu-miR-712-5p;mmu-miR-6385
NM_001163610	A_30_P01020778	0.288889	1.79018e-12	4	mmu-miR-320-3p;mmu-miR-6418-5p;mmu-miR-712-5p;mmu-miR-3620-5p
NM_011708	A_30_P01020778	0.288889	1.79018e-12	4	mmu-miR-320-3p;mmu-miR-6418-5p;mmu-miR-712-5p;mmu-miR-3620-5p
NM_001029985	A_30_P01020786	0.2	1.79018e-12	4	mmu-miR-3620-5p;mmu-miR-320-3p;mmu-miR-6418-5p;mmu-miR-7226-5p
NM_001164598	A_30_P01020778	0.111111	1.79018e-12	4	mmu-miR-320-3p;mmu-miR-6418-5p;mmu-miR-712-5p;mmu-miR-3620-5p
NM_015730	A_30_P01020778	0.0888889	1.79018e-12	4	mmu-miR-320-3p;mmu-miR-6418-5p;mmu-miR-712-5p;mmu-miR-3620-5p
NM_133187	A_30_P01020778	0.133333	1.79018e-12	4	mmu-miR-320-3p;mmu-miR-6418-5p;mmu-miR-712-5p;mmu-miR-3620-5p
NM_145434	A_30_P01024620	0.263158	1.79018e-12	4	mmu-miR-7671-3p;mmu-miR-6418-5p;mmu-miR-712-5p;mmu-miR-3620-5p
NM_175229	A_30_P01020778	0.266667	1.79018e-12	4	mmu-miR-320-3p;mmu-miR-6418-5p;mmu-miR-712-5p;mmu-miR-3620-5p
NM_001126314	A_30_P01032418	0.375	1.79018e-12	4	mmu-miR-3620-5p;mmu-miR-6418-5p;mmu-miR-712-5p;mmu-miR-7226-5p
NM_145610	A_30_P01020778	0.0888889	1.79018e-12	4	mmu-miR-320-3p;mmu-miR-6418-5p;mmu-miR-712-5p;mmu-miR-3620-5p
NM_027280	A_30_P01020778	0.155556	1.79018e-12	4	mmu-miR-320-3p;mmu-miR-6418-5p;mmu-miR-712-5p;mmu-miR-3620-5p
NM_008999	A_30_P01019537	0.307692	1.79018e-12	4	mmu-miR-3620-5p;mmu-miR-6418-5p;mmu-miR-712-5p;mmu-miR-6385
NM_133187	A_30_P01033268	0.113208	1.79018e-12	4	mmu-miR-320-3p;mmu-miR-6418-5p;mmu-miR-712-5p;mmu-miR-3620-5p
NM_011983	A_30_P01018593	0.5	1.79018e-12	4	mmu-miR-6418-5p;mmu-miR-135a-1-3p;mmu-miR-6385;mmu-miR-3620-5p
NM_001081688	A_30_P01032418	0.375	1.79018e-12	4	mmu-miR-3620-5p;mmu-miR-6418-5p;mmu-miR-712-5p;mmu-miR-7226-5p
NM_001081212	A_30_P01019537	0.461538	1.79018e-12	4	mmu-miR-3620-5p;mmu-miR-6418-5p;mmu-miR-712-5p;mmu-miR-6385
NM_010060	A_30_P01019537	0.846154	1.79018e-12	4	mmu-miR-3620-5p;mmu-miR-6418-5p;mmu-miR-712-5p;mmu-miR-6385
NM_172385	A_30_P01020778	0.133333	1.79018e-12	4	mmu-miR-320-3p;mmu-miR-6418-5p;mmu-miR-712-5p;mmu-miR-3620-5p
NM_028072	A_30_P01019537	0.538462	1.79018e-12	4	mmu-miR-3620-5p;mmu-miR-6418-5p;mmu-miR-712-5p;mmu-miR-6385
NM_008149	A_30_P01019537	0.461538	1.79018e-12	4	mmu-miR-3620-5p;mmu-miR-6418-5p;mmu-miR-712-5p;mmu-miR-6385
NM_145839	A_30_P01032418	0.3125	1.79018e-12	4	mmu-miR-3620-5p;mmu-miR-6418-5p;mmu-miR-712-5p;mmu-miR-7226-5p
NM_001002267	A_30_P01019537	0.307692	1.79018e-12	4	mmu-miR-3620-5p;mmu-miR-6418-5p;mmu-miR-712-5p;mmu-miR-6385
NM_015730	A_30_P01033268	0.0754717	1.79018e-12	4	mmu-miR-320-3p;mmu-miR-6418-5p;mmu-miR-712-5p;mmu-miR-3620-5p
NM_001174107	A_30_P01021352	0.230769	8.95092e-12	4	mmu-miR-3620-5p;mmu-miR-6418-5p;mmu-miR-712-5p;mmu-miR-6385
NM_001174107	A_30_P01032418	0.8125	8.95092e-12	4	mmu-miR-3620-5p;mmu-miR-6418-5p;mmu-miR-712-5p;mmu-miR-7226-5p
NM_001001322	A_30_P01027489	0.137255	8.95092e-12	4	mmu-miR-3620-5p;mmu-miR-6418-5p;mmu-miR-712-5p;mmu-miR-6385
NM_175518	A_30_P01032418	0.5	8.95092e-12	4	mmu-miR-3620-5p;mmu-miR-6418-5p;mmu-miR-712-5p;mmu-miR-7226-5p
NM_175518	A_30_P01020786	0.285714	8.95092e-12	4	mmu-miR-3620-5p;mmu-miR-320-3p;mmu-miR-6418-5p;mmu-miR-7226-5p
NM_001001322	A_30_P01030431	0.4375	8.95092e-12	4	mmu-miR-3620-5p;mmu-miR-6418-5p;mmu-miR-712-5p;mmu-miR-6385
NM_001001322	A_30_P01021352	0.134615	8.95092e-12	4	mmu-miR-3620-5p;mmu-miR-6418-5p;mmu-miR-712-5p;mmu-miR-6385
NM_001174107	A_30_P01030431	0.5625	8.95092e-12	4	mmu-miR-3620-5p;mmu-miR-6418-5p;mmu-miR-712-5p;mmu-miR-6385
NM_175518	A_30_P01019112	0.5	8.95092e-12	4	mmu-miR-3620-5p;mmu-miR-6418-5p;mmu-miR-712-5p;mmu-miR-7226-5p
NM_175518	A_30_P01020778	0.177778	8.95092e-12	4	mmu-miR-320-3p;mmu-miR-6418-5p;mmu-miR-712-5p;mmu-miR-3620-5p
NM_001174107	A_30_P01020974	0.769231	8.95092e-12	4	mmu-miR-3620-5p;mmu-miR-6418-5p;mmu-miR-712-5p;mmu-miR-6385
NM_001174107	A_30_P01027489	0.235294	8.95092e-12	4	mmu-miR-3620-5p;mmu-miR-6418-5p;mmu-miR-712-5p;mmu-miR-6385
NM_001001322	A_30_P01020974	0.538462	8.95092e-12	4	mmu-miR-3620-5p;mmu-miR-6418-5p;mmu-miR-712-5p;mmu-miR-6385
NM_001174107	A_30_P01019112	0.8125	8.95092e-12	4	mmu-miR-3620-5p;mmu-miR-6418-5p;mmu-miR-712-5p;mmu-miR-7226-5p
NM_001174107	A_30_P01023225	0.375	8.95092e-12	4	mmu-miR-3620-5p;mmu-miR-6418-5p;mmu-miR-712-5p;mmu-miR-6385
NM_001174107	A_30_P01019537	0.538462	8.95092e-12	4	mmu-miR-3620-5p;mmu-miR-6418-5p;mmu-miR-712-5p;mmu-miR-6385
NM_001001322	A_30_P01019537	0.461538	8.95092e-12	4	mmu-miR-3620-5p;mmu-miR-6418-5p;mmu-miR-712-5p;mmu-miR-6385
NM_175518	A_30_P01023723	0.588235	8.95092e-12	4	mmu-miR-3620-5p;mmu-miR-320-3p;mmu-miR-6418-5p;mmu-miR-7226-5p
NM_001174107	A_30_P01020491	0.684211	8.95092e-12	4	mmu-miR-7226-5p;mmu-miR-6418-5p;mmu-miR-712-5p;mmu-miR-6385
NM_001001322	A_30_P01023225	0.21875	8.95092e-12	4	mmu-miR-3620-5p;mmu-miR-6418-5p;mmu-miR-712-5p;mmu-miR-6385
NM_001174107	A_30_P01018251	0.857143	8.95092e-12	4	mmu-miR-3620-5p;mmu-miR-6418-5p;mmu-miR-712-5p;mmu-miR-6385
NM_175518	A_30_P01026927	0.0209424	8.95092e-12	4	mmu-miR-320-3p;mmu-miR-6418-5p;mmu-miR-712-5p;mmu-miR-3620-5p
NM_001001322	A_30_P01026927	0.0157068	8.95092e-12	4	mmu-miR-320-3p;mmu-miR-6418-5p;mmu-miR-712-5p;mmu-miR-3620-5p
NM_001001322	A_30_P01018251	0.857143	8.95092e-12	4	mmu-miR-3620-5p;mmu-miR-6418-5p;mmu-miR-712-5p;mmu-miR-6385
NM_001174107	A_30_P01019877	0.55	8.95092e-12	4	mmu-miR-3620-5p;mmu-miR-6418-5p;mmu-miR-712-5p;mmu-miR-6385
NM_175518	A_30_P01033268	0.150943	8.95092e-12	4	mmu-miR-320-3p;mmu-miR-6418-5p;mmu-miR-712-5p;mmu-miR-3620-5p
NM_001001322	A_30_P01019877	0.3	8.95092e-12	4	mmu-miR-3620-5p;mmu-miR-6418-5p;mmu-miR-712-5p;mmu-miR-6385
NM_001001322	A_30_P01033268	0.113208	8.95092e-12	4	mmu-miR-320-3p;mmu-miR-6418-5p;mmu-miR-712-5p;mmu-miR-3620-5p
NM_001001322	A_30_P01020778	0.133333	8.95092e-12	4	mmu-miR-320-3p;mmu-miR-6418-5p;mmu-miR-712-5p;mmu-miR-3620-5p
NM_008999	A_30_P01020438	0.0833333	8.95092e-12	4	mmu-miR-3620-5p;mmu-miR-6418-5p;mmu-miR-712-5p;mmu-miR-6385
AK014558	A_30_P01020438	0.125	8.95092e-12	4	mmu-miR-6418-5p;mmu-miR-135a-1-3p;mmu-miR-712-5p;mmu-miR-3620-5p
NM_001029985	A_30_P01019944	0.135135	8.95092e-12	4	mmu-miR-3620-5p;mmu-miR-320-3p;mmu-miR-6418-5p;mmu-miR-7226-5p
NM_145839	A_30_P01019944	0.135135	8.95092e-12	4	mmu-miR-3620-5p;mmu-miR-6418-5p;mmu-miR-712-5p;mmu-miR-7226-5p
NM_011708	A_30_P01019944	0.27027	8.95092e-12	4	mmu-miR-320-3p;mmu-miR-6418-5p;mmu-miR-712-5p;mmu-miR-3620-5p
NM_001163610	A_30_P01019944	0.297297	8.95092e-12	4	mmu-miR-320-3p;mmu-miR-6418-5p;mmu-miR-712-5p;mmu-miR-3620-5p
NM_011076	A_30_P01020438	0.104167	8.95092e-12	4	mmu-miR-6385;mmu-miR-135a-1-3p;mmu-miR-712-5p;mmu-miR-3620-5p
NM_145076	A_30_P01020438	0.125	8.95092e-12	4	mmu-miR-6418-5p;mmu-miR-135a-1-3p;mmu-miR-712-5p;mmu-miR-6385
NM_027744	A_30_P01020438	0.104167	8.95092e-12	4	mmu-miR-6418-5p;mmu-miR-135a-1-3p;mmu-miR-712-5p;mmu-miR-6385
NM_145076	A_30_P01025178	0.272727	8.95092e-12	4	mmu-miR-6418-5p;mmu-miR-135a-1-3p;mmu-miR-712-5p;mmu-miR-6385
NM_027744	A_30_P01025178	0.227273	8.95092e-12	4	mmu-miR-6418-5p;mmu-miR-135a-1-3p;mmu-miR-712-5p;mmu-miR-6385
NM_001025432	A_30_P01020438	0.166667	8.95092e-12	4	mmu-miR-6418-5p;mmu-miR-135a-1-3p;mmu-miR-712-5p;mmu-miR-3620-5p
NM_011983	A_30_P01020438	0.1875	8.95092e-12	4	mmu-miR-6418-5p;mmu-miR-135a-1-3p;mmu-miR-6385;mmu-miR-3620-5p
NM_013869	A_30_P01020438	0.125	8.95092e-12	4	mmu-miR-3620-5p;mmu-miR-6418-5p;mmu-miR-712-5p;mmu-miR-6385
NM_001164598	A_30_P01019944	0.135135	8.95092e-12	4	mmu-miR-320-3p;mmu-miR-6418-5p;mmu-miR-712-5p;mmu-miR-3620-5p
XM_006526693	A_30_P01020438	0.166667	8.95092e-12	4	mmu-miR-3620-5p;mmu-miR-6418-5p;mmu-miR-712-5p;mmu-miR-6385
NM_010573	A_30_P01025178	0.181818	8.95092e-12	4	mmu-miR-6418-5p;mmu-miR-135a-1-3p;mmu-miR-712-5p;mmu-miR-7226-5p
NM_133904	A_30_P01019944	0.351351	8.95092e-12	4	mmu-miR-3620-5p;mmu-miR-320-3p;mmu-miR-712-5p;mmu-miR-7226-5p
NM_001081688	A_30_P01019944	0.162162	8.95092e-12	4	mmu-miR-3620-5p;mmu-miR-6418-5p;mmu-miR-712-5p;mmu-miR-7226-5p
NM_133187	A_30_P01019944	0.162162	8.95092e-12	4	mmu-miR-320-3p;mmu-miR-6418-5p;mmu-miR-712-5p;mmu-miR-3620-5p
NM_027744	A_30_P01029457	0.131579	8.95092e-12	4	mmu-miR-6418-5p;mmu-miR-135a-1-3p;mmu-miR-712-5p;mmu-miR-6385
NM_001025432	A_30_P01029457	0.210526	8.95092e-12	4	mmu-miR-6418-5p;mmu-miR-135a-1-3p;mmu-miR-712-5p;mmu-miR-3620-5p
NM_011983	A_30_P01029457	0.236842	8.95092e-12	4	mmu-miR-6418-5p;mmu-miR-135a-1-3p;mmu-miR-6385;mmu-miR-3620-5p
NM_013869	A_30_P01029457	0.157895	8.95092e-12	4	mmu-miR-3620-5p;mmu-miR-6418-5p;mmu-miR-712-5p;mmu-miR-6385
NM_145076	A_30_P01029457	0.157895	8.95092e-12	4	mmu-miR-6418-5p;mmu-miR-135a-1-3p;mmu-miR-712-5p;mmu-miR-6385
XM_006526693	A_30_P01029457	0.210526	8.95092e-12	4	mmu-miR-3620-5p;mmu-miR-6418-5p;mmu-miR-712-5p;mmu-miR-6385
NM_001002267	A_30_P01025316	0.363636	8.95092e-12	4	mmu-miR-3620-5p;mmu-miR-6418-5p;mmu-miR-712-5p;mmu-miR-6385
NM_028072	A_30_P01025316	0.545455	8.95092e-12	4	mmu-miR-3620-5p;mmu-miR-6418-5p;mmu-miR-712-5p;mmu-miR-6385
NM_015730	A_30_P01019944	0.108108	8.95092e-12	4	mmu-miR-320-3p;mmu-miR-6418-5p;mmu-miR-712-5p;mmu-miR-3620-5p
NM_010060	A_30_P01025316	0.636364	8.95092e-12	4	mmu-miR-3620-5p;mmu-miR-6418-5p;mmu-miR-712-5p;mmu-miR-6385
NM_001081212	A_30_P01025316	0.545455	8.95092e-12	4	mmu-miR-3620-5p;mmu-miR-6418-5p;mmu-miR-712-5p;mmu-miR-6385
NM_008999	A_30_P01029457	0.105263	8.95092e-12	4	mmu-miR-3620-5p;mmu-miR-6418-5p;mmu-miR-712-5p;mmu-miR-6385
NM_001290385	A_30_P01025316	0.545455	8.95092e-12	4	mmu-miR-6418-5p;mmu-miR-135a-1-3p;mmu-miR-712-5p;mmu-miR-3620-5p
NM_011076	A_30_P01025316	0.454545	8.95092e-12	4	mmu-miR-6385;mmu-miR-135a-1-3p;mmu-miR-712-5p;mmu-miR-3620-5p
NM_008999	A_30_P01025316	0.363636	8.95092e-12	4	mmu-miR-3620-5p;mmu-miR-6418-5p;mmu-miR-712-5p;mmu-miR-6385
NM_027744	A_30_P01025316	0.454545	8.95092e-12	4	mmu-miR-6418-5p;mmu-miR-135a-1-3p;mmu-miR-712-5p;mmu-miR-6385
NM_001025432	A_30_P01025316	0.454545	8.95092e-12	4	mmu-miR-6418-5p;mmu-miR-135a-1-3p;mmu-miR-712-5p;mmu-miR-3620-5p
NM_011983	A_30_P01025316	0.636364	8.95092e-12	4	mmu-miR-6418-5p;mmu-miR-135a-1-3p;mmu-miR-6385;mmu-miR-3620-5p
NM_013869	A_30_P01025316	0.363636	8.95092e-12	4	mmu-miR-3620-5p;mmu-miR-6418-5p;mmu-miR-712-5p;mmu-miR-6385
NM_145076	A_30_P01025316	0.545455	8.95092e-12	4	mmu-miR-6418-5p;mmu-miR-135a-1-3p;mmu-miR-712-5p;mmu-miR-6385
XM_006526693	A_30_P01025316	0.545455	8.95092e-12	4	mmu-miR-3620-5p;mmu-miR-6418-5p;mmu-miR-712-5p;mmu-miR-6385
NM_027744	A_30_P01021547	0.0892857	8.95092e-12	4	mmu-miR-6418-5p;mmu-miR-135a-1-3p;mmu-miR-712-5p;mmu-miR-6385
NM_145076	A_30_P01021547	0.107143	8.95092e-12	4	mmu-miR-6418-5p;mmu-miR-135a-1-3p;mmu-miR-712-5p;mmu-miR-6385
NM_010573	A_30_P01021547	0.0714286	8.95092e-12	4	mmu-miR-6418-5p;mmu-miR-135a-1-3p;mmu-miR-712-5p;mmu-miR-7226-5p
AK014558	A_30_P01025316	0.545455	8.95092e-12	4	mmu-miR-6418-5p;mmu-miR-135a-1-3p;mmu-miR-712-5p;mmu-miR-3620-5p
NM_011076	A_30_P01029457	0.131579	8.95092e-12	4	mmu-miR-6385;mmu-miR-135a-1-3p;mmu-miR-712-5p;mmu-miR-3620-5p
NM_008149	A_30_P01025316	0.454545	8.95092e-12	4	mmu-miR-3620-5p;mmu-miR-6418-5p;mmu-miR-712-5p;mmu-miR-6385
NM_001290385	A_30_P01029457	0.157895	8.95092e-12	4	mmu-miR-6418-5p;mmu-miR-135a-1-3p;mmu-miR-712-5p;mmu-miR-3620-5p
NM_175229	A_30_P01019944	0.324324	8.95092e-12	4	mmu-miR-320-3p;mmu-miR-6418-5p;mmu-miR-712-5p;mmu-miR-3620-5p
AK014558	A_30_P01029457	0.157895	8.95092e-12	4	mmu-miR-6418-5p;mmu-miR-135a-1-3p;mmu-miR-712-5p;mmu-miR-3620-5p
NM_001290385	A_30_P01020438	0.125	8.95092e-12	4	mmu-miR-6418-5p;mmu-miR-135a-1-3p;mmu-miR-712-5p;mmu-miR-3620-5p
NM_001081212	A_30_P01020438	0.1875	8.95092e-12	4	mmu-miR-3620-5p;mmu-miR-6418-5p;mmu-miR-712-5p;mmu-miR-6385
NM_001126314	A_30_P01019944	0.162162	8.95092e-12	4	mmu-miR-3620-5p;mmu-miR-6418-5p;mmu-miR-712-5p;mmu-miR-7226-5p
NM_172385	A_30_P01019944	0.135135	8.95092e-12	4	mmu-miR-320-3p;mmu-miR-6418-5p;mmu-miR-712-5p;mmu-miR-3620-5p
NM_010060	A_30_P01020438	0.270833	8.95092e-12	4	mmu-miR-3620-5p;mmu-miR-6418-5p;mmu-miR-712-5p;mmu-miR-6385
NM_027744	A_30_P01021777	0.16	8.95092e-12	4	mmu-miR-6418-5p;mmu-miR-135a-1-3p;mmu-miR-712-5p;mmu-miR-6385
NM_145076	A_30_P01021777	0.24	8.95092e-12	4	mmu-miR-6418-5p;mmu-miR-135a-1-3p;mmu-miR-712-5p;mmu-miR-6385
NM_008149	A_30_P01020438	0.125	8.95092e-12	4	mmu-miR-3620-5p;mmu-miR-6418-5p;mmu-miR-712-5p;mmu-miR-6385
NM_145610	A_30_P01019944	0.108108	8.95092e-12	4	mmu-miR-320-3p;mmu-miR-6418-5p;mmu-miR-712-5p;mmu-miR-3620-5p
NM_028072	A_30_P01020438	0.145833	8.95092e-12	4	mmu-miR-3620-5p;mmu-miR-6418-5p;mmu-miR-712-5p;mmu-miR-6385
NM_001002267	A_30_P01020438	0.0833333	8.95092e-12	4	mmu-miR-3620-5p;mmu-miR-6418-5p;mmu-miR-712-5p;mmu-miR-6385
NM_010573	A_30_P01021777	0.16	8.95092e-12	4	mmu-miR-6418-5p;mmu-miR-135a-1-3p;mmu-miR-712-5p;mmu-miR-7226-5p
NM_145076	A_30_P01026036	0.111111	8.95092e-12	4	mmu-miR-6418-5p;mmu-miR-135a-1-3p;mmu-miR-712-5p;mmu-miR-6385
NM_001081212	A_30_P01029457	0.236842	8.95092e-12	4	mmu-miR-3620-5p;mmu-miR-6418-5p;mmu-miR-712-5p;mmu-miR-6385
NM_010060	A_30_P01029457	0.315789	8.95092e-12	4	mmu-miR-3620-5p;mmu-miR-6418-5p;mmu-miR-712-5p;mmu-miR-6385
NM_027744	A_30_P01026036	0.0925926	8.95092e-12	4	mmu-miR-6418-5p;mmu-miR-135a-1-3p;mmu-miR-712-5p;mmu-miR-6385
NM_028072	A_30_P01029457	0.184211	8.95092e-12	4	mmu-miR-3620-5p;mmu-miR-6418-5p;mmu-miR-712-5p;mmu-miR-6385
NM_001002267	A_30_P01029457	0.105263	8.95092e-12	4	mmu-miR-3620-5p;mmu-miR-6418-5p;mmu-miR-712-5p;mmu-miR-6385
NM_008149	A_30_P01029457	0.157895	8.95092e-12	4	mmu-miR-3620-5p;mmu-miR-6418-5p;mmu-miR-712-5p;mmu-miR-6385
NM_010573	A_30_P01026036	0.0740741	8.95092e-12	4	mmu-miR-6418-5p;mmu-miR-135a-1-3p;mmu-miR-712-5p;mmu-miR-7226-5p
NM_027280	A_30_P01019944	0.162162	8.95092e-12	4	mmu-miR-320-3p;mmu-miR-6418-5p;mmu-miR-712-5p;mmu-miR-3620-5p
NM_145839	NR_028278	0.666667	2.68528e-11	4	mmu-miR-3620-5p;mmu-miR-6418-5p;mmu-miR-712-5p;mmu-miR-7226-5p
NM_008149	NR_028278	0.666667	2.68528e-11	4	mmu-miR-3620-5p;mmu-miR-6418-5p;mmu-miR-712-5p;mmu-miR-6385
NM_028072	NR_028278	0.666667	2.68528e-11	4	mmu-miR-3620-5p;mmu-miR-6418-5p;mmu-miR-712-5p;mmu-miR-6385
NM_001163610	A_30_P01032756	0.275862	2.68528e-11	4	mmu-miR-320-3p;mmu-miR-6418-5p;mmu-miR-712-5p;mmu-miR-3620-5p
NM_001163610	NR_028278	0.666667	2.68528e-11	4	mmu-miR-320-3p;mmu-miR-6418-5p;mmu-miR-712-5p;mmu-miR-3620-5p
NM_028072	A_30_P01032756	0.137931	2.68528e-11	4	mmu-miR-3620-5p;mmu-miR-6418-5p;mmu-miR-712-5p;mmu-miR-6385
NM_001002267	NR_028278	0.666667	2.68528e-11	4	mmu-miR-3620-5p;mmu-miR-6418-5p;mmu-miR-712-5p;mmu-miR-6385
NM_008149	A_30_P01032756	0.172414	2.68528e-11	4	mmu-miR-3620-5p;mmu-miR-6418-5p;mmu-miR-712-5p;mmu-miR-6385
NM_011708	A_30_P01032756	0.344828	2.68528e-11	4	mmu-miR-320-3p;mmu-miR-6418-5p;mmu-miR-712-5p;mmu-miR-3620-5p
NM_010060	A_30_P01032756	0.241379	2.68528e-11	4	mmu-miR-3620-5p;mmu-miR-6418-5p;mmu-miR-712-5p;mmu-miR-6385
NM_001081212	A_30_P01032756	0.310345	2.68528e-11	4	mmu-miR-3620-5p;mmu-miR-6418-5p;mmu-miR-712-5p;mmu-miR-6385
NM_010060	NR_028278	0.666667	2.68528e-11	4	mmu-miR-3620-5p;mmu-miR-6418-5p;mmu-miR-712-5p;mmu-miR-6385
NM_011708	NR_028278	0.666667	2.68528e-11	4	mmu-miR-320-3p;mmu-miR-6418-5p;mmu-miR-712-5p;mmu-miR-3620-5p
NM_001081212	NR_028278	0.666667	2.68528e-11	4	mmu-miR-3620-5p;mmu-miR-6418-5p;mmu-miR-712-5p;mmu-miR-6385
NM_001290385	A_30_P01032756	0.206897	2.68528e-11	4	mmu-miR-6418-5p;mmu-miR-135a-1-3p;mmu-miR-712-5p;mmu-miR-3620-5p
XM_006526693	A_30_P01032756	0.172414	2.68528e-11	4	mmu-miR-3620-5p;mmu-miR-6418-5p;mmu-miR-712-5p;mmu-miR-6385
NM_027280	A_30_P01032756	0.241379	2.68528e-11	4	mmu-miR-320-3p;mmu-miR-6418-5p;mmu-miR-712-5p;mmu-miR-3620-5p
NM_145076	A_30_P01032756	0.172414	2.68528e-11	4	mmu-miR-6418-5p;mmu-miR-135a-1-3p;mmu-miR-712-5p;mmu-miR-6385
NM_145610	A_30_P01032756	0.137931	2.68528e-11	4	mmu-miR-320-3p;mmu-miR-6418-5p;mmu-miR-712-5p;mmu-miR-3620-5p
NM_172385	A_30_P01032756	0.172414	2.68528e-11	4	mmu-miR-320-3p;mmu-miR-6418-5p;mmu-miR-712-5p;mmu-miR-3620-5p
NM_013869	A_30_P01032756	0.206897	2.68528e-11	4	mmu-miR-3620-5p;mmu-miR-6418-5p;mmu-miR-712-5p;mmu-miR-6385
NM_001164598	A_30_P01032756	0.172414	2.68528e-11	4	mmu-miR-320-3p;mmu-miR-6418-5p;mmu-miR-712-5p;mmu-miR-3620-5p
NM_011983	A_30_P01032756	0.275862	2.68528e-11	4	mmu-miR-6418-5p;mmu-miR-135a-1-3p;mmu-miR-6385;mmu-miR-3620-5p
NM_133187	A_30_P01032756	0.206897	2.68528e-11	4	mmu-miR-320-3p;mmu-miR-6418-5p;mmu-miR-712-5p;mmu-miR-3620-5p
NM_027744	A_30_P01032756	0.172414	2.68528e-11	4	mmu-miR-6418-5p;mmu-miR-135a-1-3p;mmu-miR-712-5p;mmu-miR-6385
NM_008999	A_30_P01032756	0.137931	2.68528e-11	4	mmu-miR-3620-5p;mmu-miR-6418-5p;mmu-miR-712-5p;mmu-miR-6385
NM_015730	A_30_P01032756	0.137931	2.68528e-11	4	mmu-miR-320-3p;mmu-miR-6418-5p;mmu-miR-712-5p;mmu-miR-3620-5p
NM_011076	A_30_P01032756	0.137931	2.68528e-11	4	mmu-miR-6385;mmu-miR-135a-1-3p;mmu-miR-712-5p;mmu-miR-3620-5p
AK014558	A_30_P01032756	0.172414	2.68528e-11	4	mmu-miR-6418-5p;mmu-miR-135a-1-3p;mmu-miR-712-5p;mmu-miR-3620-5p
NM_001025432	A_30_P01032756	0.241379	2.68528e-11	4	mmu-miR-6418-5p;mmu-miR-135a-1-3p;mmu-miR-712-5p;mmu-miR-3620-5p
NM_175229	A_30_P01032756	0.241379	2.68528e-11	4	mmu-miR-320-3p;mmu-miR-6418-5p;mmu-miR-712-5p;mmu-miR-3620-5p
NM_001002267	A_30_P01032756	0.137931	2.68528e-11	4	mmu-miR-3620-5p;mmu-miR-6418-5p;mmu-miR-712-5p;mmu-miR-6385
NM_001164598	NR_028278	0.666667	2.68528e-11	4	mmu-miR-320-3p;mmu-miR-6418-5p;mmu-miR-712-5p;mmu-miR-3620-5p
NM_172385	NR_028278	0.666667	2.68528e-11	4	mmu-miR-320-3p;mmu-miR-6418-5p;mmu-miR-712-5p;mmu-miR-3620-5p
NM_001126314	NR_028278	0.666667	2.68528e-11	4	mmu-miR-3620-5p;mmu-miR-6418-5p;mmu-miR-712-5p;mmu-miR-7226-5p
NM_001081688	NR_028278	0.666667	2.68528e-11	4	mmu-miR-3620-5p;mmu-miR-6418-5p;mmu-miR-712-5p;mmu-miR-7226-5p
XM_006526693	NR_028278	0.666667	2.68528e-11	4	mmu-miR-3620-5p;mmu-miR-6418-5p;mmu-miR-712-5p;mmu-miR-6385
NM_027280	NR_028278	0.666667	2.68528e-11	4	mmu-miR-320-3p;mmu-miR-6418-5p;mmu-miR-712-5p;mmu-miR-3620-5p
NM_145610	NR_028278	0.666667	2.68528e-11	4	mmu-miR-320-3p;mmu-miR-6418-5p;mmu-miR-712-5p;mmu-miR-3620-5p
NM_001029985	NR_028278	0.666667	2.68528e-11	4	mmu-miR-3620-5p;mmu-miR-320-3p;mmu-miR-6418-5p;mmu-miR-7226-5p
NM_175229	NR_028278	0.666667	2.68528e-11	4	mmu-miR-320-3p;mmu-miR-6418-5p;mmu-miR-712-5p;mmu-miR-3620-5p
NM_133187	NR_028278	0.666667	2.68528e-11	4	mmu-miR-320-3p;mmu-miR-6418-5p;mmu-miR-712-5p;mmu-miR-3620-5p
NM_008999	NR_028278	0.666667	2.68528e-11	4	mmu-miR-3620-5p;mmu-miR-6418-5p;mmu-miR-712-5p;mmu-miR-6385
NM_015730	NR_028278	0.666667	2.68528e-11	4	mmu-miR-320-3p;mmu-miR-6418-5p;mmu-miR-712-5p;mmu-miR-3620-5p
NM_133904	NR_028278	0.666667	2.68528e-11	4	mmu-miR-3620-5p;mmu-miR-320-3p;mmu-miR-712-5p;mmu-miR-7226-5p
NM_013869	NR_028278	0.666667	2.68528e-11	4	mmu-miR-3620-5p;mmu-miR-6418-5p;mmu-miR-712-5p;mmu-miR-6385
NM_153166	A_30_P01026878	0.111111	2.68528e-11	4	mmu-miR-6418-5p;mmu-miR-135a-1-3p;mmu-miR-6385;mmu-miR-3620-5p
NM_153166	A_30_P01030431	0.375	2.68528e-11	4	mmu-miR-3620-5p;mmu-miR-6418-5p;mmu-miR-712-5p;mmu-miR-6385
NM_001163818	A_30_P01030431	0.5	2.68528e-11	4	mmu-miR-3620-5p;mmu-miR-6418-5p;mmu-miR-712-5p;mmu-miR-6385
NM_153166	A_30_P01026927	0.0183246	2.68528e-11	4	mmu-miR-320-3p;mmu-miR-6418-5p;mmu-miR-712-5p;mmu-miR-3620-5p
NM_001163818	A_30_P01026927	0.0209424	2.68528e-11	4	mmu-miR-320-3p;mmu-miR-6418-5p;mmu-miR-712-5p;mmu-miR-3620-5p
NM_153166	A_30_P01020974	0.461538	2.68528e-11	4	mmu-miR-3620-5p;mmu-miR-6418-5p;mmu-miR-712-5p;mmu-miR-6385
NM_001163818	A_30_P01020974	0.461538	2.68528e-11	4	mmu-miR-3620-5p;mmu-miR-6418-5p;mmu-miR-712-5p;mmu-miR-6385
NM_153166	A_30_P01020778	0.155556	2.68528e-11	4	mmu-miR-320-3p;mmu-miR-6418-5p;mmu-miR-712-5p;mmu-miR-3620-5p
NM_001163818	A_30_P01019537	0.461538	2.68528e-11	4	mmu-miR-3620-5p;mmu-miR-6418-5p;mmu-miR-712-5p;mmu-miR-6385
NM_153166	A_30_P01019537	0.384615	2.68528e-11	4	mmu-miR-3620-5p;mmu-miR-6418-5p;mmu-miR-712-5p;mmu-miR-6385
NM_153166	A_30_P01018251	0.857143	2.68528e-11	4	mmu-miR-3620-5p;mmu-miR-6418-5p;mmu-miR-712-5p;mmu-miR-6385
NM_001163818	A_30_P01018251	0.714286	2.68528e-11	4	mmu-miR-3620-5p;mmu-miR-6418-5p;mmu-miR-712-5p;mmu-miR-6385
NM_153166	A_30_P01021447	0.428571	2.68528e-11	4	mmu-miR-6418-5p;mmu-miR-135a-1-3p;mmu-miR-712-5p;mmu-miR-6385
NM_153166	A_30_P01029125	0.5	2.68528e-11	4	mmu-miR-6418-5p;mmu-miR-135a-1-3p;mmu-miR-6385;mmu-miR-3620-5p
NM_153166	A_30_P01021352	0.115385	2.68528e-11	4	mmu-miR-3620-5p;mmu-miR-6418-5p;mmu-miR-712-5p;mmu-miR-6385
NM_001163818	A_30_P01021352	0.153846	2.68528e-11	4	mmu-miR-3620-5p;mmu-miR-6418-5p;mmu-miR-712-5p;mmu-miR-6385
NM_001163818	A_30_P01032418	0.5	2.68528e-11	4	mmu-miR-3620-5p;mmu-miR-6418-5p;mmu-miR-712-5p;mmu-miR-7226-5p
NM_001163818	A_30_P01020778	0.177778	2.68528e-11	4	mmu-miR-320-3p;mmu-miR-6418-5p;mmu-miR-712-5p;mmu-miR-3620-5p
NM_153166	A_30_P01018593	0.388889	2.68528e-11	4	mmu-miR-6418-5p;mmu-miR-135a-1-3p;mmu-miR-6385;mmu-miR-3620-5p
NM_001163818	A_30_P01020786	0.2	2.68528e-11	4	mmu-miR-3620-5p;mmu-miR-320-3p;mmu-miR-6418-5p;mmu-miR-7226-5p
NM_001163818	A_30_P01023225	0.25	2.68528e-11	4	mmu-miR-3620-5p;mmu-miR-6418-5p;mmu-miR-712-5p;mmu-miR-6385
NM_153166	A_30_P01019877	0.3	2.68528e-11	4	mmu-miR-3620-5p;mmu-miR-6418-5p;mmu-miR-712-5p;mmu-miR-6385
NM_153166	A_30_P01029632	0.12	2.68528e-11	4	mmu-miR-6418-5p;mmu-miR-135a-1-3p;mmu-miR-712-5p;mmu-miR-6385
NM_001163818	A_30_P01019112	0.5	2.68528e-11	4	mmu-miR-3620-5p;mmu-miR-6418-5p;mmu-miR-712-5p;mmu-miR-7226-5p
NM_001163818	A_30_P01019877	0.3	2.68528e-11	4	mmu-miR-3620-5p;mmu-miR-6418-5p;mmu-miR-712-5p;mmu-miR-6385
NM_153166	A_30_P01027489	0.117647	2.68528e-11	4	mmu-miR-3620-5p;mmu-miR-6418-5p;mmu-miR-712-5p;mmu-miR-6385
NM_153166	A_30_P01023225	0.1875	2.68528e-11	4	mmu-miR-3620-5p;mmu-miR-6418-5p;mmu-miR-712-5p;mmu-miR-6385
NM_153166	A_30_P01026441	0.625	2.68528e-11	4	mmu-miR-6385;mmu-miR-135a-1-3p;mmu-miR-712-5p;mmu-miR-3620-5p
NM_153166	A_30_P01033268	0.132075	2.68528e-11	4	mmu-miR-320-3p;mmu-miR-6418-5p;mmu-miR-712-5p;mmu-miR-3620-5p
NM_001163818	A_30_P01033268	0.150943	2.68528e-11	4	mmu-miR-320-3p;mmu-miR-6418-5p;mmu-miR-712-5p;mmu-miR-3620-5p
NM_001163818	A_30_P01020491	0.368421	2.68528e-11	4	mmu-miR-7226-5p;mmu-miR-6418-5p;mmu-miR-712-5p;mmu-miR-6385
NM_001163818	A_30_P01023723	0.411765	2.68528e-11	4	mmu-miR-3620-5p;mmu-miR-320-3p;mmu-miR-6418-5p;mmu-miR-7226-5p
NM_001163818	A_30_P01027489	0.156863	2.68528e-11	4	mmu-miR-3620-5p;mmu-miR-6418-5p;mmu-miR-712-5p;mmu-miR-6385
NM_001001322	A_30_P01020438	0.145833	4.47359e-11	4	mmu-miR-3620-5p;mmu-miR-6418-5p;mmu-miR-712-5p;mmu-miR-6385
NM_001001322	A_30_P01025316	0.454545	4.47359e-11	4	mmu-miR-3620-5p;mmu-miR-6418-5p;mmu-miR-712-5p;mmu-miR-6385
NM_001174107	A_30_P01025316	0.727273	4.47359e-11	4	mmu-miR-3620-5p;mmu-miR-6418-5p;mmu-miR-712-5p;mmu-miR-6385
NM_001174107	A_30_P01029457	0.315789	4.47359e-11	4	mmu-miR-3620-5p;mmu-miR-6418-5p;mmu-miR-712-5p;mmu-miR-6385
NM_001001322	A_30_P01029457	0.184211	4.47359e-11	4	mmu-miR-3620-5p;mmu-miR-6418-5p;mmu-miR-712-5p;mmu-miR-6385
NM_001174107	A_30_P01021547	0.285714	4.47359e-11	4	mmu-miR-6385;mmu-miR-6418-5p;mmu-miR-712-5p;mmu-miR-7226-5p
NM_001174107	A_30_P01026036	0.296296	4.47359e-11	4	mmu-miR-6385;mmu-miR-6418-5p;mmu-miR-712-5p;mmu-miR-7226-5p
NM_001174107	A_30_P01019944	0.432432	4.47359e-11	4	mmu-miR-3620-5p;mmu-miR-6418-5p;mmu-miR-712-5p;mmu-miR-7226-5p
NM_001001322	A_30_P01019944	0.135135	4.47359e-11	4	mmu-miR-320-3p;mmu-miR-6418-5p;mmu-miR-712-5p;mmu-miR-3620-5p
NM_001174107	A_30_P01020438	0.25	4.47359e-11	4	mmu-miR-3620-5p;mmu-miR-6418-5p;mmu-miR-712-5p;mmu-miR-6385
NM_001174107	A_30_P01021777	0.64	4.47359e-11	4	mmu-miR-6385;mmu-miR-6418-5p;mmu-miR-712-5p;mmu-miR-7226-5p
NM_001174107	A_30_P01025178	0.727273	4.47359e-11	4	mmu-miR-6385;mmu-miR-6418-5p;mmu-miR-712-5p;mmu-miR-7226-5p
NM_001174107	A_30_P01032756	0.241379	1.34151e-10	4	mmu-miR-3620-5p;mmu-miR-6418-5p;mmu-miR-712-5p;mmu-miR-6385
NM_175518	A_30_P01032756	0.275862	1.34151e-10	4	mmu-miR-320-3p;mmu-miR-6418-5p;mmu-miR-712-5p;mmu-miR-3620-5p
NM_001163818	A_30_P01025316	0.545455	1.34151e-10	4	mmu-miR-6385;mmu-miR-6418-5p;mmu-miR-712-5p;mmu-miR-3620-5p
NM_001163818	A_30_P01029457	0.210526	1.34151e-10	4	mmu-miR-6385;mmu-miR-6418-5p;mmu-miR-712-5p;mmu-miR-3620-5p
NM_001163818	A_30_P01026036	0.111111	1.34151e-10	4	mmu-miR-6385;mmu-miR-6418-5p;mmu-miR-712-5p;mmu-miR-7226-5p
NM_153166	A_30_P01021547	0.107143	1.34151e-10	4	mmu-miR-6418-5p;mmu-miR-135a-1-3p;mmu-miR-712-5p;mmu-miR-6385
NM_001163818	A_30_P01021547	0.125	1.34151e-10	4	mmu-miR-6385;mmu-miR-6418-5p;mmu-miR-712-5p;mmu-miR-7226-5p
NM_153166	A_30_P01026036	0.111111	1.34151e-10	4	mmu-miR-6418-5p;mmu-miR-135a-1-3p;mmu-miR-712-5p;mmu-miR-6385
NM_153166	A_30_P01025178	0.272727	1.34151e-10	4	mmu-miR-6418-5p;mmu-miR-135a-1-3p;mmu-miR-712-5p;mmu-miR-6385
NM_001163818	A_30_P01025178	0.318182	1.34151e-10	4	mmu-miR-6385;mmu-miR-6418-5p;mmu-miR-712-5p;mmu-miR-7226-5p
NM_001163818	A_30_P01021777	0.28	1.34151e-10	4	mmu-miR-6385;mmu-miR-6418-5p;mmu-miR-712-5p;mmu-miR-7226-5p
NM_153166	A_30_P01019944	0.162162	1.34151e-10	4	mmu-miR-320-3p;mmu-miR-6418-5p;mmu-miR-712-5p;mmu-miR-3620-5p
NM_001163818	A_30_P01020438	0.166667	1.34151e-10	4	mmu-miR-6385;mmu-miR-6418-5p;mmu-miR-712-5p;mmu-miR-3620-5p
NM_153166	A_30_P01021777	0.2	1.34151e-10	4	mmu-miR-6418-5p;mmu-miR-135a-1-3p;mmu-miR-712-5p;mmu-miR-6385
